# Supplementary material for: Nubbin isoform antagonism governs Drosophila intestinal immune homeostasis
Source: PLoS Pathog. 2018 Mar 2;14(3):e1006936. doi: 10.1371/journal.ppat.1006936 (PMC5851638; doi:10.1371/journal.ppat.1006936)
Supplement: S1 Table — (XLSX) [file ppat.1006936.s008.xlsx]

## Sheet: ANALYSIS
Probe	Linear signal													Mean linear				Fold change		Log2 signal													"Rest" FDR (Q=1%)			"Gut" FDR (Q=1%)			Detection threshold				Both genotypes below threshold?		Info
ID	nub-RB rest sample1	nub-RB rest sample2	nub-RB rest sample3	nub-RB rest sample4	nub-RB gut sample1	nub-RB gut sample2	nub-RB gut sample3	w[1118] rest sample1	w[1118] rest sample2	w[1118] rest sample3	w[1118] gut sample1	w[1118] gut sample2	w[1118] gut sample3	nub-RB rest	nub-RB gut	Mean w[1118] rest	Mean w[1118] gut	Mean nub-RB rest vs. w[1118] rest	Mean nub-RB gut vs w[1118] gut	nub-RB rest sample1	nub-RB rest sample2	nub-RB rest sample3	nub-RB rest sample4	nub-RB gut sample1	nub-RB gut sample2	nub-RB gut sample3	w[1118] rest sample1	w[1118] rest sample2	w[1118] rest sample3	w[1118] gut sample1	w[1118] gut sample2	w[1118] gut sample3	Discovery?	t ratio	P value	Discovery?	t ratio	P value	nub-RB rest	nub-RB gut	w[1118] rest	w[1118] gut	nub-RB rest vs. w[1118] rest	nub-RB gut vs. w[1118] gut	Agilent ID	TargetID	GeneSymbol	GeneName	GB_ACC
A_09_P164595	18579.2	16115.5	16115.5	25825.8	3627.63	4628.65	6464.39	4.60415	2.19667	5.25893	2.28006	3.0201	2.44089	19159	4906.89	4.01992	2.58035	4766.02	1901.64	14.1814	13.9762	13.9762	14.6565	11.8248	12.1764	12.6583	2.20293	1.13532	2.39477	1.18907	1.5946	1.28741	*	36.3615	< 0.0001	*	20.5171	< 0.0001	ABOVE	ABOVE	BELOW	BELOW	FALSE	FALSE	A_09_P164595	FBtr0074961	Oat	Ornithine aminotransferase precursor	NM_140882
A_09_P006821	30297.7	19367.6	18028.4	20179.1	20348	1653.75	138.152	2.25728	4.1121	8.48001	86.3617	453.976	26309.1	21968.2	7379.97	4.9498	8949.81	4438.2	-1.21272	14.8869	14.2414	14.138	14.3006	14.3126	10.6915	7.11011	1.17459	2.03988	3.08407	6.43232	8.82647	14.6833	*	36.3782	< 0.0001		1.36756	0.171455	ABOVE	ABOVE	BELOW	ABOVE	FALSE	FALSE	A_09_P006821	RE25177			AY113431
A_09_P010311	32813.3	63755.2	4973.34	11549	11346.4	1732.59	3927.25	34.5963	43.2662	43.2158	186.156	383.871	243.92	28272.7	5668.75	40.3594	271.316	700.523	20.8935	15.002	15.9603	12.28	13.4955	13.4699	10.7587	11.9393	5.11255	5.43517	5.43349	7.54037	8.58448	7.93026	*	26.213	< 0.0001	*	7.62603	< 0.0001	ABOVE	ABOVE	BELOW	ABOVE	FALSE	FALSE	A_09_P010311	FBtr0086620	Dpt	Diptericin	NM_057460
A_09_P161510	5060.11	18396.4	1163.9	2848.13	1783.72	823.399	1551.13	13.4655	18.5611	15.8523	70.5631	68.2969	113.442	6867.14	1386.08	15.9596	84.1007	430.282	16.4812	12.305	14.1671	10.1848	11.4758	10.8007	9.68545	10.5991	3.7512	4.21421	3.98662	6.14084	6.09375	6.82581	*	23.8211	< 0.0001	*	7.57061	< 0.0001	ABOVE	ABOVE	BELOW	BELOW	FALSE	FALSE	A_09_P161510	BT125732			BT125732
A_09_P022946	1176.31	4776.14	259.402	1807.83	1310.91	59.0203	766.625	5.62874	6.14504	2.86577	2.79546	4.79323	3.33082	2004.92	712.185	4.87985	3.63984	410.857	195.664	10.2001	12.2216	8.01905	10.82	10.3564	5.88314	9.58238	2.49281	2.61942	1.51892	1.48309	2.261	1.73588	*	23.9858	< 0.0001	*	12.8069	< 0.0001	ABOVE	ABOVE	BELOW	BELOW	FALSE	FALSE	A_09_P022946	FBtr0081004	CG6639	CG6639 gene product from transcript CG6639-RA	NM_135996
A_09_P013811	15049.7	21709.9	14077	20417.5	15981.7	769.979	16.5102	39.9774	45.8757	53.4968	13.2098	659.173	49920.8	17813.5	5589.4	46.45	16864.4	383.499	-3.01721	13.8774	14.4061	13.7811	14.3175	13.9641	9.58868	4.04529	5.32111	5.51966	5.74138	3.72354	9.36451	15.6074	*	25.357	< 0.0001		0.690845	0.489665	ABOVE	ABOVE	BELOW	ABOVE	FALSE	FALSE	A_09_P013811	FBtr0080531	CG31813	CG31813 gene product from transcript CG31813-RA	NM_165053
A_09_P027001	20706	63573	3613.29	9993.14	6213.77	497.385	2114.31	46.5097	105.993	49.7152	169.887	132.621	140.855	24471.4	2941.82	67.406	147.788	363.044	19.9057	14.3378	15.9561	11.8191	13.2867	12.6013	8.95822	11.046	5.53946	6.72783	5.63562	7.40843	7.05117	7.13807	*	23.3273	< 0.0001	*	6.93029	< 0.0001	ABOVE	ABOVE	BELOW	ABOVE	FALSE	FALSE	A_09_P027001	FBtr0072109	CG10332	CG10332 gene product from transcript CG10332-RA	NM_001032276
A_09_P028856	14.5828	15.8163	26.2864	13990.3	15.5095	10.397	4.73949	12.7267	4.80618	14.0777	7.19453	3.60471	40.5178	3511.75	10.2153	10.5369	17.1057	333.282	-1.67451	3.8662	3.98334	4.71624	13.7721	3.95508	3.3781	2.24473	3.66979	2.26489	3.81534	2.8469	1.84988	5.34048	*	9.86823	< 0.0001				ABOVE	BELOW	BELOW	BELOW	FALSE	TRUE	A_09_P028856	FBtr0073011	spz5	spatzle 5	NM_139496
A_09_P202990	336.834	296.818	714.099	689.141	7.15846	63.3476	16.1305	1.63071	1.67328	1.4878	7.23185	1.53587	1.56106	509.223	28.8789	1.59726	3.44293	318.81	8.38788	8.39589	8.21343	9.47998	9.42866	2.83965	5.98522	4.01172	0.7055	0.742679	0.573181	2.85436	0.619056	0.642526	*	24.2844	< 0.0001				ABOVE	BELOW	BELOW	BELOW	FALSE	TRUE	A_09_P202990	FBtr0290003	CG32551	CG32551 gene product from transcript CG32551-RB	NM_167618
A_09_P042881	1191.34	1355.73	420.528	513.56	2775.56	82.35	75.5658	3.29806	3.07933	4.1657	13.5183	4.54384	6395.31	870.289	977.825	3.51436	2137.79	247.638	-2.18627	10.2184	10.4049	8.71606	9.00439	11.4386	6.3637	6.23966	1.72162	1.62262	2.05856	3.75684	2.18391	12.6428	*	23.0393	< 0.0001		3.43649	0.000589667	ABOVE	ABOVE	BELOW	ABOVE	FALSE	FALSE	A_09_P042881	FBtr0075843	ImpL1	Ecdysone-inducible gene L1	NM_168541
A_09_P062971	741.325	481.719	935.448	1297.93	264.882	72.2042	1.57471	3.30315	4.51568	2.81196	2.74956	4.5857	2.97895	864.106	112.887	3.5436	3.43807	243.85	32.8344	9.53396	8.91205	9.86951	10.342	8.04921	6.17401	0.655086	1.72384	2.17494	1.49158	1.4592	2.19714	1.5748	*	23.2838	< 0.0001				ABOVE	BELOW	BELOW	BELOW	FALSE	TRUE	A_09_P062971	FBtr0070541	CG14265	CG14265 gene product from transcript CG14265-RB	NM_130694
A_09_P050691	53723.9	107615	10974.1	23182.2	13076.7	2381.57	6171.27	230.488	287.273	269.649	476.137	426.638	659.173	48873.8	7209.85	262.47	520.649	186.207	13.8478	15.7133	16.7155	13.4218	14.5007	13.6747	11.2177	12.5914	7.84855	8.16628	8.07494	8.89523	8.73687	9.36451	*	20.8876	< 0.0001	*	6.60251	< 0.0001	ABOVE	ABOVE	ABOVE	ABOVE	FALSE	FALSE	A_09_P050691	FBtr0086621	DptB	Diptericin B	NM_079063
A_09_P046686	318.752	285.058	665.459	628.987	9.49353	55.3455	23.1701	1.55711	4.15833	2.29671	1.59036	2.88767	3.79753	474.564	29.3364	2.67072	2.75852	177.692	10.6348	8.31629	8.15511	9.37821	9.29689	3.24694	5.79039	4.53419	0.638871	2.056	1.19957	0.669353	1.52991	1.92506	*	22.1618	< 0.0001				ABOVE	BELOW	BELOW	BELOW	FALSE	TRUE	A_09_P046686	FBtr0290003	CG32551	CG32551 gene product from transcript CG32551-RB	NM_167618
A_09_P045891	57379.1	113068	11899.6	22380.4	15623.8	2778.96	7003.52	271.721	335.856	320.769	557.118	561.634	840.557	51181.8	8468.76	309.449	653.103	165.397	12.967	15.8082	16.7868	13.5386	14.4499	13.9315	11.4403	12.7739	8.08598	8.3917	8.32539	9.12184	9.13349	9.7152	*	20.3558	< 0.0001	*	6.40607	< 0.0001	ABOVE	ABOVE	ABOVE	ABOVE	FALSE	FALSE	A_09_P045891	FBtr0086621	DptB	Diptericin B	NM_079063
A_09_P064281	67071.9	159206	36594.1	47013.4	16403.3	4999.93	13037.8	483.113	530.149	472.073	497.174	496.184	279.654	77471.4	11480.3	495.112	424.337	156.472	27.0548	16.0334	17.2805	15.1593	15.5208	14.0017	12.2877	13.6704	8.91622	9.05025	8.88287	8.95761	8.95473	8.1275	*	20.8604	< 0.0001	*	8.76375	< 0.0001	ABOVE	ABOVE	ABOVE	ABOVE	FALSE	FALSE	A_09_P064281	FBtr0305795	AttC	Attacin-C	NM_079005
A_09_P219460	1046.69	3176.21	468.073	259.402	131.649	23.635	38.2433	5.02071	10.7789	8.94402	1.68366	8.89273	7.4598	1237.59	64.5091	8.24788	6.01206	150.05	10.7299	10.0316	11.6331	8.87059	8.01905	7.04055	4.56285	5.25714	2.32789	3.43014	3.16092	0.751601	3.15263	2.89914	*	19.7266	< 0.0001				ABOVE	BELOW	BELOW	BELOW	FALSE	TRUE	A_09_P219460	FBtr0085614	CecA2	Cecropin A2	NM_079850
A_09_P030406	30922.5	98899.3	12856.7	24752.9	6848.76	1376.75	3696.89	258.741	326.697	301.775	395.59	277.324	131.606	41857.8	3974.13	295.738	268.173	141.537	14.8193	14.9164	16.5937	13.6502	14.5953	12.7416	10.4271	11.8521	8.01536	8.35181	8.23733	8.62786	8.11543	7.04008	*	19.939	< 0.0001	*	7.07486	< 0.0001	ABOVE	ABOVE	ABOVE	ABOVE	FALSE	FALSE	A_09_P030406	FBtr0087386	Mtk	Metchnikowin	NM_079028
A_09_P177575	24567.7	90157.6	14799.1	20940.2	7687.19	1540.27	6688.28	158.733	359.771	329.307	106.652	68.5816	128.808	37616.2	5305.25	282.604	101.347	133.106	52.3472	14.5845	16.4602	13.8532	14.354	12.9082	10.589	12.7074	7.31046	8.49094	8.36329	6.73677	6.09975	7.00908	*	20.0002	< 0.0001	*	10.2993	< 0.0001	ABOVE	ABOVE	ABOVE	BELOW	FALSE	FALSE	A_09_P177575	FBtr0087437	AttA	Attacin-A	NM_079021
A_09_P221860	3484.07	2751.71	2221.04	2166.21	4186.53	283.536	90.487	21.2345	18.6946	22.3468	57.976	170.994	6111.61	2655.76	1520.18	20.7586	2113.53	127.935	-1.39031	11.7666	11.4261	11.117	11.081	12.0315	8.14739	6.49964	4.40834	4.22455	4.482	5.85738	7.4178	12.5773	*	20.6453	< 0.0001		0.520061	0.603023	ABOVE	ABOVE	BELOW	ABOVE	FALSE	FALSE	A_09_P221860	FBtr0087912	CG13159	CG13159 gene product from transcript CG13159-RA	NM_136924
A_09_P041626	1236.59	3909.32	578.982	319.938	169.125	32.1961	54.0656	6.8676	17.6555	13.0729	13.9365	15.771	14.8862	1511.21	85.1289	12.532	14.8646	120.588	5.72697	10.2722	11.9327	9.17737	8.32165	7.40195	5.00881	5.75664	2.77981	4.14205	3.70851	3.8008	3.9792	3.8959	*	18.8888	< 0.0001				ABOVE	BELOW	BELOW	BELOW	FALSE	TRUE	A_09_P041626	FBtr0085614	CecA2	Cecropin A2	NM_079850
A_09_P064286	29507.1	62392.4	11549	12761.3	8526.86	1512.63	5998.98	144.471	274.402	304.466	167.258	105.331	288.363	29052.5	5346.16	241.113	186.984	120.493	28.5915	14.8488	15.9291	13.4955	13.6395	13.0578	10.5628	12.5505	7.17464	8.10015	8.25014	7.38593	6.71879	8.17174	*	19.6406	< 0.0001	*	8.74784	< 0.0001	ABOVE	ABOVE	ABOVE	ABOVE	FALSE	FALSE	A_09_P064286	FBtr0087438	AttB	Attacin-B	NM_079022
A_09_P029506	48304.8	153289	32116.1	46849.4	9758.45	2930.18	12468.5	411.956	719.876	666.61	221.571	141.101	146.89	70139.8	8385.71	599.481	169.854	117.001	49.3701	15.5599	17.2259	14.971	15.5157	13.2524	11.5168	13.606	8.68635	9.4916	9.3807	7.79163	7.14058	7.19859	*	19.6269	< 0.0001	*	10.2272	< 0.0001	ABOVE	ABOVE	ABOVE	ABOVE	FALSE	FALSE	A_09_P029506	FBtr0087437	AttA	Attacin-A	NM_079021
A_09_P205050	23010.9	73250.7	16412.8	25703.1	5625.99	1356.45	7290.93	195.785	390.746	322.312	87.8077	56.8176	61.5991	34594.4	4757.79	302.948	68.7415	114.193	69.2128	14.49	16.1606	14.0025	14.6497	12.4579	10.4056	12.8319	7.61313	8.61009	8.33231	6.45628	5.82827	5.94484	*	19.6523	< 0.0001	*	10.9963	< 0.0001	ABOVE	ABOVE	ABOVE	BELOW	FALSE	FALSE	A_09_P205050	FBtr0087437	AttA	Attacin-A	NM_079021
A_09_P167275	233.468	221.928	183.753	174.413	47.8785	6.38407	3.11332	2.19554	1.79625	1.78865	2.00657	1.60071	3.54373	203.39	19.1253	1.92681	2.38367	105.558	8.02347	7.86708	7.79395	7.52162	7.44636	5.58131	2.67448	1.63845	1.13458	0.844988	0.838871	1.00473	0.678712	1.82527	*	19.881	< 0.0001				ABOVE	BELOW	BELOW	BELOW	FALSE	TRUE	A_09_P167275	TC244067
A_09_P187420	1730.48	1170.74	1292.2	1065.54	660.723	484.137	397.963	13.8988	17.6925	7.11747	8.67615	6.20301	6.23178	1314.74	514.274	12.9029	7.03698	101.895	73.0817	10.757	10.1932	10.3356	10.0574	9.3679	8.91927	8.63649	3.79689	4.14507	2.83136	3.11705	2.63297	2.63964	*	19.9606	< 0.0001	*	11.6687	< 0.0001	ABOVE	ABOVE	BELOW	BELOW	FALSE	FALSE	A_09_P187420	TC244416
A_09_P073776	700.806	469.284	597.716	516.779	161.249	41.1886	6.27364	3.90503	5.81868	7.57445	2.168	7.62525	5.55527	571.146	69.5704	5.76605	5.11617	99.0532	13.5981	9.45287	8.87432	9.22332	9.0134	7.33315	5.36417	2.6493	1.96533	2.54069	2.92114	1.11636	2.93078	2.47386	*	19.7255	< 0.0001				ABOVE	BELOW	BELOW	BELOW	FALSE	TRUE	A_09_P073776	FBtr0082357	scpr-A	SCP-containing protein A	NM_141805
A_09_P206325	280.425	210.928	111.061	76.8322	19.6844	1.57176	3.06755	1.73931	1.93247	1.51996	2.0978	1.6368	2.30014	169.812	8.1079	1.73058	2.01158	98.1241	4.03061	8.13147	7.72061	6.79521	6.26364	4.29898	0.652381	1.61709	0.798515	0.950446	0.604033	1.06888	0.710878	1.20172	*	19.069	< 0.0001				ABOVE	BELOW	BELOW	BELOW	FALSE	TRUE	A_09_P206325	FBtr0300628	CG7606	CG7606 gene product from transcript CG7606-RB	NM_001170166
A_09_P079686	23881.6	95263.4	15278.4	24472.7	19952.7	8170.86	12256.6	476.137	401.902	357.707	7243.32	11653.8	7304.63	39724	13460.1	411.915	8733.92	96.4374	1.54112	14.5436	16.5396	13.8992	14.5789	14.2843	12.9963	13.5813	8.89523	8.6507	8.48263	12.8224	13.5085	12.8346	*	18.3905	< 0.0001		1.06796	0.285544	ABOVE	ABOVE	ABOVE	ABOVE	FALSE	FALSE	A_09_P079686	FBtr0082339	CG4757	CG4757 gene product from transcript CG4757-RA	NM_141786
A_09_P022951	722.824	2923.56	263.623	813.722	730.441	64.4892	281.667	10.7452	10.9803	17.9775	21.1203	36.6874	22.8231	1180.93	358.866	13.2343	26.8769	89.2325	13.3522	9.4975	11.5135	8.04233	9.66839	9.51262	6.01099	8.13785	3.42562	3.45685	4.16812	4.40056	5.19721	4.51242	*	17.7476	< 0.0001	*	6.0133	< 0.0001	ABOVE	ABOVE	BELOW	BELOW	FALSE	FALSE	A_09_P022951	FBtr0300902	CG18563	CG18563 gene product from transcript CG18563-RB	NM_135997
A_09_P007261	696.612	1083.21	1454.25	1451.95	88.5003	60.1394	41.6099	10.0293	12.6023	17.8374	11.5618	5.30757	16.9538	1171.51	63.4165	13.4897	11.2744	86.8447	5.62483	9.44421	10.0811	10.5061	10.5038	6.46761	5.91024	5.37885	3.32615	3.65562	4.15683	3.53129	2.40805	4.08354	*	19.0024	< 0.0001				ABOVE	BELOW	BELOW	BELOW	FALSE	TRUE	A_09_P007261	FBtr0087720	CG10814	CG10814 gene product from transcript CG10814-RA	NM_137024
A_09_P060471	201.525	279.779	105.447	117.533	22.0118	6.29363	1.4466	3.3174	1.47551	1.42946	1.49685	1.45246	1.57214	176.071	9.91734	2.07412	1.50715	84.8894	6.5802	7.65482	8.12814	6.72037	6.87692	4.46021	2.65389	0.532666	1.73005	0.561214	0.51547	0.58193	0.538498	0.65273	*	18.9686	< 0.0001				ABOVE	BELOW	BELOW	BELOW	FALSE	TRUE	A_09_P060471	FBtr0077612	CG31698	CG31698 gene product from transcript CG31698-RA	NM_164529
A_09_P017621	109.12	866.254	100.217	24.4316	3.62705	2.73296	4.41046	3.8953	2.59524	3.24133	3.24036	5.96918	3.69505	275.006	3.59016	3.24396	4.30153	84.7748	-1.19815	6.76977	9.75865	6.64698	4.61068	1.8588	1.45046	2.14093	1.96173	1.37587	1.69659	1.69615	2.57753	1.88559	*	15.5918	< 0.0001				ABOVE	BELOW	BELOW	BELOW	FALSE	TRUE	A_09_P017621	FBtr0087284	CG33462	CG33462 gene product from transcript CG33462-RA	NM_206122
A_09_P057021	148.201	119.095	158.388	151.811	40.2425	7.88045	1.47579	1.54858	1.56069	2.54187	1.61251	1.49191	3.22948	144.374	16.5329	1.88371	2.1113	76.6432	7.83068	7.21141	6.89597	7.30732	7.24613	5.33065	2.97828	0.561487	0.630946	0.642184	1.34589	0.689308	0.577161	1.6913	*	18.6215	< 0.0001				ABOVE	BELOW	BELOW	BELOW	FALSE	TRUE	A_09_P057021	FBtr0081580	RacGAP84C	CG2595 gene product from transcript CG2595-RA	NM_057355
A_09_P041621	3002.2	12892	1062.12	968.221	684.819	176.231	255.664	30.1134	79.2985	66.8704	60.0356	70.3153	70.0887	4481.14	372.238	58.7608	66.8132	76.2607	5.57132	11.5518	13.6542	10.0527	9.91919	9.41958	7.46132	7.99811	4.91233	6.30922	6.0633	5.90775	6.13577	6.13111	*	16.3743	< 0.0001	*	4.22096	< 0.0001	ABOVE	ABOVE	BELOW	BELOW	FALSE	FALSE	A_09_P041621	FBtr0085612	CecA1	Cecropin A1	NM_079849
A_09_P215425	713.556	1175.83	862.601	1184.39	45.9027	6.97855	4.00154	12.3783	13.3745	14.3702	5.21213	5.52988	3.74135	984.094	18.9609	13.3743	4.82779	73.5808	3.92746	9.47888	10.1995	9.75255	10.2099	5.52051	2.80293	2.00056	3.62974	3.74141	3.84501	2.38187	2.46725	1.90356	*	18.2642	< 0.0001				ABOVE	BELOW	BELOW	BELOW	FALSE	TRUE	A_09_P215425
A_09_P109300	382.451	641.352	229.728	311.204	80.9332	15.6773	6.23479	3.03493	4.12488	9.33425	5.92254	8.62498	4.65411	391.184	34.2818	5.49802	6.40054	71.1499	5.35607	8.57913	9.32497	7.84378	8.28172	6.33866	3.97061	2.64034	1.60166	2.04435	3.22253	2.56622	3.10852	2.21851	*	18.4016	< 0.0001				ABOVE	BELOW	BELOW	BELOW	FALSE	TRUE	A_09_P109300	FBtr0085616	CecC	Cecropin C	NM_079852
A_09_P073771	847.708	670.476	630.158	751.133	211.423	66.124	12.4522	7.05917	17.7193	8.68551	9.3999	12.8431	15.2395	724.869	96.6664	11.1547	12.4942	64.9835	7.73692	9.72742	9.38904	9.29957	9.55292	7.72399	6.0471	3.63833	2.8195	4.14725	3.11861	3.23265	3.68292	3.92974	*	18.1428	< 0.0001				ABOVE	BELOW	BELOW	BELOW	FALSE	TRUE	A_09_P073771	FBtr0082362	scpr-B	SCP-containing protein B	NM_141804
A_09_P136965	4997.23	16880.7	4306.42	5556.73	5437.72	2272.49	2569.66	144.326	150.584	122.761	1379.36	2435.75	1156.69	7935.27	3426.62	139.224	1657.27	56.9966	2.06764	12.2869	14.0431	12.0723	12.44	12.4088	11.1501	11.3274	7.17319	7.23442	6.93971	10.4298	11.2502	10.1758	*	16.5576	< 0.0001		1.90794	0.0564036	ABOVE	ABOVE	ABOVE	ABOVE	FALSE	FALSE	A_09_P136965	TC227809
A_09_P004481	186.023	118.121	146.03	152.675	84.5924	25.4281	3.47111	2.74649	2.20446	3.12737	5.97383	3.52382	23.5686	150.712	37.8305	2.69277	11.0221	55.9692	3.43225	7.53934	6.88412	7.19012	7.25432	6.40246	4.66835	1.7954	1.45759	1.14043	1.64495	2.57866	1.81714	4.55879	*	17.1727	< 0.0001				ABOVE	BELOW	BELOW	BELOW	FALSE	TRUE	A_09_P004481	FBtr0112747	CG34443	CG34443 gene product from transcript CG34443-RA	NM_001103842
A_09_P188480	82.3742	201.456	58.0975	31.2928	12.6282	1.56377	3.15229	1.71077	1.89327	1.5158	2.03908	1.62367	1.63192	93.3051	5.78142	1.70661	1.76489	54.6727	3.2758	6.36412	7.65432	5.8604	4.96776	3.65858	0.645028	1.6564	0.774646	0.92088	0.600079	1.02792	0.699258	0.70657							BELOW	BELOW	BELOW	BELOW	TRUE	TRUE	A_09_P188480	TC244307
A_09_P041636	237.739	324.076	111.436	138.745	38.8702	5.54312	2.49182	2.09345	7.46242	2.09626	3.29021	1.83297	2.88444	202.999	15.635	3.88404	2.66921	52.2649	5.85756	7.89323	8.34019	6.80007	7.11629	5.28059	2.4707	1.3172	1.06588	2.89964	1.06782	1.71818	0.874183	1.52829	*	17.3414	< 0.0001				ABOVE	BELOW	BELOW	BELOW	FALSE	TRUE	A_09_P041636	FBtr0085616	CecC	Cecropin C	NM_079852
A_09_P055666	223.34	196.81	40.1847	22.4014	4509.61	8.27042	7.47254	1.64245	1.72783	4.71944	11.8377	10.7969	4617.08	120.684	1508.45	2.69657	1546.57	44.7546	-1.02527	7.8031	7.62066	5.32857	4.48552	12.1388	3.04796	2.9016	0.715849	0.788961	2.23862	3.56532	3.43255	12.1728					0.681384	0.495631	BELOW	ABOVE	BELOW	ABOVE	TRUE	FALSE	A_09_P055666	FBtr0075844	CG14110	CG14110 gene product from transcript CG14110-RA	NM_140381
A_09_P018891	388.068	618.308	210.614	210.321	40.8717	21.5149	5.16408	5.61651	9.98258	8.55785	2.88672	13.9365	6.07908	356.828	22.5169	8.05231	7.6341	44.3137	2.94952	8.60017	9.27218	7.71846	7.71645	5.35303	4.42726	2.36851	2.48967	3.31941	3.09725	1.52943	3.8008	2.60385	*	15.8569	< 0.0001				ABOVE	BELOW	BELOW	BELOW	FALSE	TRUE	A_09_P018891	FBtr0077578	CG15404	CG15404 gene product from transcript CG15404-RA	NM_134912
A_09_P015966	134.422	94.0004	87.3288	115.398	2.47461	1.69917	3.33362	1.65724	2.23598	3.73713	2.31298	4.64213	7.66577	107.787	2.50247	2.54345	4.87363	42.3784	-1.94753	7.07063	6.55459	6.44839	6.85047	1.3072	0.76483	1.73709	0.728783	1.16091	1.90193	1.20975	2.21479	2.93843							BELOW	BELOW	BELOW	BELOW	TRUE	TRUE	A_09_P015966	FBtr0073914	CG32601	CG32601 gene product from transcript CG32601-RA	NM_167407
A_09_P111185	186.962	298.918	103.364	104.587	18.7972	10.0376	2.39569	1.97084	3.84349	6.52648	3.33754	1.84315	2.07754	173.458	10.4102	4.1136	2.41941	42.1669	4.30277	7.5466	8.22361	6.69159	6.70856	4.23245	3.32734	1.26044	0.978811	1.94242	2.70631	1.73879	0.882173	1.05488	*	16.0306	< 0.0001				ABOVE	BELOW	BELOW	BELOW	FALSE	TRUE	A_09_P111185	FBtr0077578	CG15404	CG15404 gene product from transcript CG15404-RA	NM_134912
A_09_P015351	8568.82	8191.21	7281.52	9471.94	87164.3	91591	101832	271.605	151.402	199.048	12905.4	7856.41	8831.75	8378.37	93529.1	207.352	9864.52	40.4066	9.48136	13.0649	12.9999	12.83	13.2094	16.4114	16.4829	16.6358	8.08537	7.24224	7.63697	13.6557	12.9397	13.1085	*	15.8958	< 0.0001	*	6.1865	< 0.0001	ABOVE	ABOVE	ABOVE	ABOVE	FALSE	FALSE	A_09_P015351	FBtr0076749	CG32368	CG32368 gene product from transcript CG32368-RA	NM_168244
A_09_P043371	3587.88	2230.66	925.021	893.759	3911.22	1007.25	1424.93	39.3816	29.6795	75.5211	600.1	1707.49	1671.26	1909.33	2114.47	48.1941	1326.28	39.6175	1.59428	11.8089	11.1233	9.85334	9.80374	11.9334	9.97621	10.4767	5.29945	4.89139	6.23881	9.22906	10.7377	10.7067	*	15.3027	< 0.0001		1.07837	0.280871	ABOVE	ABOVE	BELOW	ABOVE	FALSE	FALSE	A_09_P043371	FBtr0072463	Lsp1gamma	Larval serum protein 1 gamma	NM_079144
A_09_P019056	5407.2	10373.6	3258.27	4896.25	1063.39	554.657	621.13	133.763	192.125	140.8	79.9276	106.359	76.9529	5983.83	746.392	155.563	87.7465	38.4657	8.50623	12.4007	13.3406	11.6699	12.2575	10.0545	9.11545	9.27875	7.06354	7.5859	7.1375	6.32062	6.7328	6.2659	*	15.2556	< 0.0001	*	5.74766	< 0.0001	ABOVE	ABOVE	ABOVE	BELOW	FALSE	FALSE	A_09_P019056	FBtr0077549	CG3513	CG3513 gene product from transcript CG3513-RA	NM_134954
A_09_P187335	103.786	92.2649	68.7134	67.2188	21.4919	5.56444	1.57888	1.70875	1.87647	2.96903	5.88095	1.62637	2.57375	82.9958	9.54507	2.18475	3.36036	37.9887	2.84049	6.69747	6.52771	6.10252	6.07079	4.42572	2.47624	0.658902	0.772941	0.908021	1.56999	2.55605	0.701656	1.36387							BELOW	BELOW	BELOW	BELOW	TRUE	TRUE	A_09_P187335	CO193125			CO193125
A_09_P113860	4825.43	7537.07	2769.27	3901.26	839.755	458.357	527.442	103.786	151.221	122.659	80.4944	97.8971	57.4916	4758.26	608.518	125.889	78.6277	37.7973	7.73923	12.2364	12.8798	11.4353	11.9297	9.71382	8.84033	9.04287	6.69747	7.24051	6.93851	6.33082	6.61319	5.84528	*	15.2752	< 0.0001	*	5.54518	< 0.0001	ABOVE	ABOVE	BELOW	BELOW	FALSE	FALSE	A_09_P113860	FBtr0077549	CG3513	CG3513 gene product from transcript CG3513-RA	NM_134954
A_09_P204730	458.744	1527	763.389	1028.21	512.648	295.029	436.931	25.0321	27.8003	25.468	58.8663	93.021	86.4044	944.336	414.869	26.1001	79.4306	36.1813	5.22304	8.84155	10.5765	9.57627	10.0059	9.00182	8.20471	8.77126	4.64571	4.79703	4.67061	5.87937	6.53948	6.43303	*	14.9323	< 0.0001	*	4.48634	< 0.0001	ABOVE	ABOVE	BELOW	BELOW	FALSE	FALSE	A_09_P204730	FBtr0085307	CG9989	CG9989 gene product from transcript CG9989-RA	NM_143370
A_09_P043376	4342.07	17827.9	1780.17	732.756	110.326	37.8437	7.22262	83.2491	380.539	69.6285	52.7937	43.4305	23.1363	6170.72	51.7974	177.806	39.7868	34.7049	1.30187	12.0842	14.1218	10.7978	9.51719	6.78563	5.24198	2.85252	6.37936	8.5719	6.12161	5.72229	5.44064	4.53209	*	13.6311	< 0.0001				ABOVE	BELOW	ABOVE	BELOW	FALSE	TRUE	A_09_P043376	FBtr0089324	Lsp2	Larval serum protein 2	NM_080077
A_09_P108310	4383.79	18599.8	1800.54	743.419	121.812	39.3503	6.81116	85.2534	395.155	72.7933	51.8945	39.5698	25.3797	6381.89	55.9912	184.401	38.948	34.6088	1.43759	12.098	14.183	10.8142	9.53803	6.92851	5.2983	2.7679	6.41369	8.62627	6.18573	5.69751	5.30633	4.6656	*	13.5634	< 0.0001				ABOVE	BELOW	ABOVE	BELOW	FALSE	TRUE	A_09_P108310	LP03332			AY119005
A_09_P043366	3797.7	6919.72	1309.74	742.627	1627.34	233.149	61.5991	106.462	113.656	57.8882	55.0132	40.4925	28.8707	3192.45	640.696	92.6687	41.4588	34.4501	15.4538	11.8909	12.7565	10.3551	9.53649	10.6683	7.86511	5.94484	6.73419	6.82853	5.8552	5.78171	5.33958	4.85153	*	13.7973	< 0.0001	*	5.35486	< 0.0001	ABOVE	ABOVE	BELOW	BELOW	FALSE	FALSE	A_09_P043366	FBtr0078025	Lsp1beta	Larval serum protein 1 beta	NM_057276
A_09_P041631	57.8117	152.196	54.2483	32.6054	14.107	5.93302	3.46524	1.48025	1.76529	3.48459	1.75748	3.73299	4.07252	74.2154	7.83509	2.24338	3.18766	33.082	2.45794	5.85329	7.24979	5.76151	5.02704	3.81834	2.56877	1.79296	0.565841	0.819905	1.80099	0.813508	1.90033	2.02592							BELOW	BELOW	BELOW	BELOW	TRUE	TRUE	A_09_P041631	FBtr0085640	CecB	Cecropin B	NM_079851
A_09_P039811	1863.6	1639.44	2197.74	2367.11	1356.45	971.474	1335.28	59.5204	58.3442	67.1991	27.7653	35.7362	121.643	2016.97	1221.07	61.6879	61.7148	32.6964	19.7856	10.8639	10.679	11.1018	11.2089	10.4056	9.92403	10.3829	5.89531	5.86652	6.07037	4.79521	5.15931	6.92651	*	14.8545	< 0.0001	*	8.70808	< 0.0001	ABOVE	ABOVE	BELOW	BELOW	FALSE	FALSE	A_09_P039811	FBtr0074436	CG8568	CG8568 gene product from transcript CG8568-RA	NM_132989
A_09_P018036	8.15055	15.1881	34.7996	221.184	3.48527	8.32389	1.79898	2.11266	2.74726	1.58595	3.29244	2.63593	1.89466	69.8306	4.53605	2.14862	2.60768	32.5001	1.7395	3.0269	3.92487	5.121	7.7891	1.80127	3.05726	0.847179	1.07906	1.45799	0.665347	1.71916	1.39831	0.921939							BELOW	BELOW	BELOW	BELOW	TRUE	TRUE	A_09_P018036	FBtr0078003	CG12506	CG12506 gene product from transcript CG12506-RA	NM_134697
A_09_P075091	421.3	250.025	280.643	517.207	28.4623	12.3954	11.4508	13.6517	11.082	9.35087	12.1957	11.9074	8.02698	367.294	17.4362	11.3615	10.71	32.3279	1.62802	8.7187	7.96593	8.13259	9.0146	4.83098	3.63173	3.51738	3.77101	3.47015	3.2251	3.6083	3.57379	3.00486	*	14.7061	< 0.0001				ABOVE	BELOW	BELOW	BELOW	FALSE	TRUE	A_09_P075091	FBtr0082957	CG14852	CG14852 gene product from transcript CG14852-RA	NM_142116
A_09_P064641	21.2572	7.03634	222.5	10.8714	2224.7	2958.64	10156.6	2.0812	2.37129	1.73931	61.2121	39.6969	165.069	65.4162	5113.31	2.06393	88.6593	31.6949	57.6737	4.40988	2.81483	7.79766	3.44247	11.1194	11.5307	13.3101	1.05742	1.24567	0.798515	5.93574	5.31095	7.36693				*	10.9211	< 0.0001	BELOW	ABOVE	BELOW	BELOW	TRUE	FALSE	A_09_P064641	FBtr0077753	CG17234	CG17234 gene product from transcript CG17234-RA	NM_164470
A_09_P060656	2042.19	5758.31	2891.87	4882.76	2269.95	1312.97	2268.75	109.486	123.062	143.175	419.636	595.915	474.554	3893.78	1950.56	125.241	496.702	31.0903	3.92702	10.9959	12.4914	11.4978	12.2535	11.1484	10.3586	11.1477	6.7746	6.94324	7.16164	8.71299	9.21896	8.89043	*	14.3528	< 0.0001	*	3.67195	0.000240899	ABOVE	ABOVE	BELOW	ABOVE	FALSE	FALSE	A_09_P060656	FBtr0085307	CG9989	CG9989 gene product from transcript CG9989-RA	NM_143370
A_09_P018751	192.338	219.761	187.202	216.009	44.6969	20.7918	5.71776	9.21557	4.42263	6.28636	9.05528	10.5917	8.22801	203.827	23.7355	6.64152	9.29166	30.6899	2.55449	7.5875	7.77979	7.54845	7.75495	5.4821	4.37794	2.51545	3.20407	2.1449	2.65222	3.17876	3.40486	3.04054	*	14.7991	< 0.0001				ABOVE	BELOW	BELOW	BELOW	FALSE	TRUE	A_09_P018751	FBtr0077689	CG18557	CG18557 gene product from transcript CG18557-RA	NM_134877
A_09_P221520	267.656	359.953	145.369	152.616	37.4598	20.3691	9.76978	10.1425	6.27016	6.29066	6.53074	4.80717	5.65788	231.398	22.5329	7.56777	5.66526	30.5768	3.97738	8.06424	8.49166	7.18358	7.25376	5.22727	4.34831	3.28833	3.34234	2.6485	2.65321	2.70725	2.26519	2.50026	*	14.4036	< 0.0001				ABOVE	BELOW	BELOW	BELOW	FALSE	TRUE	A_09_P221520	FBtr0077612	CG31698	CG31698 gene product from transcript CG31698-RA	NM_164529
A_09_P009076	4782.86	21072.3	4107	5104.83	1409.21	447.518	1131.7	282.846	405.484	274.598	552.951	436.931	302.148	8766.75	996.143	320.976	430.677	27.3128	2.31297	12.2237	14.3631	12.0039	12.3176	10.4607	8.8058	10.1443	8.14387	8.6635	8.10118	9.11101	8.77126	8.23911	*	13.0933	< 0.0001		2.07092	0.0383697	ABOVE	ABOVE	ABOVE	ABOVE	FALSE	FALSE	A_09_P009076	FBtr0086729	IM23	Immune induced molecule 23	NM_137474
A_09_P111805	21033.5	28100.5	7514.86	14424.2	6723.24	1527.62	3860.68	648.79	866.537	437.1	1273.83	1506.61	705.295	17768.3	4037.18	650.809	1161.91	27.3018	3.4746	14.3604	14.7783	12.8755	13.8162	12.7149	10.5771	11.9146	9.34161	9.75912	8.77182	10.315	10.5571	9.46208	*	13.8111	< 0.0001		3.06765	0.00215837	ABOVE	ABOVE	ABOVE	ABOVE	FALSE	FALSE	A_09_P111805	FBtr0075348	PGRP-SB1	CG9681 gene product from transcript CG9681-RA	NM_140660
A_09_P057606	478.877	1223.08	111.219	305.358	625.983	80.9057	191.5	26.2375	21.9034	10.397	38.1613	129.234	64.7406	529.634	299.463	19.5126	77.3786	27.1431	3.8701	8.90351	10.2563	6.79726	8.25436	9.28998	6.33817	7.5812	4.71356	4.45308	3.3781	5.25404	7.01384	6.0166	*	12.9366	< 0.0001		3.10061	0.00193205	ABOVE	ABOVE	BELOW	BELOW	FALSE	FALSE	A_09_P057606	FBtr0087277	CG30091	CG30091 gene product from transcript CG30091-RA	NM_166110
A_09_P148265	1605.16	608.545	641.01	64.9511	38.2555	138.475	36.2173	28.1892	26.3379	30.1055	25.4887	44.9501	85.0245	729.917	70.9826	28.2109	51.8211	25.8736	1.36976	10.6485	9.24922	9.3242	6.02128	5.2576	7.11348	5.17861	4.81707	4.71907	4.91196	4.67179	5.49025	6.40981	*	11.8224	< 0.0001				ABOVE	BELOW	BELOW	BELOW	FALSE	TRUE	A_09_P148265	FBtr0301087	CG4415	CG4415 gene product from transcript CG4415-RA	NM_001169379
A_09_P006836	96.705	261.891	72.6998	68.0682	69.4648	39.443	35.5888	4.0618	3.53563	7.91134	9.40426	18.0044	40.769	124.841	48.1655	5.16959	22.7259	24.1491	2.11941	6.59552	8.03282	6.18388	6.08891	6.11821	5.3017	5.15335	2.02212	1.82197	2.98392	3.23331	4.17028	5.3494							BELOW	BELOW	BELOW	BELOW	TRUE	TRUE	A_09_P006836	FBtr0087916	Cpr49Ac	Cuticular protein 49Ac	NM_165892
A_09_P123915	61.8673	43.3207	68.1374	55.1722	27.1665	6.6257	2.17446	2.51025	3.07075	1.63921	4.61384	4.21091	4.02521	57.1244	11.9889	2.40674	4.28332	23.7352	2.79897	5.95111	5.43698	6.09037	5.78587	4.76376	2.72807	1.12066	1.32783	1.61859	0.713001	2.20597	2.07413	2.00906							BELOW	BELOW	BELOW	BELOW	TRUE	TRUE	A_09_P123915	FBtr0081580	RacGAP84C	CG2595 gene product from transcript CG2595-RA	NM_057356
A_09_P076236	106.603	562.008	48.6393	125.014	501.486	178.966	268.599	10.0457	6.22157	10.8091	61.9031	71.8726	275.021	210.566	316.35	9.02546	136.266	23.3302	2.32157	6.7361	9.13445	5.60405	6.96595	8.97007	7.48354	8.06931	3.32851	2.63728	3.43417	5.95194	6.16737	8.1034	*	11.7692	< 0.0001		2.70733	0.00678436	ABOVE	ABOVE	BELOW	ABOVE	FALSE	FALSE	A_09_P076236	FBtr0083470	AttD	Attacin-D	NM_079667
A_09_P119470	21.7226	99.7163	18.0876	1.6322	3.93944	4.12574	1.48969	1.54833	1.5701	1.4633	1.61417	1.50121	1.50419	35.2897	3.18496	1.52724	1.53986	23.1068	2.06835	4.44112	6.63976	4.17693	0.706818	1.97799	2.04465	0.575012	0.630713	0.650856	0.549226	0.690793	0.586126	0.588987							BELOW	BELOW	BELOW	BELOW	TRUE	TRUE	A_09_P119470	TC225271
A_09_P014881	267.326	509.199	320.636	348.279	115.674	54.8847	56.8887	12.4622	12.9426	22.2112	34.1129	105.447	58.1797	361.36	75.8158	15.872	65.9132	22.7671	1.15024	8.06246	8.99209	8.32479	8.4441	6.85392	5.77833	5.83007	3.63949	3.69406	4.47322	5.09225	6.72037	5.86244	*	13.3776	< 0.0001				ABOVE	BELOW	BELOW	BELOW	FALSE	TRUE	A_09_P014881	FBtr0075099	CG32198	CG32198 gene product from transcript CG32198-RB	NM_168767
A_09_P192570	52.4487	60.87	57.0398	44.6297	13.0479	12.9611	2.61558	2.54873	3.42114	1.65702	4.67746	2.80554	2.39642	53.7471	9.54153	2.5423	3.29314	21.1411	2.89739	5.71284	5.92766	5.8339	5.47993	3.70575	3.69612	1.38713	1.34978	1.77448	0.728591	2.22573	1.48828	1.26088							BELOW	BELOW	BELOW	BELOW	TRUE	TRUE	A_09_P192570	TC239851
A_09_P000201	1300.9	1810.88	1436.4	1374.31	79956.4	88655.9	107948	79.7427	32.6418	99.8039	11981.6	13344.3	10534.5	1480.62	92186.8	70.7295	11953.5	20.9336	7.71214	10.3453	10.8225	10.4882	10.4245	16.2869	16.4359	16.72	6.31728	5.02865	6.64102	13.5485	13.7039	13.3628	*	13.39	< 0.0001	*	5.55765	< 0.0001	ABOVE	ABOVE	BELOW	ABOVE	FALSE	FALSE	A_09_P000201	FBtr0091498	lectin-37Da	CG33532 gene product from transcript CG33532-RA	NM_001201917
A_09_P018756	22.9004	209.177	6.28636	54.939	6.16296	6.82807	9.35747	4.89206	2.39707	3.36445	6.84181	4.05262	2.88209	73.3257	7.4495	3.55119	4.59217	20.6482	1.62222	4.5173	7.70858	2.65222	5.77976	2.62362	2.77148	3.22612	2.29044	1.26127	1.75037	2.77438	2.01885	1.52712							BELOW	BELOW	BELOW	BELOW	TRUE	TRUE	A_09_P018756	FBtr0300356	CG3117	CG3117 gene product from transcript CG3117-RB	NM_134878
A_09_P109405	113.476	274.482	63.0466	75.1367	49.8012	39.454	15.4184	3.67338	6.13727	9.58375	54.939	93.4895	114.312	131.535	34.8912	6.4648	87.5802	20.3464	-2.51009	6.82624	8.10057	5.97835	6.23145	5.63811	5.3021	3.94658	1.87711	2.6176	3.26059	5.77976	6.54673	6.83683	*	12.4269	< 0.0001				ABOVE	BELOW	BELOW	BELOW	FALSE	TRUE	A_09_P109405	FBtr0083461	Sgs5	Salivary gland secretion 5	NM_079664
A_09_P129300	357.707	387.513	471.868	495.47	47.0087	83.8747	38.6275	12.9564	34.4622	18.3509	2.5793	5.45864	3.73821	428.139	56.5036	21.9232	3.92538	19.5291	14.3944	8.48263	8.5981	8.88224	8.95265	5.55486	6.39016	5.27156	3.69559	5.10694	4.19778	1.36698	2.44854	1.90235	*	13.0082	< 0.0001				ABOVE	BELOW	BELOW	BELOW	FALSE	TRUE	A_09_P129300	FBtr0086643	CG18609	CG18609 gene product from transcript CG18609-RA	NM_137521
A_09_P011036	38.815	90.3734	75.6933	106.908	8.36352	11.698	4.52416	5.582	1.76331	4.64496	6.96322	3.09539	3.12176	77.9474	8.19523	3.99676	4.39346	19.5027	1.86533	5.27854	6.49783	6.24209	6.74023	3.06411	3.54819	2.17765	2.48078	0.818286	2.21567	2.79975	1.63012	1.64236							BELOW	BELOW	BELOW	BELOW	TRUE	TRUE	A_09_P011036	FBtr0081692	Ccp84Ab	CG1252 gene product from transcript CG1252-RA	NM_141425
A_09_P209525	267.798	266.676	199.048	175.757	102.216	47.2659	49.7337	10.5107	14.0666	12.8231	62.5553	96.5835	51.0496	227.32	66.4052	12.4668	70.0628	18.234	-1.05508	8.065	8.05894	7.63697	7.45744	6.67548	5.56273	5.63615	3.39379	3.8142	3.68067	5.96706	6.5937	5.67383	*	12.3558	< 0.0001				ABOVE	BELOW	BELOW	BELOW	FALSE	TRUE	A_09_P209525	CO193125			CO193125
A_09_P018116	445.075	194.462	194.796	19.5799	10.8327	42.4921	16.1652	8.80913	13.795	14.0806	16.9707	20.7029	28.8515	213.478	23.1633	12.2282	22.175	17.4578	1.04457	8.7979	7.60334	7.60582	4.2913	3.43732	5.40912	4.01482	3.139	3.78607	3.81564	4.08497	4.37176	4.85057	*	10.3414	< 0.0001				ABOVE	BELOW	BELOW	BELOW	FALSE	TRUE	A_09_P018116	FBtr0077951	CG4415	CG4415 gene product from transcript CG4415-RA	NM_001169379
A_09_P055661	32.3945	55.2343	8.80667	1.44191	15.8089	2.54968	1.4165	1.42703	1.434	1.42109	1.45614	1.42892	16.7555	24.4693	6.59169	1.42737	6.54685	17.1429	1.00685	5.01768	5.78749	3.1386	0.527981	3.98267	1.35032	0.502331	0.513016	0.520045	0.506998	0.542149	0.514925	4.06656							BELOW	BELOW	BELOW	BELOW	TRUE	TRUE	A_09_P055661	FBtr0075866	CG14107	CG14107 gene product from transcript CG14107-RA	NM_140380
A_09_P028156	10073.7	15489.3	12169.9	9062.69	52102.5	48162.9	72065.1	513.381	527.037	1034.15	10200.7	14385.9	21288.5	11698.9	57443.5	691.523	15291.7	16.9176	3.75651	13.2983	13.919	13.571	13.1457	15.6691	15.5556	16.137	9.00389	9.04176	10.0142	13.3164	13.8124	14.3778	*	12.2232	< 0.0001	*	3.68631	0.000227708	ABOVE	ABOVE	ABOVE	ABOVE	FALSE	FALSE	A_09_P028156	FBtr0289973	CG13905	CG13905 gene product from transcript CG13905-RB	NM_138228
A_09_P034096	808.317	848.849	496.184	537.231	198.575	92.192	53.5214	10.1744	87.0736	22.813	64.3459	123.36	99.4457	672.645	114.763	40.0203	95.7172	16.8076	1.19898	9.65878	9.72936	8.95473	9.0694	7.63354	6.52657	5.74204	3.34687	6.44416	4.51178	6.00778	6.94673	6.63584	*	13.5705	< 0.0001				ABOVE	BELOW	BELOW	BELOW	FALSE	TRUE	A_09_P034096	FBtr0075194	CG6034	CG6034 gene product from transcript CG6034-RA	NM_140748
A_09_P056566	8349.93	15207.4	3649.84	5975.26	3190.36	887.557	1439.95	462.633	634.203	417.641	719.674	809.518	606.375	8295.61	1839.29	504.826	711.856	16.4326	2.58379	13.0275	13.8925	11.8336	12.5448	11.6395	9.7937	10.4918	8.85372	9.3088	8.70612	9.4912	9.66092	9.24407	*	11.4483	< 0.0001		2.22168	0.0263084	ABOVE	ABOVE	ABOVE	ABOVE	FALSE	FALSE	A_09_P056566	FBtr0075348	PGRP-SB1	CG9681 gene product from transcript CG9681-RA	NM_140660
A_09_P181385	3953.55	4050.92	6993.06	6557.51	1024.04	1935.63	1039.68	332.41	458.96	211.714	142.826	91.1859	103.059	5388.76	1333.12	334.361	112.357	16.1166	11.865	11.9489	11.984	12.7717	12.6789	10.0001	10.9186	10.0219	8.37682	8.84222	7.72597	7.15811	6.51074	6.68733	*	11.9293	< 0.0001	*	6.66373	< 0.0001	ABOVE	ABOVE	ABOVE	BELOW	FALSE	FALSE	A_09_P181385
A_09_P026526	2075.3	5313.54	2605.42	3261.55	7279.18	5448.63	6545.89	157.292	189.657	284.328	3057.54	3468.37	3545.53	3313.95	6424.57	210.426	3357.15	15.7488	1.9137	11.0191	12.3755	11.3473	11.6713	12.8296	12.4117	12.6764	7.2973	7.56725	8.15141	11.5782	11.76	11.7918	*	11.6346	< 0.0001		1.75504	0.0792572	ABOVE	ABOVE	ABOVE	ABOVE	FALSE	FALSE	A_09_P026526	FBtr0071854	CG4269	CG4269 gene product from transcript CG4269-RA	NM_137839
A_09_P038576	70.4303	40.5643	39.0339	40.3379	1.55012	2.83132	6.85635	2.27021	1.67149	5.21673	1.69413	1.54858	10.0242	47.5916	3.74593	3.05281	4.4223	15.5894	-1.18056	6.13812	5.34214	5.28666	5.33406	0.63238	1.50147	2.77744	1.18283	0.741135	2.38315	0.760545	0.630946	3.32542							BELOW	BELOW	BELOW	BELOW	TRUE	TRUE	A_09_P038576	FBtr0089267	CG13402	CG13402 gene product from transcript CG13402-RA	NM_132710
A_09_P044651	130.319	285.79	65.1264	75.9935	55.7303	31.0205	20.536	11.0329	2.96637	13.4133	62.886	103.873	109.486	139.307	35.7623	9.13752	92.0817	15.2456	-2.57483	7.0259	8.15881	6.02517	6.2478	5.80039	4.95515	4.36008	3.46374	1.5687	3.74559	5.97467	6.69868	6.7746	*	11.6556	< 0.0001				ABOVE	BELOW	BELOW	BELOW	FALSE	TRUE	A_09_P044651	FBtr0083461	Sgs5	Salivary gland secretion 5	NM_079664
A_09_P063436	22.5315	32.3408	41.3983	104.968	3.29244	7.4998	1.7201	2.07754	2.48814	5.54647	3.41699	1.93149	9.30555	50.3097	4.17078	3.37072	4.88468	14.9255	-1.17117	4.49387	5.01528	5.3715	6.71381	1.71916	2.90685	0.782492	1.05488	1.31507	2.47157	1.77273	0.949714	3.21809							BELOW	BELOW	BELOW	BELOW	TRUE	TRUE	A_09_P063436	FBtr0078004	CG13946	CG13946 gene product from transcript CG13946-RA	NM_144103
A_09_P003306	2562.88	11093.8	2237.32	4079.92	13011.9	11813.3	15414	353.467	193.429	499.92	11611.8	10420.3	17202.8	4993.48	13413.1	348.939	13078.3	14.3105	1.0256	11.3236	13.4375	11.1276	11.9943	13.6675	13.5281	13.912	8.46543	7.59566	8.96555	13.5033	13.3471	14.0704	*	10.7384	< 0.0001		0.117641	0.906353	ABOVE	ABOVE	ABOVE	ABOVE	FALSE	FALSE	A_09_P003306	FBtr0112420	CG34227	CG34227 gene product from transcript CG34227-RA	NM_001103799
A_09_P026846	324.076	321.001	16.6968	15.0674	10.7789	4.42463	1.9633	16.4082	11.8939	7.54215	6.39226	2.00584	22.0542	169.21	5.72228	11.9481	10.1508	14.1621	-1.7739	8.34019	8.32643	4.0615	3.91336	3.43014	2.14556	0.973281	4.03635	3.57215	2.91498	2.67633	1.00421	4.46298	*	7.8501	< 0.0001				ABOVE	BELOW	BELOW	BELOW	FALSE	TRUE	A_09_P026846	FBtr0072049	RpL22-like	Ribosomal protein L22-like	NM_137927
A_09_P065296	222.684	247.012	622.37	1171.48	595.915	181.577	251.46	13.3794	29.4201	83.9093	618.049	1152.22	2165.13	565.887	342.984	42.2363	1311.8	13.3981	-3.82467	7.79885	7.94844	9.28163	10.1941	9.21896	7.50444	7.97419	3.74194	4.87873	6.39076	9.27158	10.1702	11.0802	*	11.2517	< 0.0001	*	3.66695	0.000245647	ABOVE	ABOVE	BELOW	ABOVE	FALSE	FALSE	A_09_P065296	FBtr0080591	CG4500	CG4500 gene product from transcript CG4500-RA	NM_135852
A_09_P115905	841.99	815.597	505.84	581.43	176.719	73.8329	47.994	22.3249	104.933	27.6832	83.9824	125.608	84.0945	686.214	99.5153	51.647	97.895	13.2866	1.01655	9.71766	9.67171	8.98254	9.18346	7.46531	6.20619	5.58478	4.48058	6.71332	4.79094	6.39202	6.97278	6.39394	*	12.0171	< 0.0001				ABOVE	BELOW	BELOW	BELOW	FALSE	TRUE	A_09_P115905	FBtr0075194	CG6034	CG6034 gene product from transcript CG6034-RA	NM_140748
A_09_P044641	27.6832	27.4033	16.8047	8.4873	2.762	4.85675	1.42973	1.43147	1.44551	1.76426	1.4534	4.24035	1.41274	20.0946	3.01616	1.54708	2.36883	12.9887	1.27327	4.79094	4.77628	4.07079	3.08531	1.46571	2.27999	0.515743	0.517497	0.531579	0.819063	0.539432	2.08418	0.498496							BELOW	BELOW	BELOW	BELOW	TRUE	TRUE	A_09_P044641	FBtr0076096	Sgs3	Salivary gland secretion 3	NM_079300
A_09_P065926	1796.57	2686.73	913.914	1477.11	2810.05	199.932	267.02	83.0705	172.783	141.665	6678.87	5324.81	14026.1	1718.58	1092.33	132.506	8676.59	12.9698	-7.94317	10.811	11.3916	9.83591	10.5286	11.4564	7.64337	8.0608	6.37626	7.43282	7.14634	12.7054	12.3785	13.7758	*	10.8217	< 0.0001	*	7.36559	< 0.0001	ABOVE	ABOVE	ABOVE	ABOVE	FALSE	FALSE	A_09_P065926	FBtr0080592	nimC4	nimrod C4	NM_135854
A_09_P057566	1910.34	15402.3	1881.12	1434.37	2572.23	1598.63	1787.84	334.596	404.103	455.334	1873.79	2355.55	3059.09	5157.03	1986.23	398.011	2429.48	12.957	-1.22316	10.8996	13.9109	10.8774	10.4862	11.3288	10.6426	10.804	8.38628	8.65858	8.83078	10.8717	11.2018	11.5789	*	8.63658	< 0.0001		0.552176	0.58083	ABOVE	ABOVE	ABOVE	ABOVE	FALSE	FALSE	A_09_P057566	FBtr0087319	CG30080	CG30080 gene product from transcript CG30080-RC
A_09_P209005	25.5321	69.076	23.4567	11.9745	5.68625	1.93815	2.40763	2.19914	2.98727	2.39767	3.86197	2.5325	4.12974	32.5098	3.34401	2.52803	3.50807	12.8598	-1.04906	4.67424	6.11011	4.55193	3.58189	2.50748	0.95468	1.26761	1.13694	1.57883	1.26163	1.94934	1.34056	2.04605							BELOW	BELOW	BELOW	BELOW	TRUE	TRUE	A_09_P209005	FBtr0085640	CecB	Cecropin B	NM_079851
A_09_P183945	87.8546	69.3401	56.079	52.161	335.953	361.178	435.558	4.71054	6.73456	4.15239	11.4428	15.0444	12.0189	66.3587	377.563	5.19916	12.8354	12.7633	29.4158	6.45705	6.11562	5.80939	5.7049	8.39212	8.49657	8.76672	2.23589	2.75158	2.05394	3.51637	3.91115	3.58723				*	9.21748	< 0.0001	BELOW	ABOVE	BELOW	BELOW	TRUE	FALSE	A_09_P183945	FBtr0303831	CG42823	CG42823 gene product from transcript CG42823-RA	NM_001104352
A_09_P021346	29.0375	29.3683	17.7901	23.5845	5.10539	1.68312	2.9311	1.80974	2.04531	2.0363	2.39297	5.7124	6.25705	24.9451	3.23987	1.96378	4.78747	12.7026	-1.47767	4.85985	4.87619	4.153	4.55977	2.35202	0.751138	1.55144	0.855782	1.03232	1.02595	1.2588	2.5141	2.64548							BELOW	BELOW	BELOW	BELOW	TRUE	TRUE	A_09_P021346	FBtr0079966	CG13135	CG13135 gene product from transcript CG13135-RA	NM_164888
A_09_P100985	30.0385	18.7831	13.7187	16.1867	2.25593	1.44162	3.49128	1.46799	1.48987	1.7125	1.53695	1.46711	1.43898	19.6818	2.39628	1.55679	1.48101	12.6425	1.618	4.90874	4.23136	3.77807	4.01674	1.17372	0.527691	1.80376	0.553842	0.575186	0.776104	0.62007	0.552977	0.525047							BELOW	BELOW	BELOW	BELOW	TRUE	TRUE	A_09_P100985	AT11810			BT003646
A_09_P007281	9856.93	34513.5	13995.1	17305.5	9990.21	7820.41	8524.25	1149.85	1724.07	1714.46	2450.35	3196.93	2781.45	18917.8	8778.29	1529.46	2809.58	12.3689	3.12442	13.2669	15.0749	13.7726	14.0789	13.2863	12.933	13.0574	10.1672	10.7516	10.7435	11.2588	11.6425	11.4416	*	10.341	< 0.0001		3.10624	0.00189561	ABOVE	ABOVE	ABOVE	ABOVE	FALSE	FALSE	A_09_P007281	FBtr0087655	IM10	Immune induced molecule 10
A_09_P006166	1128.27	340.124	367.19	441.589	18621.9	13208.7	15617.3	41.9736	42.9314	58.2034	446.923	1219.11	717.526	569.293	15816	47.7028	794.52	11.9342	19.9063	10.1399	8.40992	8.52038	8.78656	14.1847	13.6892	13.9309	5.39141	5.42396	5.86303	8.80388	10.2516	9.48689	*	10.0761	< 0.0001	*	8.34975	< 0.0001	ABOVE	ABOVE	BELOW	ABOVE	FALSE	FALSE	A_09_P006166	FBtr0088213	CG12934	CG12934 gene product from transcript CG12934-RA	NM_136757
A_09_P004431	189.737	86.8817	11.8491	7.72101	10.5881	10.1786	9.65068	6.5327	4.38012	7.8675	5.95131	5.05098	5.34477	74.0472	10.1391	6.26011	5.44902	11.8284	1.86072	7.56786	6.44098	3.56671	2.94879	3.40437	3.34747	3.27063	2.70768	2.13097	2.97591	2.57321	2.33656	2.41813							BELOW	BELOW	BELOW	BELOW	TRUE	TRUE	A_09_P004431	FBtr0112735	CG34434	CG34434 gene product from transcript CG34434-RB	NM_001103417
A_09_P063316	3133.07	8664.08	3268.31	5899.01	1688.38	924.03	1532.1	333.774	563.688	433.739	216.009	346.354	185.655	5241.12	1381.5	443.734	249.339	11.8114	5.54066	11.6134	13.0808	11.6743	12.5263	10.7214	9.8518	10.5813	8.38273	9.13875	8.76068	7.75495	8.4361	7.53648	*	10.2485	< 0.0001	*	4.67589	< 0.0001	ABOVE	ABOVE	ABOVE	ABOVE	FALSE	FALSE	A_09_P063316	FBtr0071559	IM4	Immune induced molecule 4	NM_144038
A_09_P038656	127.139	117.342	89.2468	118.199	5.7997	23.483	11.7035	11.4385	9.14141	8.16546	7.71787	9.7662	18.1843	112.982	13.6621	9.58179	11.8895	11.7913	1.14909	6.99026	6.87458	6.47973	6.88507	2.53598	4.55354	3.54887	3.51583	3.19242	3.02953	2.9482	3.2878	4.18462							BELOW	BELOW	BELOW	BELOW	TRUE	TRUE	A_09_P038656	FBtr0073919	CG18157	CG18157 gene product from transcript CG18157-RA
A_09_P178575	202.899	172.183	10.2872	3.47856	8.5211	4.63839	2.0363	7.80659	11.8568	5.08168	3.33082	1.84395	15.0255	97.2119	5.06526	8.24836	6.73342	11.7856	-1.32933	7.66462	7.4278	3.36278	1.79849	3.09104	2.21362	1.02595	2.96469	3.56764	2.34531	1.73588	0.8828	3.90934							BELOW	BELOW	BELOW	BELOW	TRUE	TRUE	A_09_P178575	AT26853			AY089455
A_09_P063466	24690.5	54821.7	15117.1	29928.6	11040.4	5954.88	9827.21	2813.35	2559.28	2814.47	5035.58	3924.29	4105.96	31139.5	8940.83	2729.03	4355.28	11.4104	2.05287	14.5917	15.7425	13.8839	14.8692	13.4305	12.5399	13.2626	11.4581	11.3215	11.4586	12.2979	11.9382	12.0035	*	9.94101	< 0.0001		1.8845	0.0595011	ABOVE	ABOVE	ABOVE	ABOVE	FALSE	FALSE	A_09_P063466	FBtr0086667	CG15065	CG15065 gene product from transcript CG15065-RA	NM_144109
A_09_P225510	106788	214208	114745	139968	38520.9	28156.9	39335	11734.5	11875.2	14363.6	14666.5	12088.3	10924.8	143927	35337.6	12657.8	12559.9	11.3707	2.81353	16.7044	17.7087	16.8081	17.0947	15.2334	14.7812	15.2635	13.5185	13.5357	13.8101	13.8402	13.5613	13.4153	*	10.2324	< 0.0001		2.80869	0.00497581	ABOVE	ABOVE	ABOVE	ABOVE	FALSE	FALSE	A_09_P225510	TC256036
A_09_P025711	5731.79	29735.5	7885.71	11118.8	4559.01	2833.92	4337.48	1281.96	1265.8	1089.08	2050.2	2130.48	1878.07	13618	3910.14	1212.28	2019.58	11.2333	1.93611	12.4848	14.8599	12.945	13.4407	12.1545	11.4686	12.0826	10.3241	10.3058	10.0889	11.0015	11.057	10.875	*	9.44949	< 0.0001		1.74531	0.0809347	ABOVE	ABOVE	ABOVE	ABOVE	FALSE	FALSE	A_09_P025711	FBtr0086214	CG13422	CG13422 gene product from transcript CG13422-RA	NM_137639
A_09_P000066	864.401	620.216	210.188	202.018	6294.17	1923.89	1775.13	52.4071	25.4887	49.6225	1332.66	1202.42	920.11	474.206	3331.06	42.5061	1151.73	11.1562	2.89223	9.75556	9.27663	7.71554	7.65834	12.6198	10.9098	10.7937	5.71169	4.67179	5.63292	10.3801	10.2317	9.84566	*	9.65587	< 0.0001		2.43386	0.0149413	ABOVE	ABOVE	BELOW	ABOVE	FALSE	FALSE	A_09_P000066	FBtr0091451	CG33511	CG33511 gene product from transcript CG33511-RA	NM_001014492
A_09_P137060	603.283	664.586	618.605	606.222	955.875	651.562	616.508	37.4598	79.4908	51.0205	41.9287	54.134	39.6556	623.174	741.315	55.9904	45.2394	11.13	16.3865	9.23669	9.37631	9.27287	9.2437	9.90068	9.34776	9.26798	5.22727	6.31272	5.67301	5.38987	5.75846	5.30945	*	10.4905	< 0.0001	*	7.59189	< 0.0001	ABOVE	ABOVE	BELOW	BELOW	FALSE	FALSE	A_09_P137060	TC230594
A_09_P071626	3916.98	8720.88	1350.18	2493.84	40649.9	55855.4	61284.8	268.599	531.232	321.787	5102.14	19087.2	7363.05	4120.47	52596.7	373.873	10517.5	11.0211	5.00089	11.9355	13.0903	10.3989	11.2842	15.311	15.7694	15.9032	8.06931	9.0532	8.32996	12.3169	14.2203	12.8461	*	9.44973	< 0.0001	*	4.78502	< 0.0001	ABOVE	ABOVE	ABOVE	ABOVE	FALSE	FALSE	A_09_P071626	FBtr0084847	tobi	target of brain insulin	NM_143134
A_09_P171325	12432.6	13625.2	11325.8	19879.5	3342.21	1915.97	3365.36	1626.44	1121.6	1239.43	1320.84	1960.69	1606.53	14315.8	2874.51	1329.16	1629.35	10.7706	1.76421	13.6018	13.734	13.4673	14.279	11.7066	10.9039	11.7165	10.6675	10.1313	10.2755	10.3672	10.9371	10.6497	*	10.099	< 0.0001		1.49392	0.135202	ABOVE	ABOVE	ABOVE	ABOVE	FALSE	FALSE	A_09_P171325	SD08734			AY075583
A_09_P116170	11093.8	20456.5	3391.71	7741.79	67671.1	90527.6	122721	850.77	1333.05	810.098	12249.1	39335	13452.1	10671	93639.9	997.973	21678.7	10.6926	4.31944	13.4375	14.3203	11.7278	12.9185	16.0463	16.4661	16.905	9.73263	10.3805	9.66195	13.5804	15.2635	13.7155	*	9.39913	< 0.0001	*	4.3176	< 0.0001	ABOVE	ABOVE	ABOVE	ABOVE	FALSE	FALSE	A_09_P116170	FBtr0084847	tobi	target of brain insulin	NM_143134
A_09_P111030	47.398	57.5204	142.41	180.143	1.65947	9.77723	1.6368	10.9467	12.2948	6.87939	6.79678	4.79082	39.9022	106.868	4.35783	10.0403	17.1633	10.6439	-3.93849	5.56675	5.846	7.15391	7.493	0.730723	3.28943	0.710878	3.45242	3.61998	2.78228	2.76485	2.26027	5.3184							BELOW	BELOW	BELOW	BELOW	TRUE	TRUE	A_09_P111030	FBtr0077218	CG10918	CG10918 gene product from transcript CG10918-RA	NM_134609
A_09_P064651	19.7044	20.6964	25.3263	1.83328	1.57978	1.54076	1.51193	1.59455	1.66592	1.50566	2.05597	1.57286	1.58735	16.8901	1.54416	1.58871	1.73873	10.6313	-1.126	4.30045	4.37131	4.66256	0.874427	0.659724	0.623642	0.596391	0.673149	0.736319	0.590396	1.03982	0.65339	0.66662							BELOW	BELOW	BELOW	BELOW	TRUE	TRUE	A_09_P064651	FBtr0079379	CG17376	CG17376 gene product from transcript CG17376-RA	NM_144450
A_09_P012336	64258.2	217117	51632	47696.5	225090	240400	254350	9342.03	1063.39	16481.3	174207	228236	238697	95175.9	239947	8962.24	213713	10.6197	1.12275	15.9716	17.7281	15.656	15.5416	17.7801	17.8751	17.9565	13.1895	10.0545	14.0085	17.4104	17.8002	17.8648	*	11.2661	< 0.0001		0.33761	0.735658	ABOVE	ABOVE	ABOVE	ABOVE	FALSE	FALSE	A_09_P012336	FBtr0073073	Drs	Drosomycin	NM_079177
A_09_P041161	16629.8	43041.6	8823.56	12670.3	51.0496	36.0554	26.8173	626.184	3436	1829.04	34.6209	14.2708	16.318	20291.3	37.9741	1963.74	21.7366	10.333	1.74701	14.0215	15.3934	13.1071	13.6292	5.67383	5.17214	4.74509	9.29044	11.7465	10.8369	5.11357	3.83499	4.02839	*	10.1012	< 0.0001				ABOVE	BELOW	ABOVE	BELOW	FALSE	TRUE	A_09_P041161	FBtr0083143	Act88F	Actin 88F	NM_079643
A_09_P149298	7229.7	7621.62	6629.05	12181.7	2093.69	1111.06	1908.43	1030.67	730.288	714.099	1083.86	1394.91	1148.41	8415.52	1704.39	825.019	1209.06	10.2004	1.40968	12.8197	12.8959	12.6946	13.5724	11.0318	10.1177	10.8982	10.0094	9.51232	9.47998	10.082	10.446	10.1654	*	9.85035	< 0.0001		0.852693	0.393832	ABOVE	ABOVE	ABOVE	ABOVE	FALSE	FALSE	A_09_P149298	SD08734			AY075583
A_09_P200536	64.901	173.08	26.3956	32.5211	2.78465	6.68624	4.01227	1.55969	13.1228	7.18289	1.62751	1.49487	1.59617	74.2244	4.49439	7.28846	1.57285	10.1838	2.85748	6.02017	7.4353	4.72223	5.0233	1.4775	2.7412	2.00442	0.641259	3.714	2.84456	0.702666	0.58002	0.674614							BELOW	BELOW	BELOW	BELOW	TRUE	TRUE	A_09_P200536	EC090903			EC090903
A_09_P114595	2779.95	12723	1108.14	2057.1	18486.8	15823.3	18524.7	593.714	339.333	442.448	13314.9	11604.3	15704.1	4667.05	17611.6	458.498	13541.1	10.179	1.3006	11.4408	13.6352	10.1139	11.0064	14.1742	13.9498	14.1772	9.21362	8.40656	8.78936	13.7008	13.5024	13.9389	*	8.12636	< 0.0001		0.729782	0.465526	ABOVE	ABOVE	ABOVE	ABOVE	FALSE	FALSE	A_09_P114595	FBtr0088432	Def	Defensin	NM_078948
A_09_P015951	115.043	78.8057	79.2556	90.0964	1.96778	4.5857	7.4598	11.4815	7.6415	8.078	4.17612	7.2424	7.62962	90.8002	4.67109	9.067	6.34938	10.0144	-1.35929	6.84603	6.30023	6.30844	6.4934	0.976569	2.19714	2.89914	3.52124	2.93386	3.014	2.06216	2.85647	2.93161							BELOW	BELOW	BELOW	BELOW	TRUE	TRUE	A_09_P015951	FBtr0073918	CG32598	CG32598 gene product from transcript CG32598-RA	NM_167406
A_09_P022301	507.992	454.18	373.71	497.956	128.105	54.4912	46.839	26.3956	73.9355	40.2147	59.2369	109.255	135.623	458.46	76.4784	46.8486	101.372	9.78598	-1.32549	8.98866	8.82712	8.54578	8.95987	7.00118	5.76795	5.54964	4.72223	6.2082	5.32965	5.88842	6.77156	7.08346	*	10.0927	< 0.0001				ABOVE	BELOW	BELOW	BELOW	FALSE	TRUE	A_09_P022301	FBtr0080382	CG5418	CG5418 gene product from transcript CG5418-RA	NM_135727
A_09_P000746	598.658	268.297	525.054	366.866	23.7255	53.2022	24.2819	46.79	54.3308	33.8939	69.6285	24.9495	62.01	439.719	33.7365	45.0049	52.196	9.77046	-1.54717	9.22559	8.06769	9.03632	8.51911	4.56837	5.73341	4.60181	5.54813	5.7637	5.08295	6.12161	4.64094	5.95443	*	9.6101	< 0.0001				ABOVE	BELOW	BELOW	BELOW	FALSE	TRUE	A_09_P000746	FBtr0091872	His2B:CG33868	CG33868 gene product from transcript CG33868-RA
A_09_P214520	215.351	127.921	115.641	72.8372	1598.21	40.0238	32.3562	5.94599	10.583	24.6383	70.0887	3850.13	293.799	132.938	556.863	13.7224	1404.67	9.68761	-2.52247	7.75055	6.99911	6.85351	6.1866	10.6422	5.32279	5.01597	2.57192	3.40368	4.62283	6.13111	11.9107	8.19869	*	10.1055	< 0.0001		3.31128	0.000929206	ABOVE	ABOVE	BELOW	ABOVE	FALSE	FALSE	A_09_P214520	NP605914			NP605914
A_09_P000751	383.065	175.363	336.834	231.242	7.67658	30.7393	18.5121	38.8865	30.4133	18.4471	19.2342	16.8652	40.4576	281.626	18.976	29.249	25.519	9.62858	-1.3448	8.58145	7.4542	8.39589	7.85326	2.94046	4.94201	4.2104	5.2812	4.92663	4.20532	4.2656	4.07598	5.33834	*	9.668	< 0.0001				ABOVE	BELOW	BELOW	BELOW	FALSE	TRUE	A_09_P000751	FBtr0091876	His2B:CG33872	CG33872 gene product from transcript CG33872-RA
A_09_P056571	4661.01	5920.86	3406.41	5657.89	20085.6	15876.9	22475.4	432.324	576.707	534.407	5633.95	7218.16	6678.87	4911.54	19479.3	514.479	6510.33	9.54663	2.99206	12.1864	12.5316	11.734	12.466	14.2939	13.9546	14.4561	8.75597	9.17169	9.0618	12.4599	12.8174	12.7054	*	9.56804	< 0.0001		2.97278	0.00295219	ABOVE	ABOVE	ABOVE	ABOVE	FALSE	FALSE	A_09_P056571	FBtr0078424	CG32444	CG32444 gene product from transcript CG32444-RA	NM_168930
A_09_P145660	381.521	392.012	267.576	289.696	38.926	34.2	17.4448	20.6062	45.5195	38.7705	10.9324	7.68376	12.3105	332.701	30.1903	34.9654	10.3089	9.51516	2.92857	8.57562	8.61475	8.0638	8.1784	5.28266	5.09592	4.12473	4.36501	5.50841	5.27689	3.45054	2.94181	3.62182	*	9.79	< 0.0001				ABOVE	BELOW	BELOW	BELOW	FALSE	TRUE	A_09_P145660	FBtr0073977	CG14406	CG14406 gene product from transcript CG14406-RA	NM_132756
A_09_P050881	5335.59	5668.27	4600.73	8375.67	1500.78	881.042	1410.31	788.659	564.173	557.479	381.29	653.127	507.605	5995.07	1264.04	636.77	514.007	9.4148	2.45919	12.3814	12.4687	12.1676	13.032	10.5515	9.78307	10.4618	9.62326	9.13999	9.12277	8.57474	9.35122	8.98756	*	9.52086	< 0.0001		2.44456	0.0145055	ABOVE	ABOVE	ABOVE	ABOVE	FALSE	FALSE	A_09_P050881	SD08734			AY075583
A_09_P062776	5832.18	5905.61	4270.17	8201.91	33759.1	28931	37028.8	588.18	753.619	593.531	11362.6	15766.5	15419.8	6052.47	33239.6	645.11	14183	9.38207	2.34363	12.5098	12.5279	12.0601	13.0017	15.043	14.8203	15.1764	9.20011	9.55769	9.21318	13.472	13.9446	13.9125	*	9.47386	< 0.0001		2.33613	0.0194877	ABOVE	ABOVE	ABOVE	ABOVE	FALSE	FALSE	A_09_P062776	FBtr0070186	CG3699	CG3699 gene product from transcript CG3699-RA	NM_130519
A_09_P054096	294.783	215.351	113.804	119.201	1615.56	790.655	1088.31	17.7613	20.4502	21.5847	364.52	468.792	339.571	185.785	1164.84	19.9321	390.961	9.3209	2.97943	8.20351	7.75055	6.83041	6.89725	10.6578	9.6269	10.0879	4.15067	4.35404	4.43194	8.50985	8.8728	8.40757	*	9.19862	< 0.0001		2.88497	0.00391571	ABOVE	ABOVE	BELOW	ABOVE	FALSE	FALSE	A_09_P054096	FBtr0076589	CG13311	CG13311 gene product from transcript CG13311-RA	NM_140001
A_09_P176455	42.2397	42.807	18.2387	16.6293	89.9605	13.4932	16.2871	2.48503	3.25274	3.98041	4.51778	2.10197	6.37146	29.9787	39.9136	3.23939	4.3304	9.25441	9.21706	5.40053	5.41977	4.18893	4.05566	6.49122	3.75416	4.02566	1.31326	1.70166	1.99292	2.17561	1.07174	2.67162							BELOW	BELOW	BELOW	BELOW	TRUE	TRUE	A_09_P176455	BP557043			BP557043
A_09_P225025	34.7374	13.8367	44.1553	2.13629	1.55662	3.94134	4.17612	1.65176	4.55735	1.49645	6.33694	1.57658	7.08319	23.7164	3.22469	2.56852	4.9989	9.2335	-1.55019	5.11842	3.79043	5.46451	1.09511	0.638417	1.97869	2.06216	0.724004	2.1882	0.581544	2.66379	0.656798	2.8244							BELOW	BELOW	BELOW	BELOW	TRUE	TRUE	A_09_P225025	TC257480
A_09_P212550	4207.13	4832.48	3925.57	6715.98	1258.35	716.262	1138.28	643.444	479.117	479.931	434.658	721.964	542.276	4920.29	1037.63	534.164	566.299	9.2112	1.8323	12.0386	12.2385	11.9387	12.7134	10.2973	9.48434	10.1526	9.32967	8.90423	8.90668	8.76374	9.49578	9.08288	*	9.42719	< 0.0001		1.63181	0.102724	ABOVE	ABOVE	ABOVE	ABOVE	FALSE	FALSE	A_09_P212550	SD08734			AY075583
A_09_P130780	5308.85	3424.23	1968.87	2971.2	5755.77	1744.14	1957.24	502.437	352.408	260.277	629.09	511.339	309.166	3418.29	3152.38	371.707	483.198	9.19618	6.52399	12.3742	11.7416	10.9432	11.5368	12.4908	10.7683	10.9346	8.9728	8.4611	8.0239	9.29712	8.99814	8.27224	*	9.36075	< 0.0001	*	4.80131	< 0.0001	ABOVE	ABOVE	ABOVE	ABOVE	FALSE	FALSE	A_09_P130780	FBtr0082651	CG6188	CG6188 gene product from transcript CG6188-RA	NM_141966
A_09_P077431	19576.4	22814.4	21767.3	26145.4	39911.2	45634.5	50546.8	2321.83	2687.32	2428.45	4102.01	6055.7	4874.51	22575.9	45364.2	2479.2	5010.74	9.10611	9.05339	14.2568	14.4777	14.4099	14.6743	15.2845	15.4778	15.6253	11.181	11.392	11.2458	12.0021	12.5641	12.251	*	9.41616	< 0.0001	*	6.02537	< 0.0001	ABOVE	ABOVE	ABOVE	ABOVE	FALSE	FALSE	A_09_P077431	FBtr0089897	CREG	Cellular Repressor of E1A-stimulated Genes
A_09_P074451	5560.51	3911.22	2248.32	3294.73	5763.51	1918.31	2046.47	564.648	361.32	313.267	618.819	523.513	315.624	3753.69	3242.76	413.078	485.985	9.08713	6.67255	12.441	11.9334	11.1346	11.6859	12.4927	10.9056	10.9989	9.14121	8.49713	8.29125	9.27337	9.03208	8.30206	*	9.33871	< 0.0001	*	4.90429	< 0.0001	ABOVE	ABOVE	ABOVE	ABOVE	FALSE	FALSE	A_09_P074451	FBtr0082651	CG6188	CG6188 gene product from transcript CG6188-RA	NM_141966
A_09_P028221	24.218	21.1783	18.1727	1.64566	3.9246	1.454	1.47295	1.50419	1.52274	2.36503	1.54359	3.09327	8.6065	16.3037	2.28385	1.79732	4.41445	9.0711	-1.9329	4.59801	4.40451	4.1837	0.718666	1.97255	0.540027	0.558708	0.588987	0.60667	1.24186	0.62629	1.62913	3.10543							BELOW	BELOW	BELOW	BELOW	TRUE	TRUE	A_09_P028221	FBtr0072655	CG9130	CG9130 gene product from transcript CG9130-RB
A_09_P003021	39.9109	27.2041	25.5048	1.8476	1.56358	1.55699	2.82793	4.70633	1.64985	1.50242	1.93218	2.265	1.59152	23.6168	1.98283	2.61953	1.92957	9.01567	1.02761	5.31871	4.76575	4.6727	0.885652	0.644853	0.63876	1.49975	2.2346	0.722335	0.587288	0.95023	1.17951	0.670405							BELOW	BELOW	BELOW	BELOW	TRUE	TRUE	A_09_P003021	FBtr0112359	CG34168	CG34168 gene product from transcript CG34168-RA	NM_001103696
A_09_P184760	477.933	672.878	494.737	317.018	3.36318	27.2703	2.13974	35.9421	66.1427	61.9491	36.504	2.36956	3.51068	490.642	10.9244	54.678	14.1281	8.97329	-1.29326	8.90066	9.3942	8.95052	8.30842	1.74983	4.76926	1.09744	5.1676	6.04751	5.95301	5.18998	1.24462	1.81175	*	9.36888	< 0.0001				ABOVE	BELOW	BELOW	BELOW	FALSE	TRUE	A_09_P184760	FBtr0082954	Cyp313a1	CG3360 gene product from transcript CG3360-RA	NM_142111
A_09_P064756	393.959	206.67	203.776	144.326	2274.71	63.3651	55.9607	17.0736	19.1215	43.6985	147.964	5795.11	427.004	237.183	798.012	26.6312	2123.36	8.9062	-2.66081	8.6219	7.69119	7.67084	7.17319	11.1515	5.98562	5.80634	4.0937	4.25712	5.44951	7.2091	12.5006	8.73811	*	9.43821	< 0.0001		3.46547	0.000529639	ABOVE	ABOVE	BELOW	ABOVE	FALSE	FALSE	A_09_P064756	FBtr0113347	CG10251	CG10251 gene product from transcript CG10251-RB	NM_001104417
A_09_P014611	32.8999	54.9016	29.555	20.6481	2493.84	1213.66	1664.57	3.33082	2.05743	6.24418	239.138	492.203	336.834	34.5012	1790.69	3.87748	356.058	8.89784	5.0292	5.04001	5.77878	4.88533	4.36794	11.2842	10.2451	10.7009	1.73588	1.04084	2.64251	7.9017	8.94311	8.39589				*	4.40048	< 0.0001	BELOW	ABOVE	BELOW	ABOVE	TRUE	FALSE	A_09_P014611	FBtr0306792	CG32107	CG32107 gene product from transcript CG32107-RA	NM_168526
A_09_P071581	187.443	51.6999	12.0124	17.3113	1222.59	29.848	34.6622	7.72491	8.3965	6.60976	27.9338	25.0321	27.557	67.1167	429.033	7.57706	26.841	8.85788	15.9843	7.55031	5.69209	3.58645	4.11364	10.2557	4.89956	5.11529	2.94952	3.06979	2.7246	4.80394	4.64571	4.78435				*	3.80052	0.00014452	BELOW	ABOVE	BELOW	BELOW	TRUE	FALSE	A_09_P071581	FBtr0084827	CG11893	CG11893 gene product from transcript CG11893-RA	NM_143118
A_09_P100010	89.5614	133.228	59.1625	52.1425	27.643	15.133	14.7001	10.2118	6.13835	12.127	1.93815	3.44485	3.93092	83.5236	19.1587	9.49238	3.10464	8.79901	6.17099	6.48481	7.05775	5.88661	5.70439	4.78884	3.91963	3.87775	3.35217	2.61785	3.60015	0.95468	1.78444	1.97487							BELOW	BELOW	BELOW	BELOW	TRUE	TRUE	A_09_P100010	CA803509			CA803509
A_09_P182905	172048	328946	179628	209811	55738	46403.3	59783	20808.1	29123.6	26734.6	20940.2	19544.5	13789.3	222608	53974.8	25555.4	18091.3	8.7108	2.98346	17.3925	18.3275	17.4547	17.6787	15.7664	15.5019	15.8674	14.3449	14.8299	14.7064	14.354	14.2545	13.7513	*	9.13369	< 0.0001		3.0069	0.00264021	ABOVE	ABOVE	ABOVE	ABOVE	FALSE	FALSE	A_09_P182905	FBtr0071559	IM4	Immune induced molecule 4	NM_144038
A_09_P169690	13.4046	26.7529	45.1436	48.5817	72.017	56.5199	58.2613	4.67657	1.95837	4.96624	21.6623	44.0753	26.8094	33.4707	62.2661	3.86706	30.849	8.65534	2.01841	3.74466	4.74162	5.49645	5.60234	6.17027	5.82069	5.86447	2.22545	0.969653	2.31215	4.43711	5.4619	4.74467							BELOW	BELOW	BELOW	BELOW	TRUE	TRUE	A_09_P169690	TC243045
A_09_P062366	7603.77	14196.2	7029.5	12862.2	4442.36	2608.25	4121.51	1150.13	1216.13	1263.49	1965.24	1917.84	1825.05	10422.9	3724.04	1209.92	1902.71	8.61457	1.95723	12.8925	13.7932	12.7792	13.6508	12.1171	11.3489	12.009	10.1676	10.2481	10.3032	10.9405	10.9053	10.8337	*	8.99474	< 0.0001		1.75997	0.0784179	ABOVE	ABOVE	ABOVE	ABOVE	FALSE	FALSE	A_09_P062366	FBtr0079527	lectin-28C	CG7106 gene product from transcript CG7106-RA	NM_144379
A_09_P017611	832.552	2153.17	700.976	1568.4	364.753	130.988	347.627	110.592	177.573	171.267	94.8935	86.7222	90.2376	1313.77	281.123	153.144	90.6178	8.57869	3.10229	9.7014	11.0722	9.45322	10.6151	8.51078	7.03329	8.4414	6.7891	7.47227	7.4201	6.56824	6.43833	6.49566	*	8.82903	< 0.0001		2.82256	0.00476553	ABOVE	ABOVE	ABOVE	BELOW	FALSE	FALSE	A_09_P017611	FBtr0100642	CG33460	CG33460 gene product from transcript CG33460-RA	NM_001038860
A_09_P079521	342.883	3048.47	957.443	540.047	97.7707	91.3679	150.133	132.621	129.484	168.726	138.859	98.314	107.114	1222.21	113.091	143.61	114.762	8.5106	-1.01478	8.42157	11.5739	9.90304	9.07694	6.61133	6.51362	7.2301	7.05117	7.01663	7.39854	7.11748	6.61932	6.743	*	7.66029	< 0.0001				ABOVE	BELOW	ABOVE	BELOW	FALSE	TRUE	A_09_P079521	FBtr0085630	CG2217	CG2217 gene product from transcript CG2217-RA
A_09_P012351	797.469	4006.13	392.847	542.906	8001.48	6057.25	6468.02	198.079	137.18	173.783	3692.76	4256.29	5842.62	1434.84	6842.25	169.681	4597.22	8.45611	1.48834	9.63928	11.968	8.61782	9.08456	12.9661	12.5644	12.6591	7.62993	7.09993	7.44114	11.8505	12.0554	12.5124	*	7.21244	< 0.0001		1.1152	0.264767	ABOVE	ABOVE	ABOVE	ABOVE	FALSE	FALSE	A_09_P012351	FBtr0088432	Def	Defensin	NM_078948
A_09_P044646	24.4022	27.5039	16.6481	17.3625	10.1166	3.19865	2.65931	2.97009	1.54594	3.15843	1.63627	4.75563	3.00089	21.4792	5.32485	2.55815	3.13093	8.39636	1.70073	4.60894	4.78156	4.05729	4.1179	3.33865	1.67746	1.41105	1.57051	0.628484	1.65921	0.710411	2.24964	1.58539							BELOW	BELOW	BELOW	BELOW	TRUE	TRUE	A_09_P044646	FBtr0070524	Sgs4	Salivary gland secretion 4	NM_057369
A_09_P077721	1585.04	2464.13	749.602	1103.9	306.664	107.034	111.718	81.9158	290.872	156.086	118.568	212.817	265.045	1475.67	175.139	176.291	198.81	8.37062	-1.13516	10.6303	11.2669	9.54998	10.1084	8.26052	6.74193	6.80372	6.35607	8.18424	7.2862	6.88957	7.73347	8.05009	*	9.21392	< 0.0001		0.545832	0.585183	ABOVE	ABOVE	ABOVE	ABOVE	FALSE	FALSE	A_09_P077721	FBtr0078134	CG11592	CG11592 gene product from transcript CG11592-RA	NM_134671
A_09_P075261	5497.03	6308.38	4326.09	6303.37	5895.59	4099.57	5460.93	604.569	585.239	826.641	583.577	676.45	918.9	5608.72	5152.03	672.15	726.309	8.34445	7.09344	12.4244	12.6231	12.0788	12.6219	12.5254	12.0013	12.4149	9.23976	9.19288	9.69112	9.18878	9.40184	9.84376	*	9.06326	< 0.0001	*	5.35599	< 0.0001	ABOVE	ABOVE	ABOVE	ABOVE	FALSE	FALSE	A_09_P075261	FBtr0083038	CG6912	CG6912 gene product from transcript CG6912-RA	NM_142162
A_09_P009081	16638	56632.3	18092.3	23244	7182.76	4737.87	6623.99	3076.98	3412.29	3853.58	5936.72	5403.91	5187.81	28651.7	6181.54	3447.62	5509.48	8.31057	1.12198	14.0222	15.7893	14.1431	14.5046	12.8103	12.21	12.6935	11.5873	11.7365	11.912	12.5355	12.3998	12.3409	*	8.49225	< 0.0001		0.275557	0.782889	ABOVE	ABOVE	ABOVE	ABOVE	FALSE	FALSE	A_09_P009081	FBtr0086662	IM1	Immune induced molecule 1	NM_137475
A_09_P112305	4414.17	3804.43	1517.04	1759.28	2862.44	803.668	900.013	323.395	360.642	358.137	612.877	762.079	685.565	2873.73	1522.04	347.391	686.84	8.27231	2.216	12.1079	11.8935	10.567	10.7808	11.483	9.65046	9.8138	8.33715	8.49442	8.48437	9.25945	9.5738	9.42115	*	8.57844	< 0.0001		1.69539	0.0900059	ABOVE	ABOVE	ABOVE	ABOVE	FALSE	FALSE	A_09_P112305	FBtr0071178	CG15343	CG15343 gene product from transcript CG15343-RA	NM_132241
A_09_P170200	8857.93	29640.8	6207.32	7776.99	11403.7	6928.84	5247.42	1285.88	1824.42	1655.78	3453.12	4619.37	2317.92	13120.8	7859.99	1588.69	3463.47	8.25884	2.2694	13.1128	14.8553	12.5998	12.925	13.4772	12.7584	12.3574	10.3285	10.8332	10.6933	11.7537	12.1735	11.1786	*	8.15285	< 0.0001		2.19549	0.0281318	ABOVE	ABOVE	ABOVE	ABOVE	FALSE	FALSE	A_09_P170200	FBtr0074559	Tsf1	Transferrin 1	NM_078677
A_09_P075061	5849.28	10135.5	6334.51	5457.11	79.6766	273.423	43.1392	763.596	876.311	913.538	706.877	10.2262	41.8165	6944.1	132.08	851.148	252.973	8.15851	-1.91531	12.514	13.3071	12.629	12.4139	6.31608	8.09499	5.43093	9.57667	9.7753	9.83532	9.46532	3.3542	5.386	*	8.8397	< 0.0001		1.0303	0.302872	ABOVE	ABOVE	ABOVE	ABOVE	FALSE	FALSE	A_09_P075061	FBtr0082954	Cyp313a1	CG3360 gene product from transcript CG3360-RA	NM_142111
A_09_P153360	7930.27	7583.97	9559.28	26241.9	16324.2	11528.5	18936	1256.11	1914	1615.56	9428.15	10079.3	9896.99	12828.9	15596.2	1595.22	9801.48	8.04204	1.59121	12.9532	12.8887	13.2227	14.6796	13.9947	13.4929	14.2088	10.2947	10.9024	10.6578	13.2028	13.2991	13.2728	*	8.33894	< 0.0001		1.20996	0.226299	ABOVE	ABOVE	ABOVE	ABOVE	FALSE	FALSE	A_09_P153360	CO182572	CG16713	CG16713 gene product from transcript CG16713-RA	CO182572
A_09_P010571	42.46	56.4142	46.9669	53.4366	12129.6	4122.36	4137.16	6.55464	1.54682	10.5238	586.852	1718.32	654.766	49.8194	6796.37	6.20842	986.646	8.02449	6.88836	5.40803	5.81799	5.55357	5.73976	13.5662	12.0093	12.0144	2.71252	0.629305	3.39558	9.19685	10.7468	9.35484				*	5.22014	< 0.0001	BELOW	ABOVE	BELOW	ABOVE	TRUE	FALSE	A_09_P010571	FBtr0072637	LysX	Lysozyme X	NM_079157
A_09_P186465	45.0752	1.84094	1.45839	12.4226	3.19865	1.48517	1.43606	1.46402	1.47275	2.81805	1.48714	2.06481	1.51003	15.1993	2.03996	1.91827	1.68733	7.92342	1.20899	5.49426	0.880443	0.544377	3.6349	1.67746	0.570628	0.522116	0.549935	0.558513	1.4947	0.57254	1.04601	0.594577							BELOW	BELOW	BELOW	BELOW	TRUE	TRUE	A_09_P186465	TC245123
A_09_P068216	4652.93	4165.66	1556.14	1793.63	3178.99	946.701	797.747	342.09	424.062	389.62	659.46	760.132	910.633	3042.09	1641.15	385.257	776.742	7.89625	2.11286	12.1839	12.0243	10.6038	10.8087	11.6344	9.88677	9.63979	8.41823	8.72813	8.60592	9.36514	9.57011	9.83073	*	8.34884	< 0.0001		1.50781	0.131609	ABOVE	ABOVE	ABOVE	ABOVE	FALSE	FALSE	A_09_P068216	FBtr0071178	CG15343	CG15343 gene product from transcript CG15343-RA	NM_132241
A_09_P034701	2174.69	1992.57	1961.33	1927.35	5109.22	5034.5	5532.24	254.899	250.093	261.216	1098.9	797.747	784.276	2013.99	5225.32	255.403	893.641	7.88553	5.84723	11.0866	10.9604	10.9376	10.9124	12.3189	12.2976	12.4336	7.99378	7.96632	8.0291	10.1018	9.63979	9.61522	*	8.81284	< 0.0001	*	4.84357	< 0.0001	ABOVE	ABOVE	ABOVE	ABOVE	FALSE	FALSE	A_09_P034701	FBtr0074963	wnd	wallenda	NM_176363
A_09_P057601	690.8	1232.62	430.678	678.082	5103.65	2781.45	2862.44	85.5	98.4148	105.262	1794.19	2092.26	2160.88	758.045	3582.51	96.3923	2015.78	7.86417	1.77724	9.43212	10.2675	8.75047	9.40532	12.3173	11.4416	11.483	6.41785	6.6208	6.71784	10.8091	11.0308	11.0774	*	8.51837	< 0.0001		1.46352	0.143329	ABOVE	ABOVE	BELOW	ABOVE	FALSE	FALSE	A_09_P057601	FBtr0087279	CG30090	CG30090 gene product from transcript CG30090-RA	NM_166112
A_09_P015096	23.7987	119.912	38.5317	37.1675	18.0202	15.9811	16.0601	4.41855	5.66484	10.9492	13.7398	10.7276	14.2494	54.8525	16.6871	7.01086	12.9056	7.82393	1.29301	4.57281	6.90583	5.26797	5.21597	4.17154	3.99829	4.00541	2.14357	2.50204	3.45275	3.78029	3.42326	3.83283							BELOW	BELOW	BELOW	BELOW	TRUE	TRUE	A_09_P015096	FBtr0073214	CG32260	CG32260 gene product from transcript CG32260-RA	NM_168065
A_09_P041046	94.6122	132.645	220.147	279.061	22.9072	30.6188	10.7789	19.0574	28.1252	23.4062	29.4832	30.6188	100.999	181.616	21.435	23.5296	53.7003	7.71863	-2.50527	6.56395	7.05143	7.78232	8.12444	4.51773	4.93635	3.43014	4.25228	4.81379	4.54882	4.88182	4.93635	6.6582	*	8.41148	< 0.0001				ABOVE	BELOW	BELOW	BELOW	FALSE	TRUE	A_09_P041046	FBtr0077218	CG10918	CG10918 gene product from transcript CG10918-RA	NM_134609
A_09_P015946	102.216	91.3679	35.4411	30.5351	21.3461	20.2641	21.6928	10.3868	5.08493	9.77888	26.6586	62.6919	68.354	64.89	21.101	8.41687	52.5682	7.70952	-2.49126	6.67548	6.51362	5.14735	4.9324	4.4159	4.34085	4.43914	3.37668	2.34623	3.28967	4.73653	5.97021	6.09495							BELOW	BELOW	BELOW	BELOW	TRUE	TRUE	A_09_P015946	FBtr0073941	CG32595	CG32595 gene product from transcript CG32595-RA	NM_167412
A_09_P223255	7966.07	27501.6	5791.88	6807.39	10574.3	6682.72	4683.93	1343.76	1701.91	1642.01	2602.23	4012.89	2047.02	12016.7	7313.65	1562.56	2887.38	7.69042	2.53297	12.9597	14.7472	12.4998	12.7329	13.3683	12.7062	12.1935	10.3921	10.7329	10.6812	11.3455	11.9704	10.9993	*	7.7917	< 0.0001		2.48857	0.0128284	ABOVE	ABOVE	ABOVE	ABOVE	FALSE	FALSE	A_09_P223255	FBtr0074559	Tsf1	Transferrin 1	NM_078677
A_09_P041416	21237.2	16971	13225.7	19043.2	3421.3	1473.07	1813.04	1310.39	3238.66	2327.94	3029.07	4393.16	3538.02	17619.3	2235.8	2292.33	3653.42	7.68619	-1.63405	14.3743	14.0508	13.6911	14.217	11.7403	10.5246	10.8242	10.3558	11.6612	11.1848	11.5647	12.101	11.7887	*	8.92577	< 0.0001		1.48915	0.136454	ABOVE	ABOVE	ABOVE	ABOVE	FALSE	FALSE	A_09_P041416	FBtr0302291	proPO-A1	prophenol oxidase A1	NM_057464
A_09_P169575	4588.19	15200	3210	3602.82	7177.04	4222.48	2806.61	643.619	1027.91	926.682	1454.25	2678.56	1167.07	6650.25	4735.38	866.07	1766.63	7.67865	2.68046	12.1637	13.8918	11.6484	11.8149	12.8092	12.0439	11.4546	9.33006	10.0055	9.85593	10.5061	11.3872	10.1887	*	7.84017	< 0.0001		2.66041	0.00780637	ABOVE	ABOVE	ABOVE	ABOVE	FALSE	FALSE	A_09_P169575	FBtr0074559	Tsf1	Transferrin 1	NM_078677
A_09_P057086	21.8313	33.8997	18.2091	1.85696	3.80566	3.75485	5.46676	1.66052	3.74077	2.01148	5.17907	3.32751	5.03564	18.9493	4.34242	2.47092	4.51407	7.6689	-1.03953	4.44833	5.0832	4.18659	0.892943	1.92815	1.90876	2.45069	0.731635	1.90334	1.00826	2.37269	1.73444	2.33218							BELOW	BELOW	BELOW	BELOW	TRUE	TRUE	A_09_P057086	FBtr0300762	CG12699	CG12699 gene product from transcript CG12699-RB	NM_137358
A_09_P015151	56.9332	270.141	47.448	40.1068	612.877	773.925	981.773	14.1317	7.6856	18.9862	342.883	828.427	817.699	103.657	789.525	13.6012	663.003	7.6212	1.19083	5.8312	8.07757	5.56828	5.32577	9.25945	9.59605	9.93925	3.82086	2.94216	4.24688	8.42157	9.69423	9.67543					0.631797	0.527522	BELOW	ABOVE	BELOW	ABOVE	TRUE	FALSE	A_09_P015151	FBtr0073081	Drs-l	Drosomycin-like	NM_168027
A_09_P171285	9.9952	6.10789	6.20165	190.93	13369.1	22663.9	26546.2	4.43184	11.2873	5.35761	423.876	837.094	639.819	53.3087	20859.7	7.02558	633.596	7.58779	32.9227	3.32124	2.61067	2.63265	7.5769	13.7066	14.4681	14.6962	2.14791	3.49663	2.42159	8.7275	9.70925	9.32152				*	9.51466	< 0.0001	BELOW	ABOVE	BELOW	ABOVE	TRUE	FALSE	A_09_P171285
A_09_P054616	217.154	76.27	117.066	287.579	35517.3	43854.7	48223.5	22.2799	16.8002	30.0761	3311.95	4000.14	2643.05	174.517	42531.8	23.0521	3318.38	7.57057	12.817	7.76257	6.25304	6.87118	8.16781	15.1162	15.4204	15.5574	4.47767	4.07041	4.91055	11.6935	11.9658	11.368	*	8.21973	< 0.0001	*	6.96748	< 0.0001	ABOVE	ABOVE	BELOW	ABOVE	FALSE	FALSE	A_09_P054616	FBtr0303833	CG42825	CG42825 gene product from transcript CG42825-RA	NM_168396
A_09_P145360	23244	30160.5	27080.1	56840.9	13698.1	9443.46	17134.1	3781.19	4772.13	5071.57	5577.16	4537.29	3709.41	34331.4	13425.2	4541.63	4607.95	7.55926	2.91349	14.5046	14.8804	14.7249	15.7946	13.7417	13.2051	14.0646	11.8846	12.2204	12.3082	12.4453	12.1476	11.857	*	8.40006	< 0.0001		2.87181	0.00408251	ABOVE	ABOVE	ABOVE	ABOVE	FALSE	FALSE	A_09_P145360	TC248851
A_09_P007351	4661.91	5459.26	5029.47	5200.76	41904.4	59335	75103.7	583.84	629.811	833.866	24846.8	26568.8	35062.1	5087.85	58781	682.506	28825.9	7.45466	2.03917	12.1867	12.4145	12.2962	12.3445	15.3548	15.8566	16.1966	9.18943	9.29878	9.70367	14.6008	14.6974	15.0976	*	8.62143	< 0.0001		1.8964	0.0579112	ABOVE	ABOVE	ABOVE	ABOVE	FALSE	FALSE	A_09_P007351	FBtr0303819	CG42807	CG42807 gene product from transcript CG42807-RA	NM_137045
A_09_P168915	1353.78	1019.62	1205.78	2016.54	363.411	237.572	359.953	246.331	159.798	158.633	314.238	333.622	256.859	1398.93	320.312	188.254	301.573	7.43108	1.06214	10.4028	9.99382	10.2358	10.9777	8.50546	7.89222	8.49166	7.94445	7.32011	7.30955	8.29571	8.38207	8.00483	*	8.51672	< 0.0001		0.130151	0.896447	ABOVE	ABOVE	ABOVE	ABOVE	FALSE	FALSE	A_09_P168915	TC249282
A_09_P066126	551.05	814.308	303.907	350.434	98.1435	59.8291	52.5977	34.1341	86.0557	83.7487	31.4203	50.3533	52.2484	504.925	70.1901	67.9795	44.674	7.4276	1.57116	9.10604	9.66943	8.24749	8.453	6.61682	5.90278	5.71693	5.09314	6.4272	6.38799	4.97363	5.65401	5.70731	*	8.58107	< 0.0001				ABOVE	BELOW	BELOW	BELOW	FALSE	TRUE	A_09_P066126	FBtr0080589	nimC2	nimrod C2	NM_176033
A_09_P065881	126.987	346.914	111.791	154.415	43.1222	10.4943	18.8291	20.2515	21.4764	33.0422	8.3884	7.46853	6.10632	185.027	24.1485	24.9234	7.32108	7.42383	3.29849	6.98854	8.43843	6.80466	7.27067	5.43036	3.39153	4.23489	4.33996	4.42468	5.04624	3.0684	2.90082	2.6103	*	8.20347	< 0.0001				ABOVE	BELOW	BELOW	BELOW	FALSE	TRUE	A_09_P065881	FBtr0080756	CG18477	CG18477 gene product from transcript CG18477-RA	NM_135919
A_09_P109095	20295.7	24887.6	23431.5	48686.6	11857.6	8510.4	16412.8	3330.71	4191.36	4345.02	4964.34	4047.07	3115.17	29325.3	12260.3	3955.7	4042.19	7.41345	3.03307	14.3089	14.6031	14.5162	15.5712	13.5335	13.055	14.0025	11.7016	12.0332	12.0851	12.2774	11.9827	11.6051	*	8.31568	< 0.0001		2.97535	0.00292755	ABOVE	ABOVE	ABOVE	ABOVE	FALSE	FALSE	A_09_P109095	FBtr0077550	CG16704	CG16704 gene product from transcript CG16704-RA	NM_134953
A_09_P054446	537.007	1061.19	14.358	121.503	66.2074	39.4884	27.4125	6.16296	55.514	114.122	536.726	2.64352	12.1117	433.514	44.3694	58.5997	183.827	7.3979	-4.1431	9.0688	10.0515	3.84378	6.92485	6.04892	5.30336	4.77676	2.62362	5.79478	6.83443	9.06804	1.40246	3.59833	*	7.06702	< 0.0001		1.29707	0.194612	ABOVE	BELOW	BELOW	ABOVE	FALSE	FALSE	A_09_P054446	FBtr0076421	CG3088	CG3088 gene product from transcript CG3088-RA	NM_140077
A_09_P019016	21.2089	10.756	13.0461	9.64018	6.8052	3.83559	4.50236	1.74539	1.9949	1.81078	2.12414	7.81506	4.56585	13.6628	5.04772	1.85036	4.83502	7.38387	1.04399	4.4066	3.42707	3.70555	3.26906	2.76664	1.93945	2.17068	0.803549	0.996316	0.856611	1.08688	2.96626	2.19088							BELOW	BELOW	BELOW	BELOW	TRUE	TRUE	A_09_P019016	FBtr0077561	CG3213	CG3213 gene product from transcript CG3213-RA	NM_134943
A_09_P040321	190.747	952.527	180.674	458.568	665.229	462.416	545.764	49.4569	67.7274	64.7047	136.825	522.289	467.43	445.629	557.803	60.6297	375.515	7.35002	1.48544	7.57552	9.89562	7.49725	8.84099	9.37771	8.85305	9.09213	5.6281	6.08167	6.0158	7.09619	9.0287	8.86861	*	7.52833	< 0.0001		1.46654	0.142506	ABOVE	ABOVE	BELOW	ABOVE	FALSE	FALSE	A_09_P040321	RE09269			AY075448
A_09_P005336	1.97803	2.56816	128.566	1.42086	3.02914	1.57071	6.14267	6.94755	1.4179	5.43938	1.42839	3.36201	5.26702	33.6333	3.58084	4.60161	3.35247	7.30902	1.06812	0.984064	1.36074	7.00637	0.506764	1.59891	0.651417	2.61887	2.7965	0.503756	2.44344	0.51439	1.74932	2.39699							BELOW	BELOW	BELOW	BELOW	TRUE	TRUE	A_09_P005336	NP12807971
A_09_P019051	20826.9	22136.8	24036.7	49843.8	13414.3	9439.99	17121.7	3351.29	4588.19	4107	5251.88	4402.65	3373.28	29211	13325.3	4015.49	4342.6	7.27459	3.06851	14.3462	14.4342	14.553	15.6051	13.7115	13.2046	14.0635	11.7105	12.1637	12.0039	12.3586	12.1042	11.7199	*	8.2132	< 0.0001		3.02003	0.00252847	ABOVE	ABOVE	ABOVE	ABOVE	FALSE	FALSE	A_09_P019051	FBtr0077550	CG16704	CG16704 gene product from transcript CG16704-RA	NM_134953
A_09_P070741	32.0593	21.1669	32.854	17.6795	57.196	4.03857	4.42994	3.69151	4.68304	2.34101	4.06371	63.5194	8.29116	25.9399	21.8882	3.57185	25.2914	7.26232	-1.15548	5.00267	4.40374	5.038	4.14401	5.83784	2.01384	2.14729	1.88421	2.22745	1.22713	2.0228	5.98913	3.05157							BELOW	BELOW	BELOW	BELOW	TRUE	TRUE	A_09_P070741	FBtr0084475	CG10252	CG10252 gene product from transcript CG10252-RA	NM_142914
A_09_P066066	10.5661	6.39037	139.197	9.56087	1278.57	1523.99	6470.53	5.21771	7.8881	4.04963	29.848	16.6723	52.065	41.4286	3091.03	5.71848	32.8618	7.24468	94.0616	3.40137	2.6759	7.12098	3.25714	10.3203	10.5736	12.6597	2.38342	2.97968	2.01779	4.89956	4.05938	5.70224				*	11.8943	< 0.0001	BELOW	ABOVE	BELOW	BELOW	TRUE	FALSE	A_09_P066066	FBtr0080642	CG18125	CG18125 gene product from transcript CG18125-RA	NM_135864
A_09_P200965	1.77707	1.55058	1.55293	42.4089	1.6061	1.57131	1.53719	1.56069	1.83736	1.50521	2.08873	1.60232	1.54461	11.8224	1.57153	1.63442	1.74522	7.23337	-1.11052	0.829501	0.632808	0.634993	5.4063	0.683562	0.651968	0.620295	0.642184	0.877634	0.589965	1.06263	0.680162	0.627243							BELOW	BELOW	BELOW	BELOW	TRUE	TRUE	A_09_P200965	CO335149			CO335149
A_09_P026856	191.207	374.311	84.5235	71.5287	1.74435	25.8314	12.6988	25.1044	25.8606	24.0467	7.68699	3.33148	4.46278	180.393	13.4248	25.0039	5.16042	7.21458	2.60151	7.57899	8.54809	6.40128	6.16045	0.80269	4.69105	3.66662	4.64987	4.69268	4.58777	2.94242	1.73616	2.15794	*	7.48377	< 0.0001				ABOVE	BELOW	BELOW	BELOW	FALSE	TRUE	A_09_P026856	FBtr0072000	CG13540	CG13540 gene product from transcript CG13540-RA	NM_137929
A_09_P141065	591.25	806.691	292.022	400.262	80.4031	46.7179	41.3083	38.1799	93.772	86.1203	23.4985	37.7395	42.7412	522.556	56.1431	72.6907	34.6597	7.18876	1.61984	9.20762	9.65587	8.18993	8.6448	6.32918	5.5459	5.36836	5.25474	6.55109	6.42828	4.5545	5.238	5.41756	*	8.42416	< 0.0001				ABOVE	BELOW	BELOW	BELOW	FALSE	TRUE	A_09_P141065	FBtr0080589	nimC2	nimrod C2	NM_176033
A_09_P007721	4888.5	5586.75	2857.61	4679.58	797.469	327.987	386.721	542.022	702.626	670.06	545.597	499.23	501.884	4503.11	504.059	638.236	515.57	7.05556	-1.02284	12.2552	12.4478	11.4806	12.1922	9.63928	8.35749	8.59515	9.08221	9.45661	9.38815	9.09169	8.96356	8.97121	*	8.24192	< 0.0001		0.273575	0.784412	ABOVE	ABOVE	ABOVE	ABOVE	FALSE	FALSE	A_09_P007721	FBtr0087499	CG10131	CG10131 gene product from transcript CG10131-RA	NM_137130
A_09_P130680	13.4316	26.1048	20.9778	52.0504	4.10267	6.16664	3.07462	1.58053	5.32778	5.09754	7.37006	2.79546	7.3014	28.1412	4.44798	4.00195	5.82231	7.03186	-1.30898	3.74756	4.70624	4.39079	5.70184	2.03656	2.62448	1.62041	0.660408	2.41353	2.3498	2.88168	1.48309	2.86817							BELOW	BELOW	BELOW	BELOW	TRUE	TRUE	A_09_P130680	BE975245	CG13946	CG13946 gene product from transcript CG13946-RA	BE975245
A_09_P147560	1.78865	1.6615	1.62082	42.9067	1.60793	1.57658	1.53914	1.55932	1.84546	1.71922	2.08331	1.88787	1.54343	11.9944	1.57455	1.708	1.8382	7.02249	-1.16745	0.838871	0.732486	0.696724	5.42313	0.685205	0.656798	0.622124	0.640917	0.88398	0.781754	1.05888	0.916759	0.62614							BELOW	BELOW	BELOW	BELOW	TRUE	TRUE	A_09_P147560	IP10875			BT025106
A_09_P075931	18.3166	18.1362	74.5269	72.0409	2.99535	12.9238	3.95505	4.60613	6.16109	8.80203	2.62533	2.35455	1.75421	45.7552	6.62473	6.52308	2.2447	7.01434	2.95128	4.19508	4.1808	6.21969	6.17074	1.58272	3.69196	1.9837	2.20356	2.62319	3.13784	1.3925	1.23545	0.810821							BELOW	BELOW	BELOW	BELOW	TRUE	TRUE	A_09_P075931	FBtr0300865	CG14893	CG14893 gene product from transcript CG14893-RB	NM_142311
A_09_P217865	8.81459	12.7323	83.4036	56.7242	5.61113	14.6702	5.07209	2.95293	4.94063	9.4212	5.50118	2.42765	2.33228	40.4187	8.45114	5.77159	3.42037	7.00304	2.47083	3.13989	3.67042	6.38204	5.82589	2.48829	3.87482	2.34258	1.56215	2.3047	3.23591	2.45974	1.27956	1.22174							BELOW	BELOW	BELOW	BELOW	TRUE	TRUE	A_09_P217865	TC228921
A_09_P034241	2514.52	2489.35	3689.55	3914.24	125.215	264.492	162.711	445.075	485.541	419.941	21.2089	5.7457	35.8059	3151.91	184.139	450.186	20.9202	7.00137	8.802	11.2961	11.2816	11.8492	11.9345	6.96826	8.04708	7.34617	8.7979	8.92345	8.71404	4.4066	2.52248	5.16213	*	8.22298	< 0.0001	*	6.46599	< 0.0001	ABOVE	ABOVE	ABOVE	BELOW	FALSE	FALSE	A_09_P034241	FBtr0075129	CheA75a	Chemosensory protein A 75a	NM_140778
A_09_P121665	22542.5	56017.2	24314.1	39551.2	17974.1	14855.6	18266.3	4164.15	4508.41	6589.18	10958.9	12244.7	12330.8	35606.2	17032	5087.25	11844.8	6.99912	1.43793	14.4604	15.7736	14.5695	15.2714	14.1336	13.8587	14.1569	12.0238	12.1384	12.6859	13.4198	13.5799	13.59	*	8.09714	< 0.0001		0.981884	0.32616	ABOVE	ABOVE	ABOVE	ABOVE	FALSE	FALSE	A_09_P121665	FBtr0086666	CG16836	CG16836 gene product from transcript CG16836-RA	NM_144110
A_09_P142450	28.8707	95.0306	40.9605	42.6498	12.4558	14.2005	9.53644	6.98469	5.17907	10.0831	7.26336	9.95985	10.0139	51.8779	12.0642	7.41562	9.07904	6.99576	1.3288	4.85153	6.57032	5.35616	5.41447	3.63875	3.82787	3.25345	2.8042	2.37269	3.33387	2.86064	3.31612	3.32393							BELOW	BELOW	BELOW	BELOW	TRUE	TRUE	A_09_P142450	TC239685
A_09_P112100	125.814	193.571	160.218	94.6446	8.76433	8.98177	5.90709	21.7118	23.1894	16.7467	4.61143	4.77518	5.94099	143.562	7.8844	20.5493	5.1092	6.98622	1.54318	6.97515	7.59672	7.32389	6.56445	3.13164	3.167	2.56245	4.44041	4.53539	4.0658	2.20521	2.25556	2.5707	*	8.19133	< 0.0001				ABOVE	BELOW	BELOW	BELOW	FALSE	TRUE	A_09_P112100	FBtr0080523	CG16957	CG16957 gene product from transcript CG16957-RA	NM_135806
A_09_P038786	344.052	308.352	262.616	281.813	35.3806	27.6613	12.531	52.1425	41.6353	34.8179	12.2374	8.41541	8.61338	299.208	25.191	42.8652	9.7554	6.98021	2.58226	8.42648	8.26843	8.03681	8.13859	5.14489	4.7898	3.64743	5.70439	5.37974	5.12176	3.61323	3.07303	3.10658	*	8.33271	< 0.0001				ABOVE	BELOW	BELOW	BELOW	FALSE	TRUE	A_09_P038786	FBtr0073977	CG14406	CG14406 gene product from transcript CG14406-RA	NM_132756
A_09_P213170	30.9575	14.3673	16.0043	1.85736	2.46772	3.73891	2.30106	3.37154	1.71137	1.72536	2.17057	1.88023	3.37658	15.7966	2.8359	2.26942	2.47579	6.96063	1.14545	4.95222	3.84472	4.00039	0.893253	1.30318	1.90262	1.2023	1.75341	0.775152	0.786897	1.11807	0.910909	1.75556							BELOW	BELOW	BELOW	BELOW	TRUE	TRUE	A_09_P213170	FBtr0112735	CG34434	CG34434 gene product from transcript CG34434-RB	NM_001103417
A_09_P002011	658.097	570.997	511.802	758.346	4984.74	2649.38	3525.36	68.1374	123.91	77.7774	874.522	1637.85	1485.46	624.811	3719.83	89.9416	1332.61	6.94685	2.79138	9.36216	9.15734	8.99944	9.56671	12.2833	11.3714	11.7836	6.09037	6.95315	6.28128	9.77235	10.6776	10.5367	*	8.37471	< 0.0001		2.80268	0.00506938	ABOVE	ABOVE	BELOW	ABOVE	FALSE	FALSE	A_09_P002011	FBtr0273416	CG32335	CG32335 gene product from transcript CG32335-RB	NM_167858
A_09_P008686	76.8594	183.519	52.6619	48.7855	34.1451	30.3764	24.5781	9.63818	16.3391	13.16	13.8367	21.7715	22.7815	90.4565	29.6999	13.0458	19.4632	6.93378	1.52595	6.26415	7.51979	5.71869	5.60838	5.09361	4.92488	4.6193	3.26876	4.03026	3.71809	3.79043	4.44437	4.50979							BELOW	BELOW	BELOW	BELOW	TRUE	TRUE	A_09_P008686	FBtr0086919	CG10764	CG10764 gene product from transcript CG10764-RA	NM_137369
A_09_P070256	101.467	98.672	67.7274	59.7419	145.824	64.3308	42.2493	7.40865	13.8409	14.2005	19.0875	17.4408	25.867	81.9021	84.1347	11.8167	20.7984	6.93105	4.04524	6.66487	6.62457	6.08167	5.90067	7.18808	6.00744	5.40086	2.88921	3.79087	3.82787	4.25456	4.12439	4.69304							BELOW	BELOW	BELOW	BELOW	TRUE	TRUE	A_09_P070256	FBtr0084259	CG7046	CG7046 gene product from transcript CG7046-RB	NM_142799
A_09_P014556	672.313	894.01	358.646	531.232	109.783	58.0821	49.6562	71.0626	117.238	78.5373	39.2274	70.6156	73.4038	614.05	72.5071	88.946	61.0823	6.90363	1.18704	9.39299	9.80415	8.48642	9.0532	6.77851	5.86002	5.6339	6.15102	6.8733	6.29531	5.29379	6.14192	6.19778	*	8.12168	< 0.0001				ABOVE	BELOW	BELOW	BELOW	FALSE	TRUE	A_09_P014556	FBtr0299545	CG42255	CG42255 gene product from transcript CG42255-RA	NM_168477
A_09_P114000	26.0833	55.0132	58.1373	73.1486	143.342	103.024	88.3868	8.28783	6.25343	8.56031	24.8349	37.7871	34.8179	53.0956	111.584	7.70052	32.48	6.89506	3.43548	4.70505	5.78171	5.86139	6.19276	7.16332	6.68684	6.46576	3.05099	2.64465	3.09766	4.6343	5.23982	5.12176							BELOW	BELOW	BELOW	BELOW	TRUE	TRUE	A_09_P114000	FBtr0082335	CG14695	CG14695 gene product from transcript CG14695-RA	NM_141775
A_09_P076171	17.3912	24.9973	27.726	39.7567	992.755	618.049	648.572	2.04656	2.42412	7.53492	81.2851	376.843	688.94	27.4678	753.125	4.00187	382.356	6.86375	1.9697	4.12029	4.6437	4.79317	5.31313	9.95529	9.27158	9.34112	1.0332	1.27746	2.91359	6.34492	8.55782	9.42823					2.66755	0.0076425	BELOW	ABOVE	BELOW	ABOVE	TRUE	FALSE	A_09_P076171	FBtr0083442	CG5873	CG5873 gene product from transcript CG5873-RA	NM_142370
A_09_P136810	496.999	1103.9	727.757	667.074	674.594	407.433	359.248	63.3476	132.921	132.103	82.2836	125.177	109.393	748.933	480.425	109.457	105.618	6.84224	4.54871	8.9571	10.1084	9.50731	9.3817	9.39788	8.67042	8.48884	5.98522	7.05443	7.04552	6.36253	6.96783	6.77338	*	8.26746	< 0.0001	*	4.06294	< 0.0001	ABOVE	ABOVE	BELOW	BELOW	FALSE	FALSE	A_09_P136810	TC227995
A_09_P063471	42958	94781.5	45969.3	74166.5	26935.6	25495.8	30977.1	8400.59	8279.19	11967.5	18965.5	19146.4	20326.3	64468.8	27802.8	9549.09	19479.4	6.7513	1.42729	15.3906	16.5323	15.4884	16.1785	14.7172	14.638	14.9189	13.0363	13.0153	13.5468	14.2111	14.2248	14.3111	*	7.9846	< 0.0001		0.961483	0.336313	ABOVE	ABOVE	ABOVE	ABOVE	FALSE	FALSE	A_09_P063471	FBtr0086666	CG16836	CG16836 gene product from transcript CG16836-RA	NM_144110
A_09_P077386	582.998	607.944	233.972	244.825	2083.21	1028.64	1338.73	63.3651	45.3359	77.4839	767.234	1584.17	1052.17	417.435	1483.53	62.0616	1134.52	6.72613	1.30762	9.18735	9.24779	7.87019	7.93561	11.0246	10.0065	10.3866	5.98562	5.50258	6.27582	9.58352	10.6295	10.0392	*	7.80969	< 0.0001		0.733826	0.463058	ABOVE	ABOVE	BELOW	ABOVE	FALSE	FALSE	A_09_P077386	FBtr0070257	CG14780	CG14780 gene product from transcript CG14780-RA	NM_130564
A_09_P153830	847.531	1965.97	1254.47	1790.59	859.214	503.668	663.571	190.93	252.492	212.242	157.227	224.498	138.745	1464.64	675.484	218.555	173.49	6.70148	3.89351	9.72712	10.941	10.2929	10.8062	9.74687	8.97633	9.37411	7.5769	7.98009	7.72957	7.29671	7.81056	7.11629	*	7.93022	< 0.0001	*	3.69801	0.000217473	ABOVE	ABOVE	ABOVE	ABOVE	FALSE	FALSE	A_09_P153830	FBtr0087656	CG33470	CG33470 gene product from transcript CG33470-RA	NM_206108
A_09_P161750	176.786	161.928	126.496	141.443	47.2068	31.8577	27.1159	11.1321	27.9434	29.0736	28.2196	28.2031	59.203	151.663	35.3935	22.7164	38.5419	6.67639	-1.08896	7.46586	7.33921	6.98295	7.14408	5.56092	4.99357	4.76107	3.47665	4.80444	4.86164	4.81863	4.81778	5.8876	*	8.44071	< 0.0001				ABOVE	BELOW	BELOW	BELOW	FALSE	TRUE	A_09_P161750	FBtr0112738	CG34437	CG34437 gene product from transcript CG34437-RA	NM_001104485
A_09_P060926	271.114	249.322	383.688	695.178	150.856	35.3024	49.5782	37.3241	82.1394	60.5921	47.9815	85.3153	81.0107	399.825	78.5789	60.0185	71.4358	6.6617	1.09999	8.08276	7.96187	8.58379	9.44124	7.23703	5.14169	5.63163	5.22204	6.36	5.92106	5.58441	6.41473	6.34004	*	7.94036	< 0.0001				ABOVE	BELOW	BELOW	BELOW	FALSE	TRUE	A_09_P060926	FBtr0085426	CG11501	CG11501 gene product from transcript CG11501-RA	NM_143438
A_09_P052991	1046.07	1419.69	718.639	979.687	249.797	116.285	142.949	118.616	192.338	160.298	134.422	152.487	120.151	1041.02	169.677	157.084	135.687	6.62716	1.25051	10.0308	10.4714	9.48912	9.93618	7.96461	6.86152	7.15936	6.89015	7.5875	7.32461	7.07063	7.25254	6.9087	*	8.03325	< 0.0001		0.474464	0.635171	ABOVE	ABOVE	ABOVE	ABOVE	FALSE	FALSE	A_09_P052991	FBtr0077088	mthl2	methuselah-like 2	NM_176284
A_09_P115030	926.462	1404.78	903.821	1299.02	475.508	277.238	360.194	145.369	187.699	180.143	158.733	177.268	135.066	1133.52	370.98	171.07	157.022	6.62605	2.36259	9.85559	10.4561	9.81989	10.3432	8.89333	8.11498	8.49263	7.18358	7.55228	7.493	7.31046	7.46979	7.07752	*	8.01743	< 0.0001		2.29367	0.0218124	ABOVE	ABOVE	ABOVE	ABOVE	FALSE	FALSE	A_09_P115030	DQ016302	lectin-28C	CG7106 gene product from transcript CG7106-RA	DQ016302
A_09_P054476	471.186	928.574	28.613	233.468	50.0089	35.0176	18.0657	2.90538	71.0626	115.482	784.657	3.59984	10.9626	415.46	34.3641	63.15	266.406	6.57894	-7.75247	8.88015	9.85887	4.8386	7.86708	5.64411	5.13001	4.17518	1.53873	6.15102	6.85152	9.61592	1.84793	3.45452	*	8.92006	< 0.0001		0.0194752	0.984462	ABOVE	BELOW	BELOW	ABOVE	FALSE	FALSE	A_09_P054476	FBtr0076387	CG8329	CG8329 gene product from transcript CG8329-RA	NM_140082
A_09_P025411	13935.1	18894.1	10352.1	16044.1	3532.87	1494.83	1300.17	1121.22	2894.73	2746.12	1816.31	4035.35	4672.42	14806.3	2109.29	2254.02	3508.03	6.56885	-1.66313	13.7664	14.2056	13.3376	13.9698	11.7866	10.5458	10.3445	10.1309	11.4992	11.4232	10.8268	11.9785	12.19	*	8.29275	< 0.0001		1.45959	0.144407	ABOVE	ABOVE	ABOVE	ABOVE	FALSE	FALSE	A_09_P025411	FBtr0088663	CG8193	CG8193 gene product from transcript CG8193-RA	NM_136599
A_09_P013591	16.8652	9.34635	27.6925	2.06322	1.62015	1.60841	1.71393	1.63406	2.84504	1.97586	2.0812	1.62831	1.57286	13.9918	1.6475	2.15165	1.76079	6.50282	-1.06877	4.07598	3.2244	4.79142	1.0449	0.696127	0.685635	0.777308	0.708461	1.50845	0.982481	1.05742	0.703375	0.65339							BELOW	BELOW	BELOW	BELOW	TRUE	TRUE	A_09_P013591	FBtr0081028	CG31740	CG31740 gene product from transcript CG31740-RA	NM_165235
A_09_P033531	3.53802	9.53644	26.4285	29.1142	50.8212	6.92142	4.10129	2.35559	3.11646	2.4424	4.17511	2.06765	322.524	17.1543	20.6146	2.63815	109.589	6.50239	-5.31607	1.82294	3.25345	4.72402	4.86365	5.66736	2.79107	2.03608	1.23609	1.63991	1.2883	2.06181	1.04799	8.33326							BELOW	BELOW	BELOW	BELOW	TRUE	TRUE	A_09_P033531	FBtr0075434	CG13043	CG13043 gene product from transcript CG13043-RA	NM_140611
A_09_P129995	68.6071	32.1257	5.21134	5.86084	4.35896	2.45491	1.66169	3.94226	4.53997	4.41751	7.00223	6.6602	6.89866	27.9512	2.82519	4.29991	6.8537	6.50042	-2.42593	6.10029	5.00566	2.38165	2.55111	2.12398	1.29567	0.732651	1.97902	2.18268	2.14323	2.80781	2.73557	2.78632							BELOW	BELOW	BELOW	BELOW	TRUE	TRUE	A_09_P129995	IP04208			BT056267
A_09_P033621	3433.35	1705.81	2045.89	1456.14	452.534	419.092	610.08	294.514	476.497	226.159	109.986	34.0841	35.248	2160.3	493.902	332.39	59.7727	6.49929	8.263	11.7454	10.7362	10.9985	10.5079	8.82188	8.71112	9.25285	8.20219	8.89632	7.82119	6.78118	5.09103	5.13947	*	7.96228	< 0.0001	*	6.15365	< 0.0001	ABOVE	ABOVE	ABOVE	BELOW	FALSE	FALSE	A_09_P033621	FBtr0075384	CG4842	CG4842 gene product from transcript CG4842-RA	NM_140628
A_09_P024636	1167.36	1029.07	399.168	448.045	576.875	191.641	213.586	107.693	133.607	111.436	130.753	201.01	171.892	760.911	327.367	117.579	167.885	6.4715	1.94995	10.189	10.0071	8.64085	8.8075	9.17211	7.58226	7.73867	6.75078	7.06185	6.80007	7.0307	7.65112	7.42536	*	7.51769	< 0.0001		1.5021	0.133076	ABOVE	ABOVE	BELOW	ABOVE	FALSE	FALSE	A_09_P024636	FBtr0089062	Tsp42Ep	Tetraspanin 42Ep	NM_078918
A_09_P194920	78.4262	4.09109	6.34663	1.49922	6.99673	5.90709	6.78666	4.04824	1.46275	4.98122	5.96052	2.86307	5.43693	22.5908	6.56349	3.4974	4.75351	6.4593	1.38077	6.29326	2.03249	2.66599	0.584212	2.80668	2.56245	2.7627	2.01729	0.548683	2.3165	2.57544	1.51756	2.44279							BELOW	BELOW	BELOW	BELOW	TRUE	TRUE	A_09_P194920	FBtr0302394	CG42650	CG42650 gene product from transcript CG42650-RA	NM_001202262
A_09_P008036	5343.11	4686.63	5256.25	6275.07	3784.85	3637.8	4533.39	914.753	1012.37	579.534	668.74	449.254	341.853	5390.26	3985.35	835.552	486.616	6.45114	8.18993	12.3835	12.1943	12.3598	12.6154	11.886	11.8289	12.1464	9.83724	9.98352	9.17875	9.3853	8.81139	8.41723	*	8.05492	< 0.0001	*	5.82194	< 0.0001	ABOVE	ABOVE	ABOVE	ABOVE	FALSE	FALSE	A_09_P008036	FBtr0087349	CG8204	CG8204 gene product from transcript CG8204-RA	NM_137206
A_09_P000821	13225.7	19461.4	18973	32960.1	118586	109789	121181	3505.71	2512.7	3868.5	36406	40977.9	43811	21155.1	116519	3295.64	40398.3	6.41911	2.88425	13.6911	14.2483	14.2117	15.0084	16.8556	16.7444	16.8868	11.7755	11.295	11.9176	15.1519	15.3226	15.419	*	7.77502	< 0.0001		2.89186	0.00383097	ABOVE	ABOVE	ABOVE	ABOVE	FALSE	FALSE	A_09_P000821	FBtr0091930	CG33926	CG33926 gene product from transcript CG33926-RA	NM_001031947
A_09_P043331	295.84	54.555	12.4855	21.0444	2.57767	6.8676	3.63955	7.54215	10.725	26.9527	1.62831	4.01396	1.55091	95.9812	4.36161	15.0733	2.39773	6.36764	1.81906	8.20867	5.76964	3.64218	4.39536	1.36607	2.77981	1.86376	2.91498	3.42291	4.75236	0.703375	2.00503	0.633115							BELOW	BELOW	BELOW	BELOW	TRUE	TRUE	A_09_P043331	FBtr0088743	Lcp3	Larval cuticle protein 3	NM_057273
A_09_P142340	13.7651	14.2834	10.867	12.7764	4.62971	4.48682	5.47219	1.75833	1.95081	2.39378	2.31199	4.79744	1.62163	12.923	4.86291	2.03431	2.91035	6.35252	1.6709	3.78294	3.83627	3.44188	3.67541	2.21092	2.16569	2.45212	0.814206	0.964073	1.25929	1.20914	2.26226	0.697445							BELOW	BELOW	BELOW	BELOW	TRUE	TRUE	A_09_P142340	FBtr0302789	Strn-Mlck	Stretchin-Mlck	NM_001202020
A_09_P025716	28953.9	101588	27620.6	54329.9	23378.6	20639.6	29443.4	7615.93	8489.34	9012.7	17749.2	19786.1	20397.6	53123.1	24487.2	8372.66	19311	6.34483	1.26805	14.8215	16.6324	14.7535	15.7295	14.5129	14.3331	14.8457	12.8948	13.0514	13.1377	14.1155	14.2722	14.3161	*	7.269	< 0.0001		0.621968	0.533965	ABOVE	ABOVE	ABOVE	ABOVE	FALSE	FALSE	A_09_P025716	FBtr0086216	CG18067	CG18067 gene product from transcript CG18067-RA	NM_137640
A_09_P044706	4339.05	8690.3	4312.83	7238.98	6622.61	3740.97	5324.81	1079.65	932.064	896.347	5558.81	5774.08	4088.97	6145.29	5229.46	969.354	5140.62	6.33957	1.01728	12.0832	13.0852	12.0744	12.8216	12.6932	11.8692	12.3785	10.0763	9.86429	9.80791	12.4406	12.4954	11.9975	*	7.6943	< 0.0001		0.00468264	0.996264	ABOVE	ABOVE	ABOVE	ABOVE	FALSE	FALSE	A_09_P044706	FBtr0070978	shf	shifted	NM_132121
A_09_P034396	110.242	91.4386	49.4437	68.1917	24.8202	16.8092	16.2155	6.00182	14.8351	17.0293	7.18893	15.0492	26.0761	79.829	19.2816	12.6221	16.1047	6.32456	1.19726	6.78453	6.51473	5.62771	6.09152	4.63344	4.07118	4.0193	2.5854	3.89094	4.08995	2.84578	3.91161	4.70466							BELOW	BELOW	BELOW	BELOW	TRUE	TRUE	A_09_P034396	FBtr0075065	CG11637	CG11637 gene product from transcript CG11637-RA	NM_140811
A_09_P216385	6.68994	6.2096	70.837	22.3912	7.3367	6.8238	5.76147	7.0959	1.57978	3.94134	1.63127	12.8285	25.5048	26.5319	6.64066	4.20567	13.3215	6.30861	-2.00606	2.74199	2.6345	6.14643	4.48486	2.87513	2.77058	2.52644	2.82699	0.659724	1.97869	0.705996	3.68128	4.6727							BELOW	BELOW	BELOW	BELOW	TRUE	TRUE	A_09_P216385	RE70844			BT011356
A_09_P194140	250.451	360.489	200.854	255.743	46.8101	32.7022	32.348	26.4465	50.99	50.8212	24.4173	38.7564	33.474	266.884	37.2868	42.7526	32.2159	6.24253	1.1574	7.96838	8.49381	7.65	7.99855	5.54875	5.03132	5.0156	4.725	5.67214	5.66736	4.60983	5.27636	5.06497	*	7.91019	< 0.0001				ABOVE	BELOW	BELOW	BELOW	FALSE	TRUE	A_09_P194140	FBtr0306140			CO300471
A_09_P078686	355.256	345.986	340.327	639.426	862.853	498.661	1099.34	52.3227	90.0629	60.4212	512.879	615.277	401.705	420.249	820.285	67.6023	509.954	6.21649	1.60855	8.47272	8.43457	8.41078	9.32063	9.75297	8.96192	10.1024	5.70937	6.49286	5.91698	9.00247	9.26509	8.64999	*	7.75359	< 0.0001		1.19605	0.231683	ABOVE	ABOVE	BELOW	ABOVE	FALSE	FALSE	A_09_P078686	FBtr0081628	CG1979	CG1979 gene product from transcript CG1979-RA	NM_141428
A_09_P068611	332.232	361.474	312.021	380.539	686.924	362.298	369.448	43.0525	54.9792	71.0436	457.314	279.223	1188.23	346.567	472.89	56.3584	641.589	6.14933	-1.35674	8.37605	8.49775	8.2855	8.5719	9.42401	8.50103	8.52923	5.42803	5.78081	6.15063	8.83704	8.12527	10.2146	*	7.83163	< 0.0001		0.454965	0.649136	ABOVE	ABOVE	BELOW	ABOVE	FALSE	FALSE	A_09_P068611	FBtr0071390	CG9689	CG9689 gene product from transcript CG9689-RA	NM_132359
A_09_P063476	32630.2	84022.1	42604.4	57723	15241.2	13758.1	15906.7	7643.99	7613.58	11245	9016.1	6475.61	7940.94	54244.9	14968.7	8834.19	7810.88	6.14034	1.91639	14.9939	16.3585	15.3787	15.8169	13.8957	13.748	13.9573	12.9001	12.8944	13.457	13.1383	12.6608	12.9551	*	7.556	< 0.0001		1.79232	0.0730859	ABOVE	ABOVE	ABOVE	ABOVE	FALSE	FALSE	A_09_P063476	FBtr0086665	IM3	Immune induced molecule 3	NM_144111
A_09_P123385	2.32743	12.706	13.4424	20.625	7.50849	4.07929	2.82319	1.43929	1.45683	3.10261	1.44898	1.43313	3.92744	12.2752	4.80366	1.99958	2.26985	6.1389	2.11629	1.21874	3.66744	3.74872	4.36632	2.90852	2.02832	1.49733	0.525357	0.542833	1.63348	0.535038	0.519169	1.97359							BELOW	BELOW	BELOW	BELOW	TRUE	TRUE	A_09_P123385	TC228837
A_09_P109610	523.306	1046.07	813.96	1149.19	244.641	212.648	283.682	125.177	159.869	146.633	74.611	64.9921	59.4078	883.132	246.99	143.893	66.337	6.13742	3.72327	9.03151	10.0308	9.66881	10.1664	7.93452	7.73232	8.14813	6.96783	7.32075	7.19607	6.22132	6.02219	5.89258	*	7.58457	< 0.0001		3.57532	0.000350044	ABOVE	ABOVE	ABOVE	BELOW	FALSE	FALSE	A_09_P109610	EL875860	IM3	Immune induced molecule 3	EL875860
A_09_P040716	2.71148	38.3306	3.09039	1.65339	3.18109	2.45673	2.8477	1.56088	1.58969	2.44744	1.64158	2.48814	2.70755	11.4465	2.82851	1.866	2.27909	6.13421	1.24107	1.43908	5.26042	1.62779	0.725427	1.66952	1.29674	1.5098	0.64236	0.668745	1.29127	0.715085	1.31507	1.43699							BELOW	BELOW	BELOW	BELOW	TRUE	TRUE	A_09_P040716	FBtr0070035	CG17003	CG17003 gene product from transcript CG17003-RA	NM_134521
A_09_P209510	31.5313	12.7764	32.589	56.1399	3738.79	1341.16	1461.14	6.97483	2.69254	6.65215	78.9109	140.7	107.352	33.2592	2180.36	5.43984	108.988	6.11399	20.0056	4.97871	3.67541	5.02631	5.81095	11.8684	10.3893	10.5129	2.80216	1.42897	2.73382	6.30215	7.13648	6.74621				*	7.9237	< 0.0001	BELOW	ABOVE	BELOW	BELOW	TRUE	FALSE	A_09_P209510	FBtr0304959			BT072954
A_09_P040376	1376.12	3371.4	1201.13	2152.13	23584.9	15324.2	19680.7	359.248	265.919	372.011	18315.8	19952.7	19505.9	2025.2	19529.9	332.393	19258.1	6.09278	1.01411	10.4264	11.7191	10.2302	11.0715	14.5256	13.9035	14.2645	8.48884	8.05484	8.5392	14.1608	14.2843	14.2516	*	7.40116	< 0.0001		0.00196816	0.99843	ABOVE	ABOVE	ABOVE	ABOVE	FALSE	FALSE	A_09_P040376	FBtr0074669	Mec2	CG7635 gene product from transcript CG7635-RA	NM_133129
A_09_P111940	290.379	317.67	249.927	285.384	471.692	155.031	211.8	43.2802	54.3122	43.2802	52.7798	132.33	63.714	285.84	279.508	46.9575	82.9413	6.0872	3.36995	8.18179	8.31139	7.96536	8.15676	8.8817	7.27641	7.72656	5.43564	5.7632	5.43564	5.72191	7.048	5.99354	*	7.72122	< 0.0001		3.22423	0.00126374	ABOVE	ABOVE	BELOW	BELOW	FALSE	FALSE	A_09_P111940	FBtr0073599	CG10352	CG10352 gene product from transcript CG10352-RA	NM_132533
A_09_P057846	10.5587	43.7844	7.39802	4.79857	10.2581	6.62703	5.64961	5.10539	1.66506	1.45839	1.6399	3.56175	2.40855	16.6349	7.51158	2.74295	2.53673	6.06462	2.96112	3.40036	5.45235	2.88714	2.2626	3.35869	2.72836	2.49815	2.35202	0.735574	0.544377	0.713608	1.83259	1.26816							BELOW	BELOW	BELOW	BELOW	TRUE	TRUE	A_09_P057846	FBtr0301260	CG42559	CG42559 gene product from transcript CG42559-RA
A_09_P046866	379.932	368.841	39.8854	34.8463	14.5204	18.3728	21.135	44.8305	35.7362	21.5668	22.8231	38.5672	55.3038	205.876	18.0094	34.0445	38.898	6.04727	-2.15987	8.5696	8.52686	5.31779	5.12293	3.86001	4.1995	4.40156	5.48641	5.15931	4.43074	4.51242	5.2693	5.78931	*	5.50106	< 0.0001				ABOVE	BELOW	BELOW	BELOW	FALSE	TRUE	A_09_P046866	FI06520
A_09_P129020	1.55481	1.49044	37.4998	1.63127	2.69056	4.98694	1.92044	1.52139	1.52658	2.1881	1.55586	4.37436	4.73884	10.5441	3.19931	1.74536	3.55635	6.04122	-1.1116	0.636738	0.575738	5.22881	0.705996	1.42791	2.31815	0.941437	0.60539	0.610303	1.12968	0.637712	2.12907	2.24453							BELOW	BELOW	BELOW	BELOW	TRUE	TRUE	A_09_P129020	IP09522			BT023571
A_09_P079336	1755.04	348.445	372.398	165.009	9.78829	90.9488	199.844	120.369	102.624	105.111	31.5387	8.31266	26.6399	660.223	100.194	109.368	22.1638	6.03671	4.52061	10.7773	8.44479	8.5407	7.3664	3.29106	6.50698	7.64273	6.91132	6.68122	6.71577	4.97905	3.05531	4.73552	*	5.95696	< 0.0001				ABOVE	BELOW	BELOW	BELOW	FALSE	TRUE	A_09_P079336	FBtr0085194	RpS10a	Ribosomal protein S10a	NM_143319
A_09_P048246	26.1934	27.928	37.3832	20.0975	259.402	124.942	114.312	8.94402	1.69667	3.34062	41.5575	53.0755	31.8464	27.9005	166.219	4.66044	42.1598	5.98668	3.94259	4.71113	4.80364	5.22432	4.32894	8.01905	6.96511	6.83683	3.16092	0.762706	1.74012	5.37704	5.72997	4.99306				*	3.60179	0.000316266	BELOW	ABOVE	BELOW	BELOW	TRUE	FALSE	A_09_P048246	FBtr0112642	nub	nubbin	NM_001103683
A_09_P070531	1299.02	953.557	508.387	646.318	19471.4	16258.1	17789.9	140.652	129.142	157.368	17113.4	16610.7	16722.4	851.821	17839.8	142.387	16815.5	5.98242	1.06091	10.3432	9.89718	8.98978	9.3361	14.2491	13.9889	14.1188	7.13599	7.01281	7.298	14.0628	14.0198	14.0295	*	7.37684	< 0.0001		0.153966	0.877637	ABOVE	ABOVE	ABOVE	ABOVE	FALSE	FALSE	A_09_P070531	FBtr0084351	CG17109	CG17109 gene product from transcript CG17109-RA	NM_142865
A_09_P180375	23.9449	33.1215	13.8109	15.2268	11.2281	4.24754	6.04582	4.34645	3.08919	3.41937	2.28134	5.48085	4.54203	21.526	7.17382	3.61834	4.10141	5.94915	1.74911	4.58165	5.0497	3.78774	3.92854	3.48904	2.08663	2.59594	2.11984	1.62723	1.77373	1.18988	2.4544	2.18334							BELOW	BELOW	BELOW	BELOW	TRUE	TRUE	A_09_P180375	FBtr0070524	Sgs4	Salivary gland secretion 4	NM_057369
A_09_P204100	96.7358	116.707	119.874	151.349	136.48	142.153	179.976	18.8028	22.1761	20.5479	28.0921	24.903	24.4544	121.166	152.87	20.5089	25.8165	5.90798	5.92139	6.59598	6.86675	6.90537	7.24174	7.09255	7.1513	7.49166	4.23288	4.47093	4.36092	4.81209	4.63825	4.61202				*	4.83087	< 0.0001	BELOW	ABOVE	BELOW	BELOW	TRUE	FALSE	A_09_P204100	RH12280			BT015972
A_09_P054366	423.475	603.02	288.759	157.292	290.705	180.811	152.616	46.9496	88.9221	51.6681	60.5114	55.8798	49.8012	368.136	208.044	62.5133	55.3975	5.88893	3.75548	8.72613	9.23606	8.17372	7.2973	8.18341	7.49834	7.25376	5.55304	6.47447	5.6912	5.91914	5.80425	5.63811	*	7.25679	< 0.0001		3.5093	0.00044959	ABOVE	ABOVE	BELOW	BELOW	FALSE	FALSE	A_09_P054366	FBtr0076504	Nf-YA	Nuclear factor Y-box A	NM_140056
A_09_P180200	131.385	254.259	185.005	294.022	79.4908	70.6394	93.3885	25.1744	46.4716	38.9142	43.4471	38.7144	35.7094	216.168	81.1729	36.8534	39.2903	5.86561	2.06598	7.03766	7.99016	7.53142	8.19978	6.31272	6.1424	6.54517	4.65389	5.53828	5.28222	5.44119	5.2748	5.15823	*	7.49223	< 0.0001				ABOVE	BELOW	BELOW	BELOW	FALSE	TRUE	A_09_P180200	FBtr0300709	CG13795	CG13795 gene product from transcript CG13795-RB	NM_135294
A_09_P144210	701.97	2033.65	772.414	1239.93	377.856	186.647	339.875	238.431	171.619	201.456	195.646	140.476	131.155	1186.99	301.459	203.835	155.759	5.82328	1.93542	9.45527	10.9899	9.59323	10.276	8.56169	7.54417	8.40886	7.89743	7.42307	7.65432	7.6121	7.13418	7.03513	*	7.16285	< 0.0001		1.72084	0.0852842	ABOVE	ABOVE	ABOVE	ABOVE	FALSE	FALSE	A_09_P144210	FBtr0100109	CG34054	CG34054 gene product from transcript CG34054-RA	NM_001038851
A_09_P010241	19.8637	26.7451	60.3823	5.19444	10.3995	8.46351	5.73259	3.0181	5.31813	6.14675	4.37436	11.2515	9.10225	28.0464	8.19853	4.82766	8.2427	5.80952	-1.00539	4.31206	4.7412	5.91605	2.37697	3.37844	3.08126	2.51919	1.59364	2.41092	2.61982	2.12907	3.49205	3.18622							BELOW	BELOW	BELOW	BELOW	TRUE	TRUE	A_09_P010241	FBtr0081588	Mst84Dd	Male-specific RNA 84Dd	NM_079529
A_09_P075311	9208.68	42194.1	5235.24	13951.3	7136.02	1545.04	5204.85	2959.64	2710.18	3451.51	4852.73	4203.38	3357.38	17647.3	4628.64	3040.44	4137.83	5.8042	1.11861	13.1688	15.3648	12.354	13.7681	12.8009	10.5934	12.3456	11.5312	11.4042	11.753	12.2446	12.0373	11.7131	*	6.21819	< 0.0001		0.160582	0.872423	ABOVE	ABOVE	ABOVE	ABOVE	FALSE	FALSE	A_09_P075311	FBtr0083140	Spn88Eb	Serpin 88Eb	NM_142170
A_09_P020441	104.897	224.872	175.239	260.768	55.043	57.5626	80.0767	27.8542	37.8502	33.4509	20.4444	20.5828	29.1744	191.444	64.2274	33.0518	23.4005	5.79225	2.7447	6.71283	7.81296	7.45318	8.02662	5.78249	5.84706	6.32331	4.79982	5.24223	5.06397	4.35363	4.36337	4.86663	*	7.29819	< 0.0001				ABOVE	BELOW	BELOW	BELOW	FALSE	TRUE	A_09_P020441	FBtr0300709	CG13795	CG13795 gene product from transcript CG13795-RB	NM_135294
A_09_P053531	12077.2	18372.3	16552.9	19135.7	56903.4	79300.2	73094.6	1725.39	3926.5	2926.99	24811.6	45786.9	28248.2	16534.5	69766.1	2859.63	32948.9	5.78206	2.1174	13.56	14.1652	14.0148	14.224	15.7962	16.275	16.1575	10.7527	11.939	11.5152	14.5987	15.4826	14.7859	*	7.66112	< 0.0001		2.11634	0.03432	ABOVE	ABOVE	ABOVE	ABOVE	FALSE	FALSE	A_09_P053531	FBtr0273399	pst	pastrel	NM_168209
A_09_P065406	3115.17	3685.8	1863.14	2787.26	754.763	364.223	409.819	328.828	593.714	565.336	554.836	531.083	584.111	2862.84	509.602	495.959	556.677	5.77233	-1.09238	11.6051	11.8478	10.8635	11.4446	9.55988	8.50868	8.67884	8.36119	9.21362	9.14296	9.11592	9.05279	9.1901	*	7.50023	< 0.0001		0.384931	0.70029	ABOVE	ABOVE	ABOVE	ABOVE	FALSE	FALSE	A_09_P065406	FBtr0080615	nimC1	nimrod C1	NM_135849
A_09_P026601	23809.4	41586.3	16862.7	29374.7	6161.51	2728.26	4947.48	4143.64	5116.4	5261.66	5499.74	3819.1	3681.94	27908.3	4612.42	4840.57	4333.59	5.7655	1.06434	14.5392	15.3438	14.0415	14.8423	12.5891	11.4138	12.2725	12.0167	12.3209	12.3613	12.4251	11.899	11.8463	*	7.27659	< 0.0001		0.0660403	0.947346	ABOVE	ABOVE	ABOVE	ABOVE	FALSE	FALSE	A_09_P026601	FBtr0071865	CG4250	CG4250 gene product from transcript CG4250-RA	NM_137859
A_09_P075266	1271.72	1191.68	763.596	734.569	1252.33	402.619	353.929	122.804	213.326	179.264	177.523	204.245	127.709	990.391	669.626	171.798	169.826	5.76486	3.94302	10.3126	10.2188	9.57667	9.52075	10.2904	8.65327	8.46732	6.94021	7.73692	7.48594	7.47186	7.67416	6.99672	*	7.45635	< 0.0001		3.31679	0.000911055	ABOVE	ABOVE	ABOVE	ABOVE	FALSE	FALSE	A_09_P075266	FBtr0083025	CG3984	CG3984 gene product from transcript CG3984-RA	NM_142163
A_09_P113845	149.175	163.004	24.3161	15.3626	10.3435	14.897	14.4564	14.3916	16.2285	15.1844	21.8565	22.4194	32.1595	87.9644	13.2323	15.2682	25.4785	5.7613	-1.92548	7.22086	7.34876	4.60384	3.94135	3.37065	3.89695	3.85364	3.84716	4.02046	3.92452	4.44999	4.48668	5.00717							BELOW	BELOW	BELOW	BELOW	TRUE	TRUE	A_09_P113845	FBtr0071978	RpL37b	Ribosomal protein L37b	NM_137913
A_09_P056771	2571.02	3756.8	4651.62	12635.5	833.097	913.538	3225.61	1164.41	1175.83	740.149	5728.6	636.348	1181.78	5903.73	1657.41	1026.8	2515.58	5.74967	-1.51777	11.3281	11.8753	12.1835	13.6252	9.70234	9.83532	11.6554	10.1854	10.1995	9.53167	12.484	9.31367	10.2067	*	6.7501	< 0.0001		0.510822	0.609478	ABOVE	ABOVE	ABOVE	ABOVE	FALSE	FALSE	A_09_P056771	FBtr0083972	TotC	Turandot C	NM_080518
A_09_P033516	417.483	989.601	482.427	428.124	31.8776	38.4557	10.6964	47.6165	118.99	136.339	486.179	8.80425	14.7766	579.409	27.0099	100.982	169.92	5.73775	-6.29102	8.70557	9.9507	8.91417	8.74188	4.99447	5.26513	3.41905	5.57339	6.8947	7.09105	8.92534	3.1382	3.88524	*	7.57138	< 0.0001		1.42924	0.152941	ABOVE	BELOW	BELOW	ABOVE	FALSE	FALSE	A_09_P033516	FBtr0075471	CG4962	CG4962 gene product from transcript CG4962-RA	NM_140608
A_09_P029471	144.207	228.415	286.683	35.4068	11396.7	4266.74	7546.72	20.2206	3.57138	67.0701	7966.07	5216.86	6882.96	173.678	7736.72	30.2874	6688.63	5.73434	1.1567	7.172	7.83551	8.16331	5.14595	13.4763	12.0589	12.8816	4.33775	1.83648	6.0676	12.9597	12.349	12.7488	*	8.87418	< 0.0001		0.226303	0.820966	ABOVE	ABOVE	BELOW	ABOVE	FALSE	FALSE	A_09_P029471	FBtr0077806	Ser12	Serine protease 12	NM_078732
A_09_P003626	31482	31005.1	10729.3	11951.2	16278.4	6346.37	4826.71	3568.54	3312.53	4273.77	5088.73	5167.14	4997.23	21291.9	9150.49	3718.28	5084.37	5.72628	1.79973	14.9422	14.9202	13.3893	13.5449	13.9907	12.6317	12.2368	11.8011	11.6937	12.0613	12.3131	12.3352	12.2869	*	6.94616	< 0.0001		1.21135	0.225765	ABOVE	ABOVE	ABOVE	ABOVE	FALSE	FALSE	A_09_P003626	FBtr0112487	CG34291	CG34291 gene product from transcript CG34291-RA	NM_001104468
A_09_P063996	20.3181	13.3618	10.6873	1.4589	5.02798	2.96806	1.64801	1.43334	2.48026	2.09812	1.44509	10.4648	1.4534	11.4565	3.21468	2.00391	4.45443	5.7171	-1.38565	4.34469	3.74004	3.41783	0.544881	2.32998	1.56952	0.720725	0.519381	1.31049	1.0691	0.531159	3.38747	0.539432							BELOW	BELOW	BELOW	BELOW	TRUE	TRUE	A_09_P063996	FBtr0085599	ocn	ocnus	NM_079839
A_09_P100055	25766.5	24450.8	8240.3	9978.74	14692.9	5590.79	4048.04	2950.9	2558.57	3477.88	4301.87	4442.36	4385.68	17109.1	8110.58	2995.78	4376.64	5.71106	1.85315	14.6532	14.5776	13.0085	13.2846	13.8428	12.4488	11.983	11.5269	11.3211	11.764	12.0707	12.1171	12.0986	*	6.93587	< 0.0001		1.25175	0.210664	ABOVE	ABOVE	ABOVE	ABOVE	FALSE	FALSE	A_09_P100055	CO193780			CO193780
A_09_P007836	1631.18	1165.22	1761.78	1004.79	17.7969	265.392	229.728	237.864	301.375	191.641	32.589	18.5255	17.0736	1390.74	170.972	243.627	22.7294	5.7085	7.52209	10.6717	10.1864	10.7828	9.97268	4.15355	8.05198	7.84378	7.89399	8.23542	7.58226	5.02631	4.21144	4.0937	*	7.39718	< 0.0001	*	4.22945	< 0.0001	ABOVE	ABOVE	ABOVE	BELOW	FALSE	FALSE	A_09_P007836	FBtr0087453	Cyp6a19	CG10243 gene product from transcript CG10243-RA	NM_137157
A_09_P004446	663.249	583.577	458.214	576.316	166.682	98.314	88.2429	61.0287	129.358	111.402	125.177	110.592	227.554	570.339	117.746	100.596	154.441	5.66959	-1.31164	9.37341	9.18878	8.83988	9.17072	7.38095	6.61932	6.46341	5.93142	7.01523	6.79963	6.96783	6.7891	7.83007	*	7.57948	< 0.0001		0.707212	0.479437	ABOVE	BELOW	BELOW	ABOVE	FALSE	FALSE	A_09_P004446	FBtr0112738	CG34437	CG34437 gene product from transcript CG34437-RA	NM_001104485
A_09_P001201	868.96	2817.69	951.398	1574.96	500.493	238.741	420.053	315.487	230.067	279.29	270.437	191.023	193.951	1553.25	386.429	274.948	218.47	5.64926	1.76879	9.76315	11.4603	9.89391	10.6211	8.96721	7.8993	8.71443	8.30144	7.84591	8.12562	8.07915	7.5776	7.59955	*	6.93585	< 0.0001		1.46355	0.143322	ABOVE	ABOVE	ABOVE	ABOVE	FALSE	FALSE	A_09_P001201	FBtr0100109	CG34054	CG34054 gene product from transcript CG34054-RA	NM_001038851
A_09_P199470	22.2954	11.0047	4.53491	21.135	10.1571	5.53639	5.89629	3.14294	1.63921	3.06555	9.66253	7.89402	3.75984	14.7425	7.19659	2.6159	7.10546	5.63573	1.01283	4.47867	3.46005	2.18107	4.40156	3.34442	2.46895	2.55981	1.65211	0.713001	1.61615	3.2724	2.98076	1.91067							BELOW	BELOW	BELOW	BELOW	TRUE	TRUE	A_09_P199470	FBtr0080625	CG15286	CG15286 gene product from transcript CG15286-RA	NM_135862
A_09_P199620	1865.39	1768.06	1232.62	1378.86	301.627	135.698	101.685	129.867	363.411	339.333	232.618	322.71	577.309	1561.23	179.67	277.537	377.546	5.62531	-2.10133	10.8653	10.788	10.2675	10.4293	8.23662	7.08426	6.66796	7.02089	8.50546	8.40656	7.86182	8.33409	9.1732	*	7.72377	< 0.0001		2.12816	0.0333278	ABOVE	ABOVE	ABOVE	ABOVE	FALSE	FALSE	A_09_P199620	FBtr0088663	CG8193	CG8193 gene product from transcript CG8193-RA	NM_136599
A_09_P214715	1.64925	2.62414	20.2206	17.1271	5.30672	1.57814	1.49593	1.60022	1.67956	2.27331	1.71022	1.50951	2.55639	10.4053	2.7936	1.85103	1.92537	5.62134	1.45094	0.72181	1.39184	4.33775	4.09821	2.40782	0.658225	0.581043	0.67827	0.748083	1.18479	0.774182	0.59408	1.35411							BELOW	BELOW	BELOW	BELOW	TRUE	TRUE	A_09_P214715	TC252121
A_09_P049116	260.667	238.286	218.284	312.188	286.6	277.942	400.787	57.9559	39.2382	40.3256	56.6047	48.0788	46.3335	257.356	321.776	45.8399	50.339	5.61424	6.39219	8.02606	7.89655	7.77006	8.28627	8.16289	8.11864	8.64669	5.85688	5.29419	5.33362	5.82285	5.58733	5.53398	*	7.39817	< 0.0001	*	5.02662	< 0.0001	ABOVE	ABOVE	BELOW	BELOW	FALSE	FALSE	A_09_P049116	AT28829			AY113324
A_09_P035956	304.975	501.884	320.92	386.215	3043.73	1929.12	2340.49	55.286	65.8415	81.3867	1659.87	2357.63	2328.57	378.498	2437.78	67.5047	2115.36	5.60699	1.15242	8.25255	8.97121	8.32607	8.59326	11.5716	10.9137	11.1926	5.78884	6.04093	6.34672	10.6969	11.2031	11.1852	*	7.3304	< 0.0001		0.373179	0.709016	ABOVE	ABOVE	BELOW	ABOVE	FALSE	FALSE	A_09_P035956	FBtr0089688	CG14642	CG14642 gene product from transcript CG14642-RA	NM_141184
A_09_P032976	141591	237796	116860	140309	72227	51937	58290	28184.1	33875.6	23279.8	28248.2	38348.7	18925.1	159139	60818	28446.5	28507.3	5.59433	2.13342	17.1114	17.8594	16.8344	17.0982	16.1403	15.6645	15.831	14.7826	15.048	14.5068	14.7859	15.2269	14.208	*	7.24101	< 0.0001		2.14997	0.0315615	ABOVE	ABOVE	ABOVE	ABOVE	FALSE	FALSE	A_09_P032976	FBtr0074559	Tsf1	Transferrin 1	NM_078677
A_09_P076816	39281.5	47421.3	31264	58417.6	48304.8	40366.5	50914.3	6933.47	9928.71	6809.34	28461.9	37802.8	34786.6	44096.1	46528.5	7890.51	33683.8	5.5885	1.38133	15.2616	15.5332	14.9322	15.8341	15.5599	15.3009	15.6358	12.7594	13.2774	12.7333	14.7967	15.2062	15.0862	*	7.30079	< 0.0001		0.886035	0.375602	ABOVE	ABOVE	ABOVE	ABOVE	FALSE	FALSE	A_09_P076816	FBtr0081627	Sodh-1	Sorbitol dehydrogenase 1	NM_058000
A_09_P131350	8501.52	11444.6	4782.86	8055.67	2815.78	1216.13	1440.54	1234.81	1572.49	1599.12	2357.63	2488.73	2150.13	8196.16	1824.15	1468.81	2332.16	5.58015	-1.27849	13.0535	13.4824	12.2237	12.9758	11.4593	10.2481	10.4924	10.2701	10.6188	10.6431	11.2031	11.2812	11.0702	*	7.17128	< 0.0001		0.852911	0.393712	ABOVE	ABOVE	ABOVE	ABOVE	FALSE	FALSE	A_09_P131350	FBtr0078065	nAcRbeta-21C	nicotinic acetylcholine receptor beta 21C	NM_164386
A_09_P060491	3562.54	5207.96	3327.72	5416.22	13778	15256.5	16458.8	679.438	788.659	886.786	8648.54	7401.7	7590.92	4378.61	15164.4	784.961	7880.39	5.57812	1.92433	11.7987	12.3465	11.7003	12.4031	13.7501	13.8971	14.0066	9.4082	9.62326	9.79244	13.0782	12.8536	12.8901	*	7.26304	< 0.0001		1.78288	0.0746107	ABOVE	ABOVE	ABOVE	ABOVE	FALSE	FALSE	A_09_P060491	FBtr0080273	CG31704	CG31704 gene product from transcript CG31704-RA	NM_164973
A_09_P224080	33.3139	1.47483	1.49122	1.64774	23.2514	12.3196	16.0123	1.51193	1.59212	2.02569	1.775	20.4853	10.9831	9.48192	17.1944	1.70991	11.0811	5.54526	1.55169	5.05805	0.560549	0.576493	0.720489	4.53925	3.62288	4.00111	0.596391	0.670949	1.01841	0.827819	4.35652	3.45721							BELOW	BELOW	BELOW	BELOW	TRUE	TRUE	A_09_P224080	TC256656
A_09_P001856	68.0682	43.0525	63.4073	55.3994	2033.32	12.65	5.84168	14.4965	9.31051	7.31901	258.741	1098.1	2301.63	57.4818	683.937	10.3753	1219.49	5.54024	-1.78304	6.08891	5.42803	5.98658	5.7918	10.9896	3.66107	2.54638	3.85763	3.21886	2.87165	8.01536	10.1008	11.1684				*	7.61008	< 0.0001	BELOW	ABOVE	BELOW	ABOVE	TRUE	FALSE	A_09_P001856	FBtr0305701
A_09_P113670	581.43	775.682	1057.25	141.864	30977.1	18524.7	20029.2	85.6408	8.2743	253.288	24294.4	16044.1	21952	639.057	23177	115.734	20763.5	5.52175	1.11624	9.18346	9.59932	10.0461	7.14836	14.9189	14.1772	14.2898	6.42023	3.04864	7.98463	14.5683	13.9698	14.4221	*	9.40065	< 0.0001		0.268036	0.788672	ABOVE	ABOVE	BELOW	ABOVE	FALSE	FALSE	A_09_P113670	FBtr0077805	CG17239	CG17239 gene product from transcript CG17239-RA	NM_164469
A_09_P027891	1748.97	2677.8	1730.48	2494.4	2124.51	1202.03	1227.52	382.113	392.971	405.213	652.905	880.18	728.862	2162.91	1518.02	393.432	753.982	5.49755	2.01334	10.7723	11.3868	10.757	11.2845	11.0529	10.2313	10.2615	8.57786	8.61828	8.66254	9.35073	9.78165	9.5095	*	7.1932	< 0.0001		1.82819	0.0675255	ABOVE	ABOVE	ABOVE	ABOVE	FALSE	FALSE	A_09_P027891	FBtr0304058	CG13877	CG13877 gene product from transcript CG13877-RC	NM_001202084
A_09_P209045	354.416	813.152	507.605	472.455	1028.64	895.884	968.579	98.4682	86.1203	108.612	164.615	295.692	247.901	536.907	964.368	97.7335	236.069	5.49358	4.0851	8.4693	9.66738	8.98756	8.88403	10.0065	9.80717	9.91973	6.62159	6.42828	6.76304	7.36295	8.20795	7.95362	*	7.09609	< 0.0001	*	3.909	< 0.0001	ABOVE	ABOVE	BELOW	ABOVE	FALSE	FALSE	A_09_P209045	CO307854			CO307854
A_09_P015091	216.667	156.575	81.4587	52.6766	21.6155	27.8165	31.5664	22.3468	23.9449	23.4915	8.89273	17.6731	19.8788	126.844	26.9995	23.2611	15.4815	5.45307	1.74398	7.75934	7.29071	6.348	5.71909	4.43399	4.79787	4.98032	4.482	4.58165	4.55407	3.15263	4.14348	4.31316							BELOW	BELOW	BELOW	BELOW	TRUE	TRUE	A_09_P015091	FBtr0300989	CG32259	CG32259 gene product from transcript CG32259-RD	NM_168054
A_09_P147465	265.045	160.218	89.2836	64.8873	20.8411	24.2234	39.9902	27.5951	25.8314	26.3711	12.1805	8.30204	22.8379	144.858	28.3516	26.5992	14.4401	5.44597	1.96338	8.05009	7.32389	6.48032	6.01986	4.38136	4.59833	5.32157	4.78634	4.69105	4.72089	3.6065	3.05347	4.51336	*	6.6167	< 0.0001				ABOVE	BELOW	BELOW	BELOW	FALSE	TRUE	A_09_P147465	FBtr0300989	CG32259	CG32259 gene product from transcript CG32259-RD	NM_168054
A_09_P186880	104.038	173.407	170.88	2666.33	56.6653	56.2337	50.0713	158.489	120.044	151.402	136.4	67.5675	66.9683	778.664	54.3234	143.312	90.3119	5.43336	-1.66249	6.70097	7.43802	7.41684	11.3806	5.82439	5.81336	5.64591	7.30824	6.90742	7.24224	7.0917	6.07826	6.06541		3.2006	0.00137192				ABOVE	BELOW	ABOVE	BELOW	FALSE	TRUE	A_09_P186880	TC222115
A_09_P101425	2845.72	29664.9	1864.38	2602.23	2010.78	1179.63	1961.33	2414.67	1691.6	1000.28	3885.81	3018.16	2198.29	9244.31	1717.25	1702.18	3034.09	5.43085	-1.76683	11.4746	14.8565	10.8645	11.3455	10.9735	10.2041	10.9376	11.2376	10.7242	9.96619	11.924	11.5595	11.1022	*	4.41731	< 0.0001		1.55528	0.119883	ABOVE	ABOVE	ABOVE	ABOVE	FALSE	FALSE	A_09_P101425	CO189689	snoRNA:Psi28S-2566	ncRNA	CO189689
A_09_P028186	18554.2	18059.3	12733.9	20279.1	62740.7	48686.6	54269	2867.82	2938.14	3820.61	23118.2	34729.5	40525.5	17406.6	55232.1	3208.86	32791.1	5.42456	1.68436	14.1795	14.1405	13.6364	14.3077	15.9371	15.5712	15.7278	11.4857	11.5207	11.8996	14.4967	15.0839	15.3065	*	7.19344	< 0.0001		1.47891	0.13917	ABOVE	ABOVE	ABOVE	ABOVE	FALSE	FALSE	A_09_P028186	FBtr0072635	CG9119	CG9119 gene product from transcript CG9119-RA	NM_138237
A_09_P113775	33.0868	81.7929	63.0947	60.0356	1434.85	1063.67	925.021	11.2355	8.7229	12.9657	336.562	706.877	807.445	59.5025	1141.18	10.9747	616.961	5.42179	1.84968	5.04818	6.3539	5.97945	5.90775	10.4867	10.0548	9.85334	3.48999	3.12481	3.69663	8.39473	9.46532	9.65722					1.81168	0.0700399	BELOW	ABOVE	BELOW	ABOVE	TRUE	FALSE	A_09_P113775	FBtr0088192	CG13215	CG13215 gene product from transcript CG13215-RA	NM_136805
A_09_P118970	54.8613	48.8143	41.8165	46.1592	1758.19	582.998	685.387	6.26646	13.4956	6.924	77.5274	148.244	94.9165	47.9128	1008.86	8.89535	106.896	5.38628	9.43776	5.77772	5.60923	5.386	5.52855	10.7799	9.18735	9.42078	2.64765	3.75442	2.79161	6.27663	7.21183	6.56859				*	5.87459	< 0.0001	BELOW	ABOVE	BELOW	BELOW	TRUE	FALSE	A_09_P118970	TC224845
A_09_P019556	2851.27	3400.24	4911.81	10059.2	1588.08	1203.35	2700	891.755	1062.12	1002.1	1536.67	1050.09	1113.94	5305.63	1830.48	985.325	1233.57	5.38465	1.48389	11.4774	11.7314	12.262	13.2962	10.6331	10.2328	11.3987	9.8005	10.0527	9.96881	10.5856	10.0363	10.1215	*	6.662	< 0.0001		0.957787	0.338174	ABOVE	ABOVE	ABOVE	ABOVE	FALSE	FALSE	A_09_P019556	FBtr0079073	TotM	Turandot M	NM_078758
A_09_P058256	36.184	61.1006	24.784	30.209	5.2868	5.16128	2.29671	3.57464	10.1402	7.56869	8.68551	4.27649	5.40934	38.0694	4.24826	7.09451	6.12378	5.36604	-1.44148	5.17728	5.93311	4.63134	4.91691	2.40239	2.36773	1.19957	1.8378	3.34201	2.92004	3.11861	2.09643	2.43545							BELOW	BELOW	BELOW	BELOW	TRUE	TRUE	A_09_P058256	FBtr0305125	CG30379	CG30379 gene product from transcript CG30379-RA	NM_165574
A_09_P014231	37.9397	51.4977	19.755	23.7301	282.967	109.486	102.586	5.21213	5.23494	8.17325	77.8269	111.928	92.6012	33.2306	165.013	6.20677	94.1187	5.35393	1.75324	5.24564	5.68644	4.30415	4.56865	8.14449	6.7746	6.68069	2.38187	2.38817	3.03091	6.2822	6.80643	6.53296					1.24544	0.212975	BELOW	ABOVE	BELOW	BELOW	TRUE	FALSE	A_09_P014231	FBtr0302194	CG31976	CG31976 gene product from transcript CG31976-RB	NM_164368
A_09_P014826	194.796	588.18	64.1041	91.6068	55.9444	24.9411	42.4495	59.8291	44.8627	26.8173	59.9638	74.3067	70.2578	234.672	41.1117	43.8364	68.1761	5.35336	-1.65832	7.60582	9.20011	6.00234	6.51738	5.80592	4.64045	5.40768	5.90278	5.48744	4.74509	5.90602	6.21542	6.13459	*	5.77976	< 0.0001				ABOVE	BELOW	BELOW	BELOW	FALSE	TRUE	A_09_P014826	FBtr0075174	CG32185	CG32185 gene product from transcript CG32185-RA	NM_168735
A_09_P008251	563.884	834.591	637.594	717.033	790.285	653.906	699.814	103.873	154.533	129.234	138.021	299.4	233.659	688.275	714.668	129.213	223.693	5.32666	3.19486	9.13925	9.70493	9.31649	9.4859	9.62623	9.35294	9.45083	6.69868	7.27177	7.01384	7.10874	8.22593	7.86826	*	7.15265	< 0.0001		3.29086	0.000999331	ABOVE	ABOVE	BELOW	ABOVE	FALSE	FALSE	A_09_P008251	FBtr0087130	Tsf3	Transferrin 3	NM_079035
A_09_P006831	616.738	701.97	242.6	319.484	309.603	84.8058	86.7222	62.3243	110.823	92.4113	88.3286	119.912	375.904	470.198	160.377	88.5195	194.715	5.3118	-1.21411	9.26851	9.45527	7.92244	8.3196	8.27428	6.40609	6.43833	5.96172	6.79211	6.53	6.46481	6.90583	8.55422	*	6.84673	< 0.0001		0.507547	0.611773	ABOVE	ABOVE	BELOW	ABOVE	FALSE	FALSE	A_09_P006831	FBtr0087915	CG8501	CG8501 gene product from transcript CG8501-RA	NM_136927
A_09_P100588	40.4043	33.2311	29.1744	37.3916	5.14868	5.62414	5.50573	7.0092	5.64305	7.1611	1.61089	4.9283	6.38809	35.0503	5.42618	6.60445	4.30909	5.30708	1.25924	5.33644	5.05446	4.86663	5.22464	2.3642	2.49163	2.46093	2.80925	2.49648	2.84018	0.687858	2.30109	2.67538							BELOW	BELOW	BELOW	BELOW	TRUE	TRUE	A_09_P100588	FBtr0073914	CG32601	CG32601 gene product from transcript CG32601-RA	NM_167407
A_09_P169670	1.48006	5.00429	32.5478	1.4978	1.60189	1.46665	2.31609	1.67809	1.47579	2.58008	1.50705	1.45448	1.48987	10.1325	1.79488	1.91132	1.4838	5.3013	1.20965	0.565656	2.32317	5.02449	0.582845	0.679775	0.552525	1.21169	0.74682	0.561487	1.36742	0.591727	0.540503	0.575186							BELOW	BELOW	BELOW	BELOW	TRUE	TRUE	A_09_P169670	TC242995
A_09_P019061	8261.7	12901.5	14189.8	25455.7	20480.9	16533	21658.9	2168.71	3320.19	3118.29	15990.3	16571.4	17315.9	15202.2	19557.6	2869.06	16625.9	5.29865	1.17634	13.0122	13.6553	13.7926	14.6357	14.322	14.0131	14.4027	11.0826	11.6971	11.6065	13.9649	14.0164	14.0798	*	6.84187	< 0.0001		0.425973	0.670129	ABOVE	ABOVE	ABOVE	ABOVE	FALSE	FALSE	A_09_P019061	FBtr0077547	CG16713	CG16713 gene product from transcript CG16713-RA	NM_134955
A_09_P008886	669.541	1043.52	1003.48	2159.59	470.46	298.445	356.826	205.856	269.885	214.702	198.966	237.136	809.778	1219.03	375.244	230.148	415.293	5.29674	-1.10673	9.38703	10.0272	9.9708	11.0765	8.87793	8.22132	8.47908	7.68549	8.0762	7.74619	7.63638	7.88957	9.66138	*	6.74591	< 0.0001		0.246164	0.805556	ABOVE	ABOVE	ABOVE	ABOVE	FALSE	FALSE	A_09_P008886	FBtr0089560	CG6385	CG6385 gene product from transcript CG6385-RA	NM_137419
A_09_P028556	1060.35	1974.34	658.78	435.558	1105.61	444.458	309.603	203.033	132.248	251.46	320.636	376.424	404.537	1032.26	619.89	195.58	367.199	5.27792	1.68816	10.0503	10.9472	9.36365	8.76672	10.1106	8.7959	8.27428	7.66557	7.0471	7.97419	8.32479	8.55621	8.66013	*	6.56904	< 0.0001		1.03231	0.301932	ABOVE	ABOVE	ABOVE	ABOVE	FALSE	FALSE	A_09_P028556	TC237391
A_09_P040381	24.8261	44.7581	15.9938	22.9254	140.202	71.8147	95.3818	5.98679	6.37746	3.09241	50.0089	68.8852	34.4955	27.1258	102.466	5.15222	51.1299	5.26489	2.00404	4.63379	5.48408	3.99944	4.51888	7.13136	6.16621	6.57564	2.58178	2.67298	1.62873	5.64411	6.10612	5.10834							BELOW	BELOW	BELOW	BELOW	TRUE	TRUE	A_09_P040381	FBtr0074670	CG14193	CG14193 gene product from transcript CG14193-RA	NM_133130
A_09_P014951	40.8379	1.7039	2.27021	2.20518	1.55969	1.58735	2.22519	2.94	1.88067	1.87796	1.97803	1.61059	1.59996	11.7543	1.79074	2.23288	1.72953	5.26419	1.0354	5.35184	0.768841	1.18283	1.1409	0.641259	0.66662	1.15393	1.55582	0.911247	0.909166	0.984064	0.687589	0.678036							BELOW	BELOW	BELOW	BELOW	TRUE	TRUE	A_09_P014951	NM_168827	CG32219	CG32219 gene product from transcript CG32219-RA	NM_168827
A_09_P045336	66234.1	133202	79056.6	105359	20922.3	18881.5	23760.2	16783.1	17870.9	20417.5	14570.5	13977.7	11279.4	95962.9	21188	18357.2	13275.9	5.22755	1.59598	16.0153	17.0233	16.2706	16.685	14.3528	14.2047	14.5363	14.0347	14.1253	14.3175	13.8308	13.7708	13.4614	*	6.92316	< 0.0001		1.27849	0.201082	ABOVE	ABOVE	ABOVE	ABOVE	FALSE	FALSE	A_09_P045336	FBtr0300844	CG15067	CG15067 gene product from transcript CG15067-RA	NM_001169722
A_09_P037911	39.9774	47.2659	35.8455	31.7021	63.9452	27.382	28.8456	8.4873	5.07779	8.75025	6.94839	15.0311	12.8912	38.6977	40.0576	7.43845	11.6236	5.20239	3.44624	5.32111	5.56273	5.16372	4.98651	5.99876	4.77516	4.85028	3.08531	2.3442	3.12932	2.79668	3.90988	3.68831							BELOW	BELOW	BELOW	BELOW	TRUE	TRUE	A_09_P037911	FBtr0073599	CG10352	CG10352 gene product from transcript CG10352-RA	NM_132533
A_09_P008416	1254.75	2384.38	1225.95	1735.29	519.842	294.14	280.098	215.567	369.344	366.866	225.584	215.863	204.556	1650.09	364.693	317.259	215.334	5.20109	1.69361	10.2932	11.2194	10.2597	10.761	9.02193	8.20036	8.12979	7.75199	8.52882	8.51911	7.81752	7.75397	7.67635	*	7.00405	< 0.0001		1.32478	0.185247	ABOVE	ABOVE	ABOVE	ABOVE	FALSE	FALSE	A_09_P008416	FBtr0100547	CG4927	CG4927 gene product from transcript CG4927-RC	NM_001038864
A_09_P150930	28.3305	1.4782	1.48969	1.62565	1.95837	4.29167	5.05174	1.51707	1.5193	1.71306	1.54559	9.00588	3.00578	8.23101	3.76726	1.58314	4.51908	5.19916	-1.19957	4.82428	0.563841	0.575012	0.701017	0.969653	2.10154	2.33678	0.601288	0.603407	0.776576	0.628158	3.17087	1.58774							BELOW	BELOW	BELOW	BELOW	TRUE	TRUE	A_09_P150930	FBtr0305254	CG4375	CG4375 gene product from transcript CG4375-RA	NM_164402
A_09_P114340	19.244	30.5543	15.5035	8.68942	16.4209	11.7565	9.06599	2.37534	2.80468	5.49412	8.59801	12.2123	30.3854	18.4978	12.4145	3.55805	17.0652	5.19887	-1.37463	4.26634	4.9333	3.95452	3.11926	4.03746	3.55539	3.18046	1.24813	1.48784	2.45789	3.104	3.61026	4.92531							BELOW	BELOW	BELOW	BELOW	TRUE	TRUE	A_09_P114340	FBtr0071695	CG30287	CG30287 gene product from transcript CG30287-RA	NM_166461
A_09_P066491	6136.8	6526.35	3429.87	5301.51	2180.63	1079.1	1107.83	753.846	1233.1	1108.14	1890.26	2019.3	1944.03	5348.63	1455.85	1031.7	1951.2	5.18431	-1.34024	12.5833	12.6721	11.7439	12.3722	11.0905	10.0756	10.1135	9.55813	10.2681	10.1139	10.8844	10.9796	10.9248	*	6.99267	< 0.0001		0.950152	0.342039	ABOVE	ABOVE	ABOVE	ABOVE	FALSE	FALSE	A_09_P066491	FBtr0071762	NtR	CG6698 gene product from transcript CG6698-RA	NM_143701
A_09_P006771	552.446	868.96	852.795	904.791	278.227	285.29	295.479	113.199	169.003	177.821	104.968	68.6557	53.69	794.748	286.332	153.341	75.7712	5.18288	3.7789	9.10969	9.76315	9.73606	9.82144	8.12012	8.15629	8.20691	6.82272	7.40091	7.47428	6.71381	6.10131	5.74658	*	7.02856	< 0.0001	*	3.72814	0.000193055	ABOVE	ABOVE	ABOVE	BELOW	FALSE	FALSE	A_09_P006771	FBtr0087893	CG17739	CG17739 gene product from transcript CG17739-RA	NM_136913
A_09_P016706	159.48	161.875	130.024	139.892	6906.85	2510.84	2998.97	27.8622	21.1054	37.582	596.098	1282.51	954.384	147.818	4138.89	28.8499	944.331	5.12369	4.38288	7.31723	7.33874	7.02263	7.12817	12.7538	11.294	11.5503	4.80024	4.39954	5.23197	9.21941	10.3248	9.89843	*	7.07639	< 0.0001	*	3.87534	0.000106575	ABOVE	ABOVE	BELOW	ABOVE	FALSE	FALSE	A_09_P016706	FBtr0087910	CG33012	CG33012 gene product from transcript CG33012-RA	NM_176155
A_09_P127205	1480.73	5.0679	15.2014	3635.54	72358.7	102972	143695	299.698	230.348	222.022	13388	27827.2	11785.4	1284.13	106342	250.689	17666.9	5.12242	6.01928	10.5321	2.34139	3.92613	11.828	16.1429	16.6519	17.1327	8.22737	7.84767	7.79456	13.7087	14.7642	13.5247		2.3665	0.0179595	*	4.99248	< 0.0001	ABOVE	ABOVE	ABOVE	ABOVE	FALSE	FALSE	A_09_P127205	FBtr0088752	CG8690	CG8690 gene product from transcript CG8690-RA	NM_136540
A_09_P163460	20.0343	23.1519	9.56708	1.78989	52.9208	44.363	42.5718	1.55392	1.58863	4.88589	16.0477	29.7609	24.2625	13.6358	46.6185	2.67615	23.357	5.09531	1.99591	4.3244	4.53306	3.25808	0.839871	5.72576	5.47129	5.41183	0.635912	0.667783	2.28862	4.00429	4.89535	4.60066							BELOW	BELOW	BELOW	BELOW	TRUE	TRUE	A_09_P163460	FBtr0300310	Sfp33A3	Seminal fluid protein 33A3	NM_001169488
A_09_P107080	254.259	186.409	325.964	272.586	1902.15	1343.76	1698.43	39.9664	55.4786	58.0187	461.242	479.931	304.363	259.805	1648.11	51.1546	415.179	5.07881	3.96965	7.99016	7.54233	8.34857	8.09057	10.8934	10.3921	10.73	5.32072	5.79386	5.85845	8.84938	8.90668	8.24965	*	6.91102	< 0.0001	*	3.78363	0.000154695	ABOVE	ABOVE	BELOW	ABOVE	FALSE	FALSE	A_09_P107080	IP02578			BT024430
A_09_P025171	527.442	3.66393	3.53377	1114.65	47466.9	57303.5	69835.9	95.3469	69.251	78.979	5465.41	13142.4	5775.99	412.322	58202.1	81.1923	8127.93	5.07834	7.16075	9.04287	1.87339	1.82121	10.1224	15.5346	15.8063	16.0917	6.57511	6.11376	6.3034	12.4161	13.6819	12.4959		1.82242	0.0683942	*	5.56471	< 0.0001	ABOVE	ABOVE	BELOW	ABOVE	FALSE	FALSE	A_09_P025171	FBtr0088752	CG8690	CG8690 gene product from transcript CG8690-RA	NM_136540
A_09_P170255	32.2484	1.92339	1.48554	1.60447	1.47187	2.56092	3.68017	1.50929	1.5166	2.47945	1.54125	2.93267	1.55818	9.31545	2.57099	1.83511	2.0107	5.07623	1.27865	5.01116	0.943651	0.570987	0.682097	0.55765	1.35666	1.87977	0.59387	0.600841	1.31002	0.624101	1.55221	0.639862							BELOW	BELOW	BELOW	BELOW	TRUE	TRUE	A_09_P170255	TC243493
A_09_P045161	96282.9	184638	107186	133719	33943.4	26611.1	32836.1	21261.6	23809.4	32289.4	20138	15106.7	19135.7	130456	31130.2	25786.8	18126.8	5.05904	1.71736	16.555	17.4943	16.7098	17.0288	15.0508	14.6997	15.003	14.376	14.5392	14.9788	14.2976	13.8829	14.224	*	6.85309	< 0.0001		1.47893	0.139164	ABOVE	ABOVE	ABOVE	ABOVE	FALSE	FALSE	A_09_P045161	FBtr0086664	IM2	Immune induced molecule 2	NM_166277
A_09_P048991	5.73679	4.9672	34.4218	1.66644	197.259	13.9265	15.5953	3.32012	1.57888	2.0405	23.1743	553.884	94.3505	11.6981	75.5936	2.31317	223.803	5.05716	-2.96061	2.52024	2.31243	5.10525	0.736769	7.62395	3.79976	3.96304	1.73124	0.658902	1.02892	4.53445	9.11344	6.55996					3.03528	0.00240406	BELOW	BELOW	BELOW	ABOVE	TRUE	FALSE	A_09_P048991	FBtr0084473	CG31468	CG31468 gene product from transcript CG31468-RA	NM_170083
A_09_P208430	173.407	156.253	67.0305	104.241	1724.8	597.157	1046.07	16.1695	18.4124	39.857	474.554	469.794	470.306	125.233	1122.68	24.813	471.551	5.04707	2.38081	7.43802	7.28774	6.06675	6.70378	10.7522	9.22197	10.0308	4.0152	4.20261	5.31676	8.89043	8.87588	8.87746					2.11613	0.0343371	BELOW	ABOVE	BELOW	ABOVE	TRUE	FALSE	A_09_P208430
A_09_P037626	13.4896	18.5493	7.41966	2.77176	1.65673	1.73713	1.60764	1.81829	2.01485	2.46526	2.28541	1.65978	3.56472	10.5576	1.66717	2.09947	2.5033	5.0287	-1.50153	3.75378	4.21329	2.89135	1.4708	0.728339	0.796706	0.684944	0.862582	1.01067	1.30174	1.19245	0.730992	1.83379							BELOW	BELOW	BELOW	BELOW	TRUE	TRUE	A_09_P037626	FBtr0073445	CG15200	CG15200 gene product from transcript CG15200-RA	NM_132469
A_09_P056081	56.0179	47.2838	24.2509	24.7182	3.90668	13.8904	11.3942	6.4124	7.00481	9.31051	3.80984	3.61982	7.98108	38.0677	9.73043	7.57591	5.13691	5.02484	1.89422	5.80782	5.56327	4.59997	4.6275	1.96594	3.79602	3.51023	2.68086	2.80835	3.21886	1.92973	1.85592	2.99658							BELOW	BELOW	BELOW	BELOW	TRUE	TRUE	A_09_P056081	FBtr0075669	Rpn12R	CG11552 gene product from transcript CG11552-RA	NM_206364
A_09_P189555	120.151	219.349	146.099	157.864	184.356	118.441	117.432	28.5488	37.1249	30.4727	23.1894	51.3606	27.1431	160.866	140.076	32.0488	33.8977	5.0194	4.13233	6.9087	7.77708	7.1908	7.30254	7.52635	6.88802	6.87568	4.83536	5.21432	4.92945	4.53539	5.68259	4.76251	*	6.81191	< 0.0001	*	3.97238	< 0.0001	ABOVE	ABOVE	BELOW	BELOW	FALSE	FALSE	A_09_P189555	TC224117
A_09_P212320	612.077	863.643	364.391	606.658	141.291	68.7888	105.183	107.826	146.567	113.476	74.256	67.4876	62.9935	611.692	105.088	122.623	68.2457	4.9884	1.53984	9.25757	9.75429	8.50934	9.24474	7.14253	6.1041	6.71676	6.75256	7.19542	6.82624	6.21444	6.07655	5.97713	*	6.70834	< 0.0001				ABOVE	BELOW	BELOW	BELOW	FALSE	TRUE	A_09_P212320	BP544481	CG4250	CG4250 gene product from transcript CG4250-RA	BP544481
A_09_P010231	19.5533	22.7343	13.4316	1.69475	5.16128	2.36639	3.60308	4.40051	1.55644	2.68504	1.53115	4.31618	3.07933	14.3535	3.71025	2.88066	2.97555	4.9827	1.24691	4.28934	4.5068	3.74756	0.761072	2.36773	1.24269	1.84923	2.13767	0.63825	1.42494	0.614616	2.10976	1.62262							BELOW	BELOW	BELOW	BELOW	TRUE	TRUE	A_09_P010231	FBtr0081587	Mst84Dc	Male-specific RNA 84Dc	NM_079530
A_09_P210850	1.69451	1.54682	22.9072	8.82464	1.96268	2.69483	4.36175	1.62133	1.63559	2.02447	7.16475	6.97483	1.579	8.74329	3.00642	1.76046	5.23953	4.96647	-1.74278	0.760868	0.629305	4.51773	3.14154	0.972825	1.43019	2.12491	0.697178	0.709811	1.01754	2.84092	2.80216	0.659011							BELOW	BELOW	BELOW	BELOW	TRUE	TRUE	A_09_P210850	NP604370			NP604370
A_09_P053836	161.12	200.112	50.4607	66.1827	111.678	43.7526	50.9571	21.6117	23.0336	28.2431	91.7056	79.5229	181.166	119.469	68.7959	24.2961	117.465	4.9172	-1.70744	7.33199	7.64466	5.65709	6.04838	6.8032	5.4513	5.67121	4.43374	4.52567	4.81983	6.51894	6.3133	7.50117							BELOW	BELOW	BELOW	BELOW	TRUE	TRUE	A_09_P053836	FBtr0076701	eIF4E-3	CG8023 gene product from transcript CG8023-RA	NM_139937
A_09_P071556	2534.45	2271.92	2402.24	4301.87	65791.8	107186	112763	508.567	425.411	823.399	18414.8	31333.2	26267.3	2877.62	95246.9	585.792	25338.4	4.91236	3.75899	11.3075	11.1497	11.2302	12.0707	16.0056	16.7098	16.7829	8.99029	8.73271	9.68545	14.1686	14.9354	14.681	*	6.81671	< 0.0001	*	3.59702	0.000322118	ABOVE	ABOVE	ABOVE	ABOVE	FALSE	FALSE	A_09_P071556	FBtr0084821	CG11878	CG11878 gene product from transcript CG11878-RA	NM_143112
A_09_P037631	14.8631	11.4327	8.01091	2.62909	2.74803	3.23272	1.56498	1.71956	1.94715	1.98479	1.99783	1.57978	1.63727	9.23395	2.51524	1.88383	1.73829	4.90168	1.44696	3.89366	3.51509	3.00197	1.39456	1.4584	1.69275	0.646144	0.782039	0.961364	0.988986	0.998434	0.659724	0.711292							BELOW	BELOW	BELOW	BELOW	TRUE	TRUE	A_09_P037631	FBtr0073446	CG11106	CG11106 gene product from transcript CG11106-RA	NM_132470
A_09_P113400	2474.42	2305.38	2457.54	4319.21	65338	109113	111741	499.463	397.767	872.953	19087.2	31197.8	27002.6	2889.14	95397.3	590.061	25762.5	4.89634	3.70295	11.2729	11.1708	11.263	12.0766	15.9956	16.7355	16.7698	8.96423	8.63578	9.76976	14.2203	14.9292	14.7208	*	6.87347	< 0.0001		3.54493	0.000392987	ABOVE	ABOVE	ABOVE	ABOVE	FALSE	FALSE	A_09_P113400	FBtr0084821	CG11878	CG11878 gene product from transcript CG11878-RA	NM_143112
A_09_P033466	2325.45	2994.42	1575.62	2235.41	591.004	320.769	308.618	319.744	534.908	546.244	408.297	425.061	387.513	2282.72	406.797	466.965	406.957	4.88842	-1.00039	11.1833	11.5481	10.6217	11.1263	9.20702	8.32539	8.26968	8.32077	9.06315	9.0934	8.67348	8.73153	8.5981	*	6.78921	< 0.0001		0.126552	0.899295	ABOVE	ABOVE	ABOVE	ABOVE	FALSE	FALSE	A_09_P033466	FBtr0290260	CG4950	CG4950 gene product from transcript CG4950-RB	NM_140598
A_09_P052821	422.377	517.034	354.416	451.648	3030.84	1487.46	1838.37	65.7257	85.3749	117.58	817.699	1555.17	1769.03	436.369	2118.89	89.5602	1380.63	4.87235	1.53472	8.72239	9.01412	8.4693	8.81906	11.5655	10.5386	10.8442	6.03839	6.41574	6.8775	9.67543	10.6029	10.7887	*	6.84327	< 0.0001		1.18445	0.236241	ABOVE	ABOVE	BELOW	ABOVE	FALSE	FALSE	A_09_P052821	FBtr0306799	CG13707	CG13707 gene product from transcript CG13707-RA	NM_139677
A_09_P059586	74.4082	115.567	47.9611	50.9784	40.2702	18.9603	15.3858	10.9208	16.856	17.041	13.4133	13.9223	28.231	72.2287	24.8721	14.9393	18.5222	4.83482	1.34283	6.21739	6.85259	5.58379	5.67181	5.33164	4.24491	3.94353	3.44901	4.07519	4.09094	3.74559	3.79933	4.81921							BELOW	BELOW	BELOW	BELOW	TRUE	TRUE	A_09_P059586	FBtr0301499	Neu3	CG7649 gene product from transcript CG7649-RC	NM_001032404
A_09_P074526	1354.3	2512.7	957.805	1062.65	1674.44	891.361	816.972	338.934	217.355	360.194	460.794	485.356	988.104	1471.86	1127.59	305.494	644.751	4.81797	1.74888	10.4033	11.295	9.90359	10.0535	10.7095	9.79987	9.67414	8.40486	7.76391	8.49263	8.84798	8.9229	9.94852	*	6.49122	< 0.0001		1.55134	0.120826	ABOVE	ABOVE	ABOVE	ABOVE	FALSE	FALSE	A_09_P074526	FBtr0082691	Cyp304a1	CG7241 gene product from transcript CG7241-RA	NM_169484
A_09_P059796	30.5441	2.10064	1.52533	1.90449	3.97702	1.72857	3.55965	2.41532	1.71569	1.4848	1.94026	3.66862	1.91256	9.01864	3.08841	1.87194	2.50715	4.81781	1.23184	4.93282	1.07083	0.609121	0.929405	1.99169	0.789579	1.83174	1.27221	0.778789	0.570269	0.95625	1.87524	0.935505							BELOW	BELOW	BELOW	BELOW	TRUE	TRUE	A_09_P059796	FBtr0084442	CG31413	CG31413 gene product from transcript CG31413-RA	NM_170084
A_09_P183440	26.5681	2.81472	1.87026	2.31298	2.62157	1.52414	2.59524	1.66126	1.73761	1.84395	1.88174	3.80492	3.07758	8.39152	2.24698	1.74761	2.92141	4.80172	-1.30015	4.73162	1.49299	0.903239	1.20975	1.39043	0.607995	1.37587	0.732278	0.797104	0.8828	0.912067	1.92787	1.6218							BELOW	BELOW	BELOW	BELOW	TRUE	TRUE	A_09_P183440	TC236751
A_09_P045831	1603.95	2838.6	1585.04	2399.81	6.42603	3.74657	5.93843	96.4251	867.179	358.376	9.74814	4.87072	1.6368	2106.85	5.37034	440.66	5.41855	4.78112	-1.00898	10.6474	11.471	10.6303	11.2287	2.68393	1.90557	2.57008	6.59134	9.76019	8.48533	3.28513	2.28414	0.710878	*	8.03609	< 0.0001				ABOVE	BELOW	ABOVE	BELOW	FALSE	TRUE	A_09_P045831	FBtr0302795	Strn-Mlck	Stretchin-Mlck	NM_001202026
A_09_P144770	465.413	560.047	368.525	461.86	3243.54	1775.76	2161.9	70.9755	93.2561	126.899	805.854	1651.01	1728.18	463.961	2393.73	97.0435	1395.01	4.78096	1.71592	8.86237	9.1294	8.52562	8.85131	11.6634	10.7942	11.0781	6.14925	6.54313	6.98754	9.65437	10.6891	10.755	*	6.75409	< 0.0001		1.53436	0.124946	ABOVE	ABOVE	BELOW	ABOVE	FALSE	FALSE	A_09_P144770	FBtr0306799	CG13707	CG13707 gene product from transcript CG13707-RA	BT125774
A_09_P058766	20.8604	22.1342	19.3661	3.82619	12.4882	16.3593	9.84202	2.29008	2.77563	5.3491	2.9825	5.19796	3.51651	16.5467	12.8965	3.4716	3.89899	4.76631	3.30765	4.38269	4.46821	4.27546	1.93591	3.64249	4.03204	3.29895	1.1954	1.47282	2.4193	1.57652	2.37795	1.81414							BELOW	BELOW	BELOW	BELOW	TRUE	TRUE	A_09_P058766	FBtr0085586	CG31025	CG31025 gene product from transcript CG31025-RA	NM_170467
A_09_P107605	1798.44	2714.22	1374.78	2135.71	613.787	392.382	402.203	313.267	444.596	507.089	509.762	463.227	611.917	2005.79	469.457	421.651	528.302	4.75699	-1.12535	10.8125	11.4063	10.425	11.0605	9.26159	8.61612	8.65178	8.29125	8.79635	8.9861	8.99368	8.85558	9.25719	*	6.61395	< 0.0001		0.363243	0.716424	ABOVE	ABOVE	ABOVE	ABOVE	FALSE	FALSE	A_09_P107605	FBtr0073557	Karl	CG4139 gene product from transcript CG4139-RB	NM_132520
A_09_P017981	2262.54	3177.81	1339	1700.28	1146.06	453.976	406.552	303.907	470.943	564.455	729.697	627.972	929.754	2119.91	668.863	446.435	762.474	4.74852	-1.13996	11.1437	11.6338	10.3869	10.7316	10.1625	8.82647	8.6673	8.24749	8.87941	9.14071	9.51115	9.29456	9.86071	*	6.56449	< 0.0001		0.635991	0.524785	ABOVE	ABOVE	ABOVE	ABOVE	FALSE	FALSE	A_09_P017981	FBtr0078065	nAcRbeta-21C	nicotinic acetylcholine receptor beta 21C	NM_164386
A_09_P057586	13.7686	45.8757	8.60408	29.6552	7.33442	5.03818	9.98258	7.01818	3.55215	4.89422	1.77451	5.81964	4.69408	24.4759	7.45173	5.15485	4.09608	4.74813	1.81924	3.78331	5.51966	3.10502	4.89021	2.87468	2.3329	3.31941	2.8111	1.82869	2.29108	0.827421	2.54093	2.23084							BELOW	BELOW	BELOW	BELOW	TRUE	TRUE	A_09_P057586	FBtr0100573	CG30087	CG30087 gene product from transcript CG30087-RA	NM_166114
A_09_P016781	71.6079	98.5264	78.7125	60.5114	78.5897	23.4915	12.6713	15.3306	17.9986	15.5844	11.2327	7.87239	69.5759	77.3396	38.2508	16.3045	29.5603	4.74344	1.29399	6.16205	6.62244	6.29852	5.91914	6.29627	4.55407	3.66349	3.93834	4.16981	3.96203	3.48963	2.9768	6.12052							BELOW	BELOW	BELOW	BELOW	TRUE	TRUE	A_09_P016781	FBtr0084287	CG33093	CG33093 gene product from transcript CG33093-RA	NM_176538
A_09_P059941	1281.04	1716.18	1466.23	1904.56	6505.7	5466.51	5602.79	450.704	317.301	241.136	1255.79	963.277	561.831	1592	5858.33	336.38	926.966	4.73275	6.3199	10.3231	10.745	10.5179	10.8952	12.6675	12.4164	12.4519	8.81604	8.30971	7.9137	10.2944	9.91181	9.13399	*	6.72928	< 0.0001	*	5.15983	< 0.0001	ABOVE	ABOVE	ABOVE	ABOVE	FALSE	FALSE	A_09_P059941	FBtr0082844	CG31469	CG31469 gene product from transcript CG31469-RA	NM_169551
A_09_P210690	803.344	1387.15	498.818	316.26	929.178	321.269	251.264	175.363	109.318	192.934	252.258	266.597	305.358	751.393	500.57	159.205	274.738	4.71966	1.82199	9.64987	10.4379	8.96237	8.30497	9.85981	8.32764	7.97306	7.4542	6.77239	7.59196	7.97876	8.05852	8.25436	*	6.11403	< 0.0001		1.17661	0.239355	ABOVE	ABOVE	ABOVE	ABOVE	FALSE	FALSE	A_09_P210690	FBtr0303155	CG13936	CG13936 gene product from transcript CG13936-RC	NM_001202092
A_09_P058041	76.724	142.949	57.8318	81.3291	79.6057	43.4162	50.0577	18.5806	21.1783	17.3226	46.9221	66.3788	112.267	89.7085	57.6932	19.0272	75.1893	4.71476	-1.30326	6.26161	7.15936	5.85379	6.3457	6.3148	5.44016	5.64552	4.21573	4.40451	4.11458	5.5522	6.05265	6.81079							BELOW	BELOW	BELOW	BELOW	TRUE	TRUE	A_09_P058041	FBtr0071695	CG30287	CG30287 gene product from transcript CG30287-RA	NM_166461
A_09_P057376	7177.04	22445	8433.6	13523.6	10153.2	7201.3	9388.2	2856.72	2586.08	2809.37	5248.95	7315.62	5925.73	12894.8	8914.23	2750.72	6163.43	4.68779	1.44631	12.8092	14.4541	13.0419	13.7232	13.3096	12.814	13.1966	11.4801	11.3366	11.456	12.3578	12.8368	12.5328	*	6.16413	< 0.0001		1.0029	0.315911	ABOVE	ABOVE	ABOVE	ABOVE	FALSE	FALSE	A_09_P057376	FBtr0300922	CG30026	CG30026 gene product from transcript CG30026-RB	NM_165832
A_09_P054111	14155	16219.2	5341.22	6825.83	56632.3	42652.6	51632	2278.51	1695.95	2839.28	43345.3	45332.4	37898.4	10635.3	50305.6	2271.25	42192	4.68259	1.1923	13.789	13.9854	12.383	12.7368	15.7893	15.3803	15.656	11.1539	10.7279	11.4713	15.4036	15.4683	15.2098	*	6.2322	< 0.0001		0.468389	0.639508	ABOVE	ABOVE	ABOVE	ABOVE	FALSE	FALSE	A_09_P054111	FBtr0076582	CG13309	CG13309 gene product from transcript CG13309-RA	NM_140005
A_09_P065081	136.339	166.038	110.861	132.207	26.0578	15.8163	17.5215	18.5121	30.6188	38.3306	12.9688	21.8399	18.035	136.361	19.7985	29.1538	17.6146	4.6773	1.12399	7.09105	7.37537	6.79261	7.04665	4.70364	3.98334	4.13105	4.2104	4.93635	5.26042	3.69697	4.44889	4.17273	*	6.7299	< 0.0001				ABOVE	BELOW	BELOW	BELOW	FALSE	TRUE	A_09_P065081	FBtr0080616	He	Hemese	NM_144477
A_09_P073656	25.8516	48.7309	49.1958	53.0913	95.6176	72.9524	66.8106	9.23674	8.84678	10.2816	17.0047	29.4201	23.8571	44.2174	78.4602	9.45504	23.4273	4.6766	3.34909	4.69218	5.60676	5.62046	5.7304	6.5792	6.18888	6.06201	3.20738	3.14515	3.36199	4.08786	4.87873	4.57635							BELOW	BELOW	BELOW	BELOW	TRUE	TRUE	A_09_P073656	FBtr0082335	CG14695	CG14695 gene product from transcript CG14695-RA	NM_141775
A_09_P161120	1.66169	1.5399	18.0445	7.9059	2.19212	1.55252	2.3491	1.58863	1.61801	1.47453	1.67585	3.53988	3.24774	7.288	2.03125	1.56039	2.82116	4.67063	-1.38888	0.732651	0.622837	4.17349	2.98293	1.13233	0.634612	1.23211	0.667783	0.694221	0.560255	0.744893	1.8237	1.69944							BELOW	BELOW	BELOW	BELOW	TRUE	TRUE	A_09_P161120
A_09_P035981	4743.96	5645.9	3216.55	5197.83	1285.88	702.626	829.943	735.885	1245.71	1038.27	1661.18	1442.8	1701.91	4701.06	939.483	1006.62	1601.96	4.67014	-1.70515	12.2119	12.463	11.6513	12.3437	10.3285	9.45661	9.69687	9.52334	10.2828	10.02	10.698	10.4947	10.7329	*	6.58611	< 0.0001		1.53842	0.12395	ABOVE	ABOVE	ABOVE	ABOVE	FALSE	FALSE	A_09_P035981	FBtr0078978	CG1092	CG1092 gene product from transcript CG1092-RA	NM_164325
A_09_P009481	70.2578	256.128	98.2628	142.682	176.896	121.451	92.7663	21.8313	40.9917	28.39	68.6557	104.341	98.0679	141.833	130.371	30.4043	90.3549	4.66488	1.44288	6.13459	8.00072	6.61857	7.15666	7.46676	6.92423	6.53553	4.44833	5.35726	4.82731	6.10131	6.70516	6.61571	*	6.21487	< 0.0001		0.947103	0.34359	ABOVE	ABOVE	BELOW	BELOW	FALSE	FALSE	A_09_P009481	FBtr0086523	CG10073	CG10073 gene product from transcript CG10073-RA	NM_137573
A_09_P203890	1.49685	2.54769	25.1398	1.51996	3.85556	1.48921	4.17311	1.47074	1.48324	1.98852	8.56031	2.82044	5.15442	7.67607	3.17263	1.6475	5.51172	4.65923	-1.73727	0.58193	1.34919	4.6519	0.604033	1.94694	0.574547	2.06112	0.556542	0.568752	0.991695	3.09766	1.49592	2.36581							BELOW	BELOW	BELOW	BELOW	TRUE	TRUE	A_09_P203890	TC243429
A_09_P043936	118.947	196.558	59.8291	48.7642	6.11541	15.8439	16.2039	18.2816	26.0403	23.9899	2.36956	2.82134	3.32561	106.025	12.7211	22.7706	2.83884	4.6562	4.48109	6.89418	7.61881	5.90278	5.60775	2.61245	3.98586	4.01827	4.19232	4.70267	4.58436	1.24462	1.49638	1.73362							BELOW	BELOW	BELOW	BELOW	TRUE	TRUE	A_09_P043936	FBtr0072047	ord	orientation disruptor	NM_166589
A_09_P036751	100.177	334.021	14.1154	14.4409	6.14954	7.22132	12.2238	22.1761	16.2649	36.1472	9.15313	13.3274	2805.22	115.689	8.53155	24.8627	942.567	4.65309	-110.48	6.64641	8.38379	3.8192	3.85209	2.62048	2.85226	3.61162	4.47093	4.02369	5.17581	3.19427	3.73632	11.4539				*	5.85519	< 0.0001	BELOW	BELOW	BELOW	ABOVE	TRUE	FALSE	A_09_P036751	FBtr0081707	Osi19	Osiris 19	NM_141383
A_09_P010221	9.40798	8.75354	5.4145	10.5542	1.59996	2.58895	2.95293	1.71022	1.84228	1.96843	2.11054	2.26817	1.69123	8.53256	2.38061	1.84031	2.02331	4.63648	1.17659	3.23388	3.12987	2.43683	3.39975	0.678036	1.37237	1.56215	0.774182	0.881492	0.977045	1.07761	1.18153	0.758073							BELOW	BELOW	BELOW	BELOW	TRUE	TRUE	A_09_P010221	FBtr0081584	Mst84Da	Male-specific RNA 84Da	NM_079532
A_09_P039746	6981.46	8029.65	5744.19	7366.47	943.108	280.643	116.908	1667.35	1766.65	1118.39	48.8911	199.048	91.6068	7030.44	446.886	1517.46	113.182	4.63302	3.94839	12.7693	12.9711	12.4879	12.8468	9.88128	8.13259	6.86923	10.7033	10.7868	10.1272	5.6115	7.63697	6.51738	*	6.59856	< 0.0001		3.22172	0.00127483	ABOVE	ABOVE	ABOVE	BELOW	FALSE	FALSE	A_09_P039746	FBtr0074394	CG12998	CG12998 gene product from transcript CG12998-RA	NM_132975
A_09_P049396	3542.34	12362.6	4464.42	6346.37	6.71167	3.3466	4.46202	322.843	2628.15	1401.24	1.85378	3.28943	3.5543	6678.93	4.8401	1450.74	2.89917	4.6038	1.66948	11.7905	13.5937	12.1243	12.6317	2.74667	1.7427	2.1577	8.33469	11.3598	10.4525	0.89047	1.71784	1.82957	*	7.35732	< 0.0001				ABOVE	BELOW	ABOVE	BELOW	FALSE	TRUE	A_09_P049396	FBtr0306639	Prm	Paramyosin	AY051521
A_09_P015186	190.83	107.883	125.972	161.72	123.263	93.5714	89.985	35.4248	47.8917	12.8672	24.7906	12.4389	13.9893	146.601	102.273	32.0612	17.0729	4.57254	5.99037	7.57614	6.75332	6.97696	7.33735	6.9456	6.548	6.49161	5.14669	5.5817	3.68563	4.63172	3.63679	3.80625	*	6.97329	< 0.0001				ABOVE	BELOW	BELOW	BELOW	FALSE	TRUE	A_09_P015186	FBtr0073060	dro3	drosomycin-3	NM_168020
A_09_P019231	197.088	324.232	63.2128	70.7305	42.4921	35.5678	42.0361	36.3364	34.3272	36.8742	30.9021	51.6148	77.4343	163.816	40.032	35.8459	53.3171	4.57	-1.33186	7.6227	8.34088	5.98214	6.14426	5.40912	5.1525	5.39356	5.18334	5.10128	5.20454	4.94963	5.68971	6.2749	*	5.50294	< 0.0001				ABOVE	BELOW	BELOW	BELOW	FALSE	TRUE	A_09_P019231	FBtr0077444	HP6	Heterochromatin protein 6	NM_134998
A_09_P210305	8.34403	27.3669	18.9603	24.1484	11.0219	17.6555	15.4426	1.6777	3.28721	7.99528	12.8431	1.57373	1.67676	19.7049	14.7067	4.32006	5.36453	4.56125	2.74146	3.06074	4.77436	4.24491	4.59386	3.4623	4.14205	3.94884	0.746485	1.71686	2.99915	3.68292	0.654188	0.745676							BELOW	BELOW	BELOW	BELOW	TRUE	TRUE	A_09_P210305	FBtr0300359	CG9447	CG9447 gene product from transcript CG9447-RB	NM_136399
A_09_P181105	17.1548	35.0282	21.0119	31.1092	15.1881	15.9059	14.2167	7.99381	3.88129	5.32911	12.4035	12.5428	2.24219	26.076	15.1036	5.73474	9.06283	4.54703	1.66654	4.10054	5.13044	4.39313	4.95927	3.92487	3.99149	3.82951	2.99888	1.95654	2.41389	3.63268	3.64879	1.16491							BELOW	BELOW	BELOW	BELOW	TRUE	TRUE	A_09_P181105	TC238187
A_09_P064636	1104.87	1671.62	2151.73	306.664	57379.1	33417.2	46165	194.553	15.9811	653.127	44662.7	28528.3	41403	1308.72	45653.8	287.887	38198	4.54595	1.19519	10.1097	10.707	11.0713	8.26052	15.8082	15.0283	15.4945	7.60402	3.99829	9.35122	15.4468	14.8001	15.3374	*	9.03407	< 0.0001		0.470118	0.638272	ABOVE	ABOVE	ABOVE	ABOVE	FALSE	FALSE	A_09_P064636	FBtr0077805	CG17239	CG17239 gene product from transcript CG17239-RA	NM_164469
A_09_P063186	23268.2	55952.7	19701.4	30796.4	2509.68	1266.95	2128.67	6758.48	7130.15	7532.95	5610.73	3298.98	2905.87	32429.7	1968.43	7140.53	3938.53	4.54164	-2.00084	14.5061	15.7719	14.266	14.9105	11.2933	10.3071	11.0557	12.7225	12.7997	12.879	12.454	11.6878	11.5048	*	6.10601	< 0.0001		1.88268	0.0597485	ABOVE	ABOVE	ABOVE	ABOVE	FALSE	FALSE	A_09_P063186	FBtr0084180	CG5791	CG5791 gene product from transcript CG5791-RA	NM_143978
A_09_P061406	48.8395	41.1999	59.1463	45.6636	299.4	101.467	75.9935	9.31314	11.8886	10.9757	11.9385	74.0321	230.067	48.7123	158.953	10.7258	105.346	4.5416	1.50887	5.60998	5.36457	5.88622	5.51297	8.22593	6.66487	6.2478	3.21927	3.57151	3.45624	3.57755	6.21008	7.84591					2.20672	0.0273369	BELOW	ABOVE	BELOW	BELOW	TRUE	FALSE	A_09_P061406	FBtr0085654	PH4alphaSG2	prolyl-4-hydroxylase-alpha SG2	NM_170494
A_09_P019961	4613.47	8119.1	4579.13	5631.23	4097.59	2854.57	2383.37	989.601	963.865	1836.39	731.874	902.711	1343.26	5735.73	3111.84	1263.29	992.615	4.54033	3.135	12.1716	12.9871	12.1609	12.4592	12.0006	11.4791	11.2188	9.9507	9.91269	10.8427	9.51545	9.81812	10.3915	*	6.5385	< 0.0001		3.1311	0.00174226	ABOVE	ABOVE	ABOVE	ABOVE	FALSE	FALSE	A_09_P019961	FBtr0299969	CG42370	CG42370 gene product from transcript CG42370-RA	NM_135179
A_09_P114140	8.62381	16.9797	15.5305	14.9765	8.06107	5.9837	1.78664	3.54051	2.72645	3.02658	9.86371	1.93873	4.09738	14.0276	5.27714	3.09785	5.29994	4.52819	-1.00432	3.10833	4.08574	3.95703	3.90463	3.01097	2.58104	0.837249	1.82396	1.44702	1.59769	3.30213	0.955112	2.0347							BELOW	BELOW	BELOW	BELOW	TRUE	TRUE	A_09_P114140	FBtr0088468	CG10459	CG10459 gene product from transcript CG10459-RA	NM_136669
A_09_P196330	23.2159	19.7778	17.6969	13.325	1.62526	1.83775	1.5833	5.59277	1.91256	4.77784	8.88898	1.64227	2.77403	18.5039	1.6821	4.09439	4.43509	4.51933	-2.63664	4.53704	4.30581	4.14542	3.73606	0.700671	0.877941	0.662935	2.48356	0.935505	2.25636	3.15202	0.715691	1.47198							BELOW	BELOW	BELOW	BELOW	TRUE	TRUE	A_09_P196330	FBtr0305116			CO182670
A_09_P067231	26377.7	33615.4	19895.9	29735.5	13173.5	8941.44	9933.38	6191.01	5525.33	6479.52	7087.25	6503.94	4621.12	27406.1	10682.8	6065.29	6070.77	4.51852	1.75971	14.687	15.0368	14.2802	14.8599	13.6854	13.1263	13.2781	12.596	12.4318	12.6617	12.791	12.6671	12.174	*	6.3712	< 0.0001		1.54724	0.121809	ABOVE	ABOVE	ABOVE	ABOVE	FALSE	FALSE	A_09_P067231	FBtr0070776	CG16756	CG16756 gene product from transcript CG16756-RA	NM_131994
A_09_P129550	2394.97	2914.9	1755.91	2740.22	693.293	347.627	401.705	325.79	682.647	632.868	573.404	621.38	465.702	2451.5	480.875	547.102	553.495	4.48089	-1.15102	11.2258	11.5092	10.778	11.4201	9.43732	8.4414	8.64999	8.3478	9.415	9.30576	9.16341	9.27933	8.86326	*	6.54165	< 0.0001		0.489369	0.624582	ABOVE	ABOVE	ABOVE	ABOVE	FALSE	FALSE	A_09_P129550	FBtr0301115	eater	CG6124 gene product from transcript CG6124-RB	NM_143276
A_09_P102065	130.988	289.814	38.5672	47.0727	18.8291	17.2524	12.8645	33.0643	30.7393	21.0938	21.1902	24.0467	34.7996	126.61	16.3153	28.2991	26.6788	4.47401	-1.6352	7.03329	8.17898	5.2693	5.55682	4.23489	4.10873	3.68532	5.0472	4.94201	4.39875	4.40533	4.58777	5.121							BELOW	BELOW	BELOW	BELOW	TRUE	TRUE	A_09_P102065	FBtr0114462	CG32971	CG32971 gene product from transcript CG32971-RB	NM_001144351
A_09_P062371	2040.99	2044.56	1479.2	2270.62	413.719	253.071	312.021	321.495	569.441	426.156	595.381	574.149	452.396	1958.84	326.27	439.031	540.642	4.46174	-1.65704	10.9951	10.9976	10.5306	11.1489	8.69251	7.9834	8.2855	8.32865	9.1534	8.73524	9.21767	9.16528	8.82144	*	6.44844	< 0.0001		1.41214	0.157912	ABOVE	ABOVE	ABOVE	ABOVE	FALSE	FALSE	A_09_P062371	FBtr0077469	lectin-24Db	CG2958 gene product from transcript CG2958-RA	NM_144384
A_09_P025271	5.00557	77.594	8.66333	9.01322	135.252	58.7895	69.6285	4.70337	4.46367	7.69963	32.6342	39.6021	23.5426	25.069	87.89	5.62222	31.9263	4.45892	2.7529	2.32353	6.27787	3.11492	3.17204	7.07951	5.87749	6.12161	2.23369	2.15823	2.94479	5.02831	5.30751	4.5572							BELOW	BELOW	BELOW	BELOW	TRUE	TRUE	A_09_P025271	FBtr0088722	CG14743	CG14743 gene product from transcript CG14743-RA	NM_136564
A_09_P045016	7.52153	13.1294	9.45634	15.4184	3034.24	803.028	815.41	1.57176	1.59532	4.4991	108.002	284.701	97.7319	11.3814	1550.89	2.55539	163.478	4.45388	9.48684	2.91103	3.71473	3.24128	3.94658	11.5671	9.64931	9.67138	0.652381	0.673846	2.16964	6.75491	8.1533	6.61076				*	5.89844	< 0.0001	BELOW	ABOVE	BELOW	ABOVE	TRUE	FALSE	A_09_P045016	Z22224			Z22224
A_09_P037621	44.6529	32.5978	25.9221	8.75166	9.24164	9.37649	10.9953	4.95778	6.29805	7.59404	11.592	6.7392	5.92693	27.9811	9.87114	6.28329	8.08604	4.45326	1.22076	5.48068	5.0267	4.69611	3.12956	3.20815	3.22905	3.45882	2.30969	2.65491	2.92487	3.53506	2.75258	2.56729							BELOW	BELOW	BELOW	BELOW	TRUE	TRUE	A_09_P037621	FBtr0073467	CG1394	CG1394 gene product from transcript CG1394-RA	NM_132468
A_09_P152485	19.6765	26.6173	22.3311	7.26096	36.1584	17.8151	9.36449	3.43541	4.63405	4.72544	3.30315	3.86352	6.37466	18.9715	21.1127	4.26497	4.51378	4.44821	4.67738	4.2984	4.73429	4.48098	2.86016	5.17626	4.15503	3.2272	1.78048	2.21227	2.24045	1.72384	1.94992	2.67235							BELOW	BELOW	BELOW	BELOW	TRUE	TRUE	A_09_P152485	FBtr0084259	CG7046	CG7046 gene product from transcript CG7046-RB	NM_142799
A_09_P021706	1190.43	2737.8	1565.5	2269.31	148.336	149.175	116.115	344.747	587.714	378.527	130.51	122.184	108.276	1940.76	137.875	436.996	120.323	4.44114	1.14587	10.2173	11.4188	10.6124	11.148	7.21272	7.22086	6.85941	8.42939	9.19897	8.56425	7.02802	6.93291	6.75857	*	6.26889	< 0.0001		0.361065	0.718052	ABOVE	ABOVE	ABOVE	BELOW	FALSE	FALSE	A_09_P021706	FBtr0080107	CG17107	CG17107 gene product from transcript CG17107-RA	NM_135591
A_09_P112750	34.2118	49.1357	57.9329	93.5998	20.557	22.4141	42.7942	14.516	12.9688	12.249	1.51114	6.23053	3.04061	58.7201	28.5884	13.2446	3.59409	4.43351	7.95428	5.09642	5.6187	5.85631	6.54843	4.36156	4.48633	5.41934	3.85957	3.69697	3.61459	0.595637	2.63935	1.60436							BELOW	BELOW	BELOW	BELOW	TRUE	TRUE	A_09_P112750	FBtr0300706	CG13749	CG13749 gene product from transcript CG13749-RB	NM_136584
A_09_P026851	90.404	148.628	59.127	60.3823	36.6618	44.6529	39.3161	17.9609	19.4909	23.483	11.7966	32.5543	18.1465	89.6353	40.2103	20.3116	20.8325	4.41301	1.93017	6.49831	7.21556	5.88575	5.91605	5.19621	5.48068	5.29705	4.16679	4.28473	4.55354	3.5603	5.02478	4.18162							BELOW	BELOW	BELOW	BELOW	TRUE	TRUE	A_09_P026851	FBtr0072048	CG12782	CG12782 gene product from transcript CG12782-RA	NM_137928
A_09_P059021	3862.35	2446.08	972.419	2365.96	18813.5	15594.7	20138	388.213	469.669	784.276	9819.95	14683.6	12848.2	2411.7	18182.1	547.386	12450.6	4.40585	1.46034	11.9153	11.2563	9.92543	11.2082	14.1995	13.9288	14.2976	8.6007	8.8755	9.61522	13.2615	13.8419	13.6493	*	6.05451	< 0.0001		1.05341	0.292159	ABOVE	ABOVE	ABOVE	ABOVE	FALSE	FALSE	A_09_P059021	FBtr0301022	CG31106	CG31106 gene product from transcript CG31106-RB	NM_170207
A_09_P060126	1.48094	3.37939	36.587	1.5001	1.4506	1.461	1.56069	4.00346	1.4814	1.84901	1.52274	1.45984	1.47845	10.7369	1.49076	2.44462	1.48701	4.39203	1.00252	0.566513	1.75676	5.19326	0.585059	0.53665	0.546956	0.642184	2.00125	0.566961	0.886753	0.60667	0.54581	0.564085							BELOW	BELOW	BELOW	BELOW	TRUE	TRUE	A_09_P060126	FBtr0078706	CG31551	CG31551 gene product from transcript CG31551-RA	NM_169082
A_09_P011676	8752.75	19786.1	6291.5	10376.8	8.00437	5.65414	2.65579	599.451	4942.42	2220.6	10.4374	2.64833	5.63853	11301.8	5.4381	2587.49	6.24142	4.36786	-1.14772	13.0955	14.2722	12.6192	13.3411	3.00079	2.49931	1.40914	9.2275	12.271	11.1167	3.38369	1.40508	2.49532	*	7.28101	< 0.0001				ABOVE	BELOW	ABOVE	BELOW	FALSE	TRUE	A_09_P011676	FBtr0074910	fln	flightin	NM_079450
A_09_P190845	248.045	357.502	612.877	1096.41	1198.95	2643.05	4083.89	184.86	119.201	95.119	1648.46	2141.13	1181.22	578.708	2641.96	133.06	1656.94	4.34923	1.59449	7.95446	8.48181	9.25945	10.0986	10.2276	11.368	11.9957	7.53029	6.89725	6.57166	10.6869	11.0642	10.2061	*	5.7675	< 0.0001		1.02883	0.303563	ABOVE	ABOVE	ABOVE	ABOVE	FALSE	FALSE	A_09_P190845
A_09_P075161	52.708	75.8085	51.6681	62.9294	257.613	134.608	125.814	11.8867	10.1462	19.9541	304.225	334.899	335.39	60.7785	172.678	13.9957	324.838	4.34267	-1.88117	5.71995	6.24429	5.6912	5.97566	8.00906	7.07262	6.97515	3.57128	3.34287	4.31861	8.24899	8.38758	8.3897					1.86951	0.0615569	BELOW	ABOVE	BELOW	ABOVE	TRUE	FALSE	A_09_P075161	FBtr0082992	CG14856	CG14856 gene product from transcript CG14856-RA	NM_142134
A_09_P000456	43.2009	45.5396	41.6256	42.2397	59.4078	63.9266	50.5956	4.98995	13.9865	10.8433	10.9626	13.8859	10.0189	43.1514	57.9767	9.93992	11.6225	4.34123	4.98833	5.43299	5.50905	5.3794	5.40053	5.89258	5.99834	5.66094	2.31903	3.80596	3.43873	3.45452	3.79555	3.32465							BELOW	BELOW	BELOW	BELOW	TRUE	TRUE	A_09_P000456	FBtr0091659	CG33679	CG33679 gene product from transcript CG33679-RA	NM_001032102
A_09_P069286	139.327	136.148	88.071	75.1894	1381.67	928.574	908.713	26.0129	21.999	27.8294	428.393	342.254	411.149	109.684	1072.99	25.2804	393.932	4.33869	2.72378	7.12233	7.08903	6.4606	6.23246	10.4322	9.85887	9.82768	4.70116	4.45937	4.79854	8.74279	8.41892	8.68352					2.69053	0.00713567	BELOW	ABOVE	BELOW	ABOVE	TRUE	FALSE	A_09_P069286	FBtr0083797	CG11659	CG11659 gene product from transcript CG11659-RA	NM_142572
A_09_P164200	311.256	290.219	190.747	175.804	117.485	86.0069	68.1374	36.3258	68.119	63.0466	72.3906	69.016	119.985	242.006	90.5431	55.8305	87.1305	4.33467	1.03917	8.28196	8.181	7.57552	7.45782	6.87633	6.42638	6.09037	5.18292	6.08999	5.97835	6.17773	6.10886	6.90671	*	6.28487	< 0.0001				ABOVE	BELOW	BELOW	BELOW	FALSE	TRUE	A_09_P164200	FBtr0073556	Karl	CG4139 gene product from transcript CG4139-RB	NM_167303
A_09_P006341	17.1942	45.0577	25.5815	24.4388	989.601	678.568	498.996	1.71208	1.86235	15.873	183.809	487.502	756.234	28.068	722.388	6.48248	475.848	4.32983	1.51811	4.10385	5.4937	4.67703	4.6111	9.9507	9.40635	8.96288	0.77575	0.897124	3.9885	7.52206	8.92926	9.56269					1.45177	0.146572	BELOW	ABOVE	BELOW	ABOVE	TRUE	FALSE	A_09_P006341	FBtr0088192	CG13215	CG13215 gene product from transcript CG13215-RA	NM_136805
A_09_P202135	29.4461	4.95238	7.49761	10.7306	3.57674	3.2492	4.54898	5.22511	1.49739	2.40258	10.3087	5.25275	3.98128	13.1567	3.79164	3.04169	6.51424	4.32544	-1.71805	4.88	2.30812	2.90643	3.42366	1.83865	1.70008	2.18554	2.38546	0.58245	1.26458	3.36579	2.39307	1.99323							BELOW	BELOW	BELOW	BELOW	TRUE	TRUE	A_09_P202135	EC228419			EC228419
A_09_P072216	1106.81	1316.45	871.249	1200.41	296.188	186.409	181.915	139.576	346.226	294.14	200.267	261.891	179.685	1123.73	221.504	259.981	213.948	4.32236	1.03532	10.1122	10.3624	9.76694	10.2293	8.21037	7.54233	7.50712	7.12491	8.43557	8.20036	7.64578	8.03282	7.48933	*	6.50323	< 0.0001		0.0578509	0.953868	ABOVE	ABOVE	ABOVE	ABOVE	FALSE	FALSE	A_09_P072216	FBtr0301115	eater	CG6124 gene product from transcript CG6124-RB	NM_143276
A_09_P001116	902.711	874.852	745.376	1039.68	1319.34	935.294	1057.83	126.273	310.894	181.842	418.933	449.047	498.996	890.655	1104.15	206.336	455.659	4.31652	2.42321	9.81812	9.7729	9.54182	10.0219	10.3656	9.86928	10.0469	6.9804	8.28028	7.50654	8.71058	8.81072	8.96288	*	6.50967	< 0.0001		2.39089	0.0168104	ABOVE	ABOVE	ABOVE	ABOVE	FALSE	FALSE	A_09_P001116	FBtr0303829	CG42822	CG42822 gene product from transcript CG42822-RA	NM_001202314
A_09_P018276	29.8702	57.8495	24.2675	14.1154	10.1062	9.69638	12.706	5.45287	9.14276	7.32304	2.98804	10.7546	16.0601	31.5256	10.8362	7.30622	9.93425	4.3149	1.09079	4.90063	5.85423	4.60095	3.8192	3.33717	3.27745	3.66744	2.44702	3.19263	2.87244	1.5792	3.42688	4.00541							BELOW	BELOW	BELOW	BELOW	TRUE	TRUE	A_09_P018276	FBtr0077926	CG14346	CG14346 gene product from transcript CG14346-RA	NM_134755
A_09_P042361	45.1649	82.1126	53.4366	44.5854	151.107	140.61	175.717	17.6215	7.1611	14.509	143.924	228.415	184.167	56.3249	155.811	13.0972	185.502	4.30053	-1.19056	5.49713	6.35953	5.73976	5.4785	7.23943	7.13556	7.45711	4.13926	2.84018	3.85888	7.16916	7.83551	7.52487					0.439105	0.660587	BELOW	ABOVE	BELOW	ABOVE	TRUE	FALSE	A_09_P042361	FBtr0079808	Fbp2	Fat body protein 2	NM_078798
A_09_P040966	125.725	206.993	133.035	158.024	174.878	87.1752	125.453	32.5211	37.1675	39.1025	85.5304	138.652	107.72	155.944	129.169	36.2637	110.634	4.30029	1.16753	6.97413	7.69344	7.05566	7.304	7.4502	6.44585	6.971	5.0233	5.21597	5.28919	6.41837	7.11532	6.75114	*	6.1576	< 0.0001				ABOVE	BELOW	BELOW	BELOW	FALSE	TRUE	A_09_P040966	FBtr0077266	CG15449	CG15449 gene product from transcript CG15449-RA	NM_134579
A_09_P101935	93.8809	132.728	88.4633	110.38	121.764	69.1355	83.5117	22.6098	24.2099	27.4474	71.3465	93.1887	71.7434	106.363	91.4704	24.7557	78.7595	4.29651	1.16139	6.55276	7.05233	6.46701	6.78633	6.92794	6.11135	6.38391	4.49888	4.59753	4.7786	6.15677	6.54208	6.16477							BELOW	BELOW	BELOW	BELOW	TRUE	TRUE	A_09_P101935	FBtr0077266	CG15449	CG15449 gene product from transcript CG15449-RA	NM_134579
A_09_P023461	4142.46	5288.04	3040.01	4343.58	10246.6	8482.44	8472.63	983.974	891.755	1063.94	7456.85	10301.1	9532.2	4203.52	9067.22	979.89	9096.72	4.28979	-1.00325	12.0163	12.3685	11.5699	12.0847	13.3229	13.0503	13.0486	9.94248	9.8005	10.0552	12.8644	13.3305	13.2186	*	6.1471	< 0.0001		0.0052008	0.99585	ABOVE	ABOVE	ABOVE	ABOVE	FALSE	FALSE	A_09_P023461	FBtr0081236	CG10026	CG10026 gene product from transcript CG10026-RA	NM_165301
A_09_P038606	76.5216	277.503	77.5551	118.059	312.746	205.856	249.927	36.8355	30.0573	29.2905	25.9846	111.027	102.014	137.41	256.176	32.0611	79.6752	4.28587	3.21526	6.2578	8.11636	6.27715	6.88336	8.28885	7.68549	7.96536	5.20302	4.90964	4.87236	4.69958	6.79477	6.67262	*	5.5894	< 0.0001	*	3.6344	0.000278835	ABOVE	ABOVE	BELOW	BELOW	FALSE	FALSE	A_09_P038606	FBtr0073928	CG13403	CG13403 gene product from transcript CG13403-RA	NM_132716
A_09_P218915	148.562	341.553	93.5376	74.6364	16.9077	26.2151	24.2983	33.266	42.2669	39.7191	34.9122	45.968	75.2432	164.572	22.4737	38.4173	52.0411	4.2838	-2.31565	7.21492	8.41597	6.54747	6.22181	4.07961	4.71233	4.60278	5.05598	5.40146	5.31176	5.12566	5.52256	6.23349	*	5.45619	< 0.0001				ABOVE	BELOW	BELOW	BELOW	FALSE	TRUE	A_09_P218915	FBtr0077152	CG10630	CG10630 gene product from transcript CG10630-RA	NM_139709
A_09_P037851	2504.83	3546.74	1825.54	2861.62	981.773	544.371	556.642	528.09	660.723	694.545	726.307	830.695	957.443	2684.68	694.262	627.786	838.148	4.27643	-1.20725	11.2905	11.7923	10.8341	11.4826	9.93925	9.08845	9.12061	9.04464	9.3679	9.43992	9.50444	9.69818	9.90304	*	6.11341	< 0.0001		0.602733	0.546688	ABOVE	ABOVE	ABOVE	ABOVE	FALSE	FALSE	A_09_P037851	FBtr0073557	Karl	CG4139 gene product from transcript CG4139-RB	NM_167303
A_09_P135425	1397.08	1447.63	1504.5	2329.61	9150.96	7301.13	7874.31	320.769	458.111	398.659	4051.87	5872.17	4381.58	1669.7	8108.8	392.513	4768.54	4.25388	1.70048	10.4482	10.4995	10.5551	11.1859	13.1597	12.8339	12.9429	8.32539	8.83955	8.63901	11.9844	12.5197	12.0972	*	6.12855	< 0.0001		1.47024	0.141502	ABOVE	ABOVE	ABOVE	ABOVE	FALSE	FALSE	A_09_P135425	FBtr0080685	CG15279	CG15279 gene product from transcript CG15279-RB	NM_165093
A_09_P119960	111.027	185.204	61.8673	48.3773	6.55353	16.4182	19.9397	23.7301	23.1519	25.0177	21.3507	7.54691	5.80227	101.619	14.3038	23.9666	11.5666	4.24003	1.23664	6.79477	7.53297	5.95111	5.59626	2.71227	4.03722	4.31757	4.56865	4.53306	4.64488	4.41621	2.91589	2.53662							BELOW	BELOW	BELOW	BELOW	TRUE	TRUE	A_09_P119960	FBtr0072047	ord	orientation disruptor	NM_166589
A_09_P169050	51.0624	45.968	25.2475	25.5993	9.94049	5.91627	4.56493	7.75599	7.06597	11.3777	7.48637	5.82979	5.50479	36.9693	6.80723	8.73322	6.27365	4.23318	1.08505	5.67419	5.52256	4.65807	4.67803	3.31332	2.56469	2.19059	2.95531	2.82089	3.50814	2.90427	2.54344	2.46069							BELOW	BELOW	BELOW	BELOW	TRUE	TRUE	A_09_P169050	FBtr0080589	nimC2	nimrod C2	NM_176033
A_09_P030391	29.7792	70.7612	230.839	162.891	14.9558	28.231	23.0767	15.1545	33.1974	39.2735	10.4073	18.112	10.5714	123.568	22.0878	29.2085	13.0302	4.23054	1.69512	4.89623	6.14489	7.85074	7.34776	3.90263	4.81921	4.52837	3.92167	5.053	5.29548	3.37952	4.17887	3.40209							BELOW	BELOW	BELOW	BELOW	TRUE	TRUE	A_09_P030391	FBtr0081398	Hr38	Hormone receptor-like in 38	NM_057771
A_09_P036981	5.25613	2.23483	2.45804	20.0186	2.24084	3.243	3.08088	1.90231	1.6238	1.78944	1.73644	3.60582	2.27173	7.4919	2.85491	1.77185	2.538	4.22829	1.12487	2.394	1.16017	1.29751	4.32327	1.16404	1.69733	1.62334	0.927752	0.699374	0.839508	0.796133	1.85033	1.18379							BELOW	BELOW	BELOW	BELOW	TRUE	TRUE	A_09_P036981	FBtr0081601	CG14605	CG14605 gene product from transcript CG14605-RC	NM_169178
A_09_P075556	192.474	272.392	270.771	327.028	61.8096	47.7929	33.9157	114.898	49.3303	24.3161	25.468	11.6261	32.2136	265.666	47.8394	62.8481	23.1026	4.22711	2.07074	7.58852	8.08954	8.08093	8.35327	5.94976	5.57872	5.08388	6.84421	5.6244	4.60384	4.67061	3.5393	5.0096	*	6.91698	< 0.0001				ABOVE	BELOW	BELOW	BELOW	FALSE	TRUE	A_09_P075556	FBtr0083170	CG4525	CG4525 gene product from transcript CG4525-RA	NM_142229
A_09_P224395	86.5232	41.6646	59.3198	59.2369	385.39	157.657	176.419	12.5466	11.6511	19.7088	101.613	347.489	258.9	61.6861	239.822	14.6355	236.001	4.21483	1.01619	6.43502	5.38075	5.89044	5.88842	8.59018	7.30065	7.46286	3.64922	3.54239	4.30077	6.66694	8.44082	8.01625					0.144594	0.885032	BELOW	ABOVE	BELOW	ABOVE	TRUE	FALSE	A_09_P224395	FBtr0300950	CG30283	CG30283 gene product from transcript CG30283-RB	NM_137743
A_09_P124320	94.8611	184.306	142.451	140.855	128.848	133.8	136.825	20.4207	38.6627	41.5003	40.7975	83.5439	71.1548	140.618	133.158	33.5279	65.1654	4.19407	2.04338	6.56774	7.52596	7.15432	7.13807	7.00953	7.06393	7.09619	4.35196	5.27287	5.37505	5.35041	6.38446	6.15289	*	6.20469	< 0.0001		2.06622	0.038812	ABOVE	ABOVE	BELOW	BELOW	FALSE	FALSE	A_09_P124320	NM_057910	Idgf1	Imaginal disc growth factor 1	NM_057910
A_09_P153540	6427.24	8657.57	5616.48	9717.5	996.546	773.437	1008.49	1392.5	1992.57	2085.85	1118.13	1586.38	735.454	7604.7	926.158	1823.64	1146.65	4.17007	-1.23808	12.65	13.0797	12.4555	13.2464	9.96079	9.59514	9.97798	10.4435	10.9604	11.0264	10.1269	10.6315	9.52249	*	6.06034	< 0.0001		0.470281	0.638156	ABOVE	ABOVE	ABOVE	ABOVE	FALSE	FALSE	A_09_P153540	FBtr0075753	Hml	Hemolectin	NM_079336
A_09_P114980	59.3198	80.0481	71.4107	59.0337	116.853	92.0558	63.3476	9.57489	19.9995	19.1146	36.8051	77.2452	73.9576	67.4531	90.7521	16.2297	62.6693	4.15616	1.44811	5.89044	6.3228	6.15807	5.88347	6.86855	6.52444	5.98522	3.25926	4.32189	4.2566	5.20183	6.27137	6.20863							BELOW	BELOW	BELOW	BELOW	TRUE	TRUE	A_09_P114980	FBtr0077619	CG2975	CG2975 gene product from transcript CG2975-RA	NM_134875
A_09_P206770	143.791	162.129	133.657	159.103	245.865	224.004	278.853	30.5441	34.5832	42.9687	39.8254	77.0149	53.4702	149.67	249.574	36.032	56.7702	4.15381	4.39622	7.16783	7.341	7.06239	7.31382	7.94172	7.80738	8.12336	4.93282	5.112	5.42521	5.31562	6.26707	5.74066	*	6.11004	< 0.0001	*	4.1232	< 0.0001	ABOVE	ABOVE	BELOW	BELOW	FALSE	FALSE	A_09_P206770	TC232274
A_09_P015316	24.142	17.4368	17.663	2.16025	2.89958	1.6132	1.55699	4.61711	2.43292	4.06581	1.95837	1.59278	1.55993	15.3505	2.02326	3.70528	1.70369	4.14288	1.18757	4.59347	4.12406	4.14266	1.1112	1.53584	0.689925	0.63876	2.20699	1.28269	2.02354	0.969653	0.671547	0.641481							BELOW	BELOW	BELOW	BELOW	TRUE	TRUE	A_09_P015316	FBtr0076639	CG32351	CG32351 gene product from transcript CG32351-RA	NM_168282
A_09_P056761	670.685	1616.12	1129.45	1713.33	178.629	227.233	314.118	309.823	329.838	290.705	406.208	46.5577	65.7954	1282.4	239.993	310.122	172.854	4.13513	1.38842	9.38949	10.6583	10.1414	10.7426	7.48082	7.82803	8.29516	8.2753	8.36561	8.18341	8.66607	5.54095	6.03991	*	5.79513	< 0.0001		2.11355	0.0345571	ABOVE	ABOVE	ABOVE	ABOVE	FALSE	FALSE	A_09_P056761	FBtr0083985	TotX	Turandot X	NM_080520
A_09_P034946	22.9747	3.51368	3.94025	2.74726	44.1692	27.311	26.3034	1.80769	2.0363	2.18089	2.52679	1.68816	16.1241	8.29397	32.5945	2.00829	6.77968	4.12986	4.80768	4.52197	1.81298	1.97829	1.45799	5.46497	4.77141	4.71718	0.854147	1.02595	1.12492	1.33731	0.755452	4.01115							BELOW	BELOW	BELOW	BELOW	TRUE	TRUE	A_09_P034946	FBtr0074856	CG7017	CG7017 gene product from transcript CG7017-RA	NM_140933
A_09_P047836	1364.52	1650.01	1079.65	1447.63	4902.56	1884.56	1419.31	436.931	239.986	331.824	3050.34	1332.06	1776.15	1385.45	2735.48	336.247	2052.85	4.12034	1.33253	10.4142	10.6883	10.0763	10.4995	12.2593	10.88	10.471	8.77126	7.90681	8.37427	11.5748	10.3794	10.7945	*	6.12248	< 0.0001		0.542428	0.587525	ABOVE	ABOVE	ABOVE	ABOVE	FALSE	FALSE	A_09_P047836	FBtr0112769	CG11741	CG11741 gene product from transcript CG11741-RA	NM_001104239
A_09_P059371	4.23688	6.8852	47.7475	27.4256	1.92914	14.3235	1.99685	2.76688	5.63853	7.31353	4.71513	5.77117	3.59176	21.5738	6.08316	5.23965	4.69269	4.11741	1.29631	2.083	2.7835	5.57735	4.77745	0.947958	3.84031	0.997726	1.46826	2.49532	2.87057	2.2373	2.52886	1.84469							BELOW	BELOW	BELOW	BELOW	TRUE	TRUE	A_09_P059371	FBtr0290293	Ir94f	Ionotropic receptor 94f	NM_170075
A_09_P210950	1929.12	2046.47	1263.17	1902.15	368.162	201.385	202.706	240.082	595.915	469.042	350.294	415.955	535.035	1785.23	257.418	435.013	433.761	4.10385	-1.68505	10.9137	10.9989	10.3028	10.8934	8.5242	7.65381	7.66324	7.90738	9.21896	8.87357	8.45242	8.70028	9.06349	*	6.24618	< 0.0001		1.49522	0.134862	ABOVE	ABOVE	ABOVE	ABOVE	FALSE	FALSE	A_09_P210950	FBtr0113317	lectin-33A	CG16834 gene product from transcript CG16834-RB	NM_001103675
A_09_P212580	1096.41	2704.73	1058.58	1467.46	717.287	330.921	352.91	321.912	406.357	428.261	634.203	630.158	782.382	1581.8	467.039	385.51	682.248	4.10312	-1.46079	10.0986	11.4013	10.0479	10.5191	9.48641	8.37034	8.46316	8.33052	8.6666	8.74235	9.3088	9.29957	9.61173	*	5.73214	< 0.0001		1.19633	0.231573	ABOVE	ABOVE	ABOVE	ABOVE	FALSE	FALSE	A_09_P212580	FBtr0086215	CG30154	CG30154 gene product from transcript CG30154-RA	NM_145874
A_09_P040811	38.9142	37.685	27.6613	6.69769	4.01614	6.08038	6.62081	6.54686	6.36703	7.36856	15.2507	4.08601	5.35045	27.7395	5.57244	6.76082	8.22905	4.10299	-1.47674	5.28222	5.23592	4.7898	2.74366	2.00581	2.60416	2.72701	2.7108	2.67062	2.88138	3.9308	2.03069	2.41966							BELOW	BELOW	BELOW	BELOW	TRUE	TRUE	A_09_P040811	FBtr0077329	CG15459	CG15459 gene product from transcript CG15459-RA	NM_134545
A_09_P012446	58.6353	143.963	258.813	202.283	213.428	455.631	416.857	33.1345	31.9692	56.3104	69.2868	175.526	210.453	165.924	361.972	40.4714	151.755	4.09978	2.38524	5.8737	7.16955	8.01577	7.66023	7.73761	8.83172	8.70341	5.05026	4.99861	5.81533	6.11451	7.45554	7.71735	*	5.59854	< 0.0001		2.50909	0.0121066	ABOVE	ABOVE	BELOW	ABOVE	FALSE	FALSE	A_09_P012446	FBtr0072362	SerT	Serotonin transporter	NM_079122
A_09_P009091	104003	165293	117253	144296	30297.7	29541.6	36643.8	30540.3	31154.2	35443.5	23378.6	21072.3	19352.4	132711	32161	32379.3	21267.8	4.09864	1.5122	16.6663	17.3347	16.8393	17.1387	14.8869	14.8505	15.1613	14.8984	14.9271	15.1132	14.5129	14.3631	14.2402	*	5.96365	< 0.0001		1.12221	0.261775	ABOVE	ABOVE	ABOVE	ABOVE	FALSE	FALSE	A_09_P009091	FBtr0086728	CG15067	CG15067 gene product from transcript CG15067-RA	NM_001169722
A_09_P175350	8.46825	28.3199	22.8333	13.4764	11.4929	12.8724	9.57107	3.97425	4.52571	4.87777	4.23616	6.34962	9.07862	18.2745	11.3121	4.45924	6.5548	4.09811	1.72578	3.08206	4.82374	4.51307	3.75236	3.52267	3.68621	3.25868	1.99068	2.17814	2.28622	2.08276	2.66667	3.18247							BELOW	BELOW	BELOW	BELOW	TRUE	TRUE	A_09_P175350	IP10306			BT023354
A_09_P029246	7397.32	9306.68	6213.77	9772.48	10822.3	8092	8976.7	1833.4	2042.68	2110.12	6226.1	8349.93	7994.47	8172.56	9297	1995.4	7523.5	4.0957	1.23573	12.8528	13.1841	12.6013	13.2545	13.4017	12.9823	13.132	10.8403	10.9962	11.0431	12.6041	13.0275	12.9648	*	5.95816	< 0.0001		0.578914	0.562649	ABOVE	ABOVE	ABOVE	ABOVE	FALSE	FALSE	A_09_P029246	FBtr0073285	CG11594	CG11594 gene product from transcript CG11594-RB	NM_168046
A_09_P074991	2894.73	4248.67	2679.65	4628.65	2470.88	1184.39	2168.71	874.852	966.66	811.449	905.324	1250.59	604.716	3612.92	1941.33	884.32	920.21	4.08554	2.10966	11.4992	12.0528	11.3878	12.1764	11.2708	10.2099	11.0826	9.7729	9.91686	9.66436	9.82229	10.2884	9.24011	*	5.90219	< 0.0001		2.02257	0.0431216	ABOVE	ABOVE	ABOVE	ABOVE	FALSE	FALSE	A_09_P074991	FBtr0082902	CG9649	CG9649 gene product from transcript CG9649-RA	NM_142086
A_09_P039806	11.7798	6.0726	5.97294	11.7966	2.29249	3.06203	3.90236	1.69475	1.87999	2.98727	1.8798	3.32467	1.54783	8.90549	3.08563	2.18734	2.25077	4.07138	1.37092	3.55824	2.60231	2.57844	3.5603	1.19692	1.61449	1.96435	0.761072	0.910725	1.57883	0.910579	1.73321	0.630247							BELOW	BELOW	BELOW	BELOW	TRUE	TRUE	A_09_P039806	FBtr0074437	p-cup	presidents-cup	NM_132988
A_09_P075086	22.2238	11.4753	16.0095	26.9828	8.01836	13.9073	9.50576	4.23688	3.48459	6.4124	7.49468	6.58891	11.2657	19.1729	10.4771	4.71129	8.44976	4.06955	1.23993	4.47403	3.52046	4.00086	4.75397	3.00331	3.79777	3.2488	2.083	1.80099	2.68086	2.90587	2.72004	3.49387							BELOW	BELOW	BELOW	BELOW	TRUE	TRUE	A_09_P075086	FBtr0082983	CG8087	CG8087 gene product from transcript CG8087-RA	NM_169585
A_09_P200655	13.874	4.3814	6.15807	10.2194	2.37256	2.77658	2.11478	1.63311	1.64462	3.12017	1.8369	8.2743	6.96061	8.65822	2.42131	2.13263	5.6906	4.05987	-2.35022	3.79431	2.13139	2.62248	3.35324	1.24644	1.47331	1.08051	0.707622	0.717754	1.64162	0.877273	3.04864	2.79921							BELOW	BELOW	BELOW	BELOW	TRUE	TRUE	A_09_P200655	EC068089			EC068089
A_09_P122935	191.99	366.696	681.568	638.703	502.437	1124.94	1304.48	102.541	106.985	138.201	253.071	574.005	614.035	469.739	977.286	115.909	480.37	4.05266	2.03444	7.58489	8.51844	9.41271	9.319	8.9728	10.1356	10.3493	6.68006	6.74126	7.11062	7.9834	9.16492	9.26218	*	5.51873	< 0.0001		1.91846	0.0550573	ABOVE	ABOVE	BELOW	ABOVE	FALSE	FALSE	A_09_P122935	FBtr0072362	SerT	Serotonin transporter	NM_079122
A_09_P063106	22.3525	24.7515	26.2591	11.7521	4.79857	3.39069	5.1345	4.64496	5.2266	5.94849	6.25186	3.23178	5.23494	21.2788	4.44125	5.27335	4.90619	4.03516	-1.10469	4.48236	4.62944	4.71475	3.55485	2.2626	1.76158	2.36022	2.21567	2.38587	2.57252	2.64429	1.69233	2.38817							BELOW	BELOW	BELOW	BELOW	TRUE	TRUE	A_09_P063106	FBtr0085944	CG15219	CG15219 gene product from transcript CG15219-RA	NM_165408
A_09_P120937	465.008	478.3	287.896	343.074	12716.8	9486.56	8990.52	90.6959	68.8339	133.865	7705.23	8485.75	8836.39	393.57	10398	97.7983	8342.46	4.0243	1.24639	8.86111	8.90177	8.1694	8.42238	13.6344	13.2117	13.1342	6.50297	6.10505	7.06463	12.9116	13.0508	13.1092	*	6.011	< 0.0001		0.572048	0.567291	ABOVE	ABOVE	BELOW	ABOVE	FALSE	FALSE	A_09_P120937	FBtr0074820	CG6981	CG6981 gene product from transcript CG6981-RB	NM_168831
A_09_P110805	120627	186255	135701	157668	37002.1	36594.1	42801.3	36460.7	36052.4	39450	28370.5	24532	22748	150063	38799.2	37321	25216.8	4.02086	1.53862	16.8802	17.5069	17.0501	17.2665	15.1753	15.1593	15.3854	15.1541	15.1378	15.2677	14.7921	14.5824	14.4735	*	5.88753	< 0.0001		1.17862	0.238552	ABOVE	ABOVE	ABOVE	ABOVE	FALSE	FALSE	A_09_P110805	FBtr0086728	CG15067	CG15067 gene product from transcript CG15067-RA	NM_137476
A_09_P206385	748.148	1115.36	270.141	322.524	88.1769	80.4485	74.8463	141.291	162.956	154.072	53.106	96.26	104.472	614.043	81.1572	152.773	84.6127	4.01932	-1.04258	9.54718	10.1233	8.07757	8.33326	6.46233	6.32999	6.22586	7.14253	7.34834	7.26746	5.7308	6.58886	6.70697	*	5.23099	< 0.0001				ABOVE	BELOW	ABOVE	BELOW	FALSE	TRUE	A_09_P206385	FBtr0077021	Acp65Aa	CG10297 gene product from transcript CG10297-RA	NM_057934
A_09_P019026	565.336	635.158	346.226	380.771	4638.07	2177.69	2974.34	104.897	104.395	150.467	2757.54	3697.92	3081.4	481.873	3263.37	119.92	3178.95	4.0183	1.02655	9.14296	9.31097	8.43557	8.57278	12.1793	11.0886	11.5384	6.71283	6.70591	7.2333	11.4292	11.8525	11.5894	*	5.86433	< 0.0001		0.0407898	0.967464	ABOVE	ABOVE	BELOW	ABOVE	FALSE	FALSE	A_09_P019026	FBtr0077560	Sr-CIV	Scavenger receptor class C, type IV	NM_134945
A_09_P210710	4186.53	5614.61	1867.37	2358.23	27827.2	19609.7	22011.2	795.18	700.976	1122.89	18210.7	22158.9	19720.5	3506.68	23149.4	873.015	20030	4.01675	1.15573	12.0315	12.455	10.8668	11.2035	14.7642	14.2593	14.426	9.63514	9.45322	10.133	14.1525	14.4356	14.2674	*	5.61925	< 0.0001		0.373929	0.708459	ABOVE	ABOVE	ABOVE	ABOVE	FALSE	FALSE	A_09_P210710	FBtr0076582	CG13309	CG13309 gene product from transcript CG13309-RA	NM_140005
A_09_P066401	411.022	469.142	239.359	246.913	10947.1	9125.31	7739.72	46.6593	57.8735	150.645	4635.66	7646.11	6455.97	341.609	9270.71	85.0593	6245.91	4.01613	1.48428	8.68307	8.87388	7.90303	7.94786	13.4183	13.1557	12.9181	5.54409	5.85483	7.23501	12.1786	12.9005	12.6564	*	6.33516	< 0.0001		1.10586	0.268792	ABOVE	ABOVE	BELOW	ABOVE	FALSE	FALSE	A_09_P066401	FBtr0078476	CS-2	Chitin synthase 2	NM_079485
A_09_P069981	71.7792	69.2868	69.7126	50.1557	18.3819	40.505	31.1863	15.0808	20.0186	13.6371	7.06756	6.79527	6.98952	65.2336	30.0244	16.2455	6.95078	4.01549	4.31957	6.16549	6.11451	6.12335	5.64834	4.20021	5.34003	4.96284	3.91464	4.32327	3.76946	2.82121	2.76453	2.80519							BELOW	BELOW	BELOW	BELOW	TRUE	TRUE	A_09_P069981	FBtr0084166	RpI12	CG13418 gene product from transcript CG13418-RA	NM_079715
A_09_P028551	396.216	205.94	138.652	83.3647	21.2029	22.5251	33.7066	49.9158	43.9203	60.3367	24.4544	29.048	326.571	206.043	25.8115	51.3909	126.691	4.00933	-4.90831	8.63014	7.68608	7.11532	6.38136	4.40619	4.49346	5.07496	5.64142	5.45682	5.91496	4.61202	4.86037	8.35125	*	5.27423	< 0.0001				ABOVE	BELOW	BELOW	BELOW	FALSE	TRUE	A_09_P028551	FBtr0072869	Cpr62Bc	Cuticular protein 62Bc	NM_139411
A_09_P010266	112.304	171.956	100.133	144.207	633.422	333.887	332.232	23.0117	38.9142	36.9784	158.173	494.998	334.718	132.15	433.18	32.9681	329.296	4.00842	1.31547	6.81127	7.4259	6.64577	7.172	9.30702	8.38322	8.37605	4.5243	5.28222	5.20861	7.30536	8.95128	8.3868	*	5.94463	< 0.0001		0.895797	0.370364	ABOVE	ABOVE	BELOW	ABOVE	FALSE	FALSE	A_09_P010266	FBtr0085128	Ser	Serrate	NM_079803
A_09_P114270	275.569	236.378	158.173	156.963	2780.6	1845.99	2137.84	58.228	43.249	53.299	1110.24	1131.33	1094.68	206.771	2254.81	51.592	1112.08	4.00781	2.02755	8.10627	7.88495	7.30536	7.29428	11.4412	10.8502	11.0619	5.86364	5.43459	5.73604	10.1167	10.1438	10.0963	*	5.82902	< 0.0001		1.88657	0.0592228	ABOVE	ABOVE	BELOW	ABOVE	FALSE	FALSE	A_09_P114270	FBtr0083797	CG11659	CG11659 gene product from transcript CG11659-RA	NM_142572
A_09_P052941	307.074	681.568	186.409	159.798	53.1611	57.7588	44.2512	74.7057	81.0107	94.1727	71.5069	126.899	225.403	333.712	51.7237	83.2964	141.27	4.00632	-2.73124	8.26244	9.41271	7.54233	7.32011	5.7323	5.85197	5.46764	6.22315	6.34004	6.55724	6.16001	6.98754	7.81636	*	5.21138	< 0.0001		2.46292	0.0137835	ABOVE	BELOW	BELOW	ABOVE	FALSE	FALSE	A_09_P052941	FBtr0077152	CG10630	CG10630 gene product from transcript CG10630-RA	NM_139709
A_09_P025346	55.286	89.7553	115.182	161.988	40.7431	52.9997	68.6831	25.5238	23.8999	29.694	30.5734	12.6523	9.69395	105.553	54.142	26.3726	17.6399	4.00237	3.06929	5.78884	6.48793	6.84777	7.33974	5.34848	5.72791	6.10188	4.67377	4.57893	4.8921	4.93421	3.66133	3.27708							BELOW	BELOW	BELOW	BELOW	TRUE	TRUE	A_09_P025346	FBtr0300706	CG13749	CG13749 gene product from transcript CG13749-RB	NM_136584
A_09_P210630	25.6409	17.3391	12.9814	14.3551	12.0974	7.24913	3.59665	5.45386	5.21074	2.52599	8.17325	3.63492	62.7456	17.5791	7.64773	4.39686	24.8513	3.99811	-3.2495	4.68037	4.11596	3.69837	3.84349	3.59663	2.85781	1.84665	2.44728	2.38149	1.33685	3.03091	1.86192	5.97144							BELOW	BELOW	BELOW	BELOW	TRUE	TRUE	A_09_P210630	FBtr0112748	CG34444	CG34444 gene product from transcript CG34444-RA	NM_001103843
A_09_P060876	22.2857	48.4198	26.8256	49.6088	173.226	214.218	241.556	6.3268	9.39721	11.95	78.5571	180.571	477.254	36.785	209.667	9.22467	245.461	3.98767	-1.17072	4.47805	5.59753	4.74554	5.63252	7.43651	7.74294	7.91621	2.66148	3.23223	3.57894	6.29567	7.49642	8.89861					0.254953	0.79876	BELOW	ABOVE	BELOW	ABOVE	TRUE	FALSE	A_09_P060876	FBtr0085389	CG14515	CG14515 gene product from transcript CG14515-RA	NM_143424
A_09_P161260	36.587	40.3379	41.9591	31.2539	331.556	146.759	143.286	13.8859	3.97878	10.4026	58.302	88.6824	44.724	37.5345	207.2	9.42243	63.9028	3.98353	3.24243	5.19326	5.33406	5.39091	4.96596	8.37311	7.19731	7.16275	3.79555	1.99233	3.37887	5.86547	6.47058	5.48298					3.09385	0.00197657	BELOW	ABOVE	BELOW	BELOW	TRUE	FALSE	A_09_P161260	FBtr0112642	nub	nubbin	NM_001103683
A_09_P115075	32.4568	96.2907	23.8437	23.1894	4.98355	8.23018	8.38512	13.3274	12.8188	6.95934	3.99965	4.05425	7.02361	43.9452	7.19962	11.0352	5.02584	3.98228	1.43252	5.02045	6.58932	4.57554	4.53539	2.31717	3.04092	3.06783	3.73632	3.68019	2.79895	1.99987	2.01944	2.81221							BELOW	BELOW	BELOW	BELOW	TRUE	TRUE	A_09_P115075	RT01043			BT029149
A_09_P001136	14.4812	1.75919	1.7261	47.664	8810.26	4910.86	10560.5	2.26604	6.14136	3.96248	230.264	2307.25	95.2363	16.4076	8093.87	4.12329	877.583	3.97925	9.22291	3.85611	0.814911	0.787516	5.57483	13.105	12.2618	13.3664	1.18017	2.61856	1.9864	7.84715	11.172	6.57344				*	8.27306	< 0.0001	BELOW	ABOVE	BELOW	ABOVE	TRUE	FALSE	A_09_P001136	FBtr0100095	CG34040	CG34040 gene product from transcript CG34040-RA	NM_001038874
A_09_P022231	47.5232	101.426	77.3208	90.2061	16.0439	18.2648	15.491	8.85838	26.1048	24.7182	8.66854	12.3295	10.0208	79.119	16.5999	19.8938	10.3396	3.97707	1.60547	5.57056	6.66428	6.27278	6.49515	4.00395	4.19099	3.95336	3.14704	4.70624	4.6275	3.11579	3.62404	3.32493							BELOW	BELOW	BELOW	BELOW	TRUE	TRUE	A_09_P022231	FBtr0080360	rho-6	rhomboid-6	NM_176024
A_09_P206315	1182.15	947.108	1370.93	1160.42	138.713	229.269	236.765	19.3193	560.977	298.918	1.77399	41.0602	43.6883	1165.15	201.582	293.071	28.8408	3.97566	6.98948	10.2072	9.88739	10.4209	10.1804	7.11596	7.8409	7.88731	4.27197	9.1318	8.22361	0.826998	5.35967	5.44918	*	8.77439	< 0.0001	*	7.05655	< 0.0001	ABOVE	ABOVE	ABOVE	BELOW	FALSE	FALSE	A_09_P206315	FBtr0088594	CG30343	CG30343 gene product from transcript CG30343-RA	NM_165668
A_09_P193035	5506.63	6811.02	6200.8	9478.78	6984.36	8366.51	8838.79	3672.07	785.645	827.063	8233.14	2584.29	4057.15	6999.31	8063.22	1761.59	4958.19	3.97328	1.62624	12.427	12.7337	12.5982	13.2105	12.7699	13.0304	13.1096	11.8424	9.61773	9.69185	13.0072	11.3356	11.9863	*	6.97942	< 0.0001		1.6249	0.104188	ABOVE	ABOVE	ABOVE	ABOVE	FALSE	FALSE	A_09_P193035	SD07644			AY061611
A_09_P023081	1641.57	1472.61	1072.6	1291.99	11181.4	9465.16	11820.3	268.811	322.049	448.045	6395.31	11366	8291.73	1369.69	10822.3	346.302	8684.35	3.9552	1.24618	10.6809	10.5242	10.0669	10.3354	13.4488	13.2084	13.529	8.07045	8.33114	8.8075	12.6428	13.4724	13.0175	*	5.91535	< 0.0001		0.663271	0.507159	ABOVE	ABOVE	ABOVE	ABOVE	FALSE	FALSE	A_09_P023081	FBtr0081048	CG15155	CG15155 gene product from transcript CG15155-RA	NM_136024
A_09_P138255	28.0266	32.6054	19.6359	15.6699	25.7382	20.4502	23.0524	6.19659	6.08038	5.9435	14.8098	10.5612	11.557	23.9844	23.0803	6.07349	12.3093	3.94904	1.87502	4.80872	5.02704	4.29542	3.96992	4.68584	4.35404	4.52685	2.63147	2.60416	2.57131	3.88848	3.4007	3.5307							BELOW	BELOW	BELOW	BELOW	TRUE	TRUE	A_09_P138255	TC231971
A_09_P062886	76.9269	80.1884	61.0287	60.2431	13.4348	9.52678	7.65633	16.7823	18.2145	17.9609	15.5477	10.7098	9.78111	69.5968	10.206	17.6526	12.0129	3.94259	-1.17704	6.26542	6.32532	5.93142	5.91272	3.7479	3.25199	2.93665	4.06887	4.18702	4.16679	3.95863	3.42086	3.29							BELOW	BELOW	BELOW	BELOW	TRUE	TRUE	A_09_P062886	FBtr0070069	CG12470	CG12470 gene product from transcript CG12470-RA	NM_130482
A_09_P018646	45.5078	121.869	18.1796	17.6004	4.04824	10.7472	9.25312	15.8662	12.2735	10.5371	1.50293	3.4937	4.06675	50.7892	8.01619	12.8923	3.02113	3.93951	2.65338	5.50804	6.92919	4.18425	4.13754	2.01729	3.42589	3.20994	3.98788	3.61747	3.39741	0.587778	1.80476	2.02388							BELOW	BELOW	BELOW	BELOW	TRUE	TRUE	A_09_P018646	FBtr0300986	CG15398	CG15398 gene product from transcript CG15398-RB	NM_134856
A_09_P026381	6911.57	9188.13	3424.23	4097.59	41942.5	39947.8	38999.2	1585.56	1065.54	1849.99	28931	31782.3	26418.9	5905.38	40296.5	1500.36	29044.1	3.93597	1.38743	12.7548	13.1656	11.7416	12.0006	15.3561	15.2858	15.2512	10.6308	10.0574	10.8533	14.8203	14.9559	14.6893	*	5.62831	< 0.0001		0.898768	0.36878	ABOVE	ABOVE	ABOVE	ABOVE	FALSE	FALSE	A_09_P026381	FBtr0071782	CG3290	CG3290 gene product from transcript CG3290-RA	NM_137810
A_09_P126715	375.705	354.686	222.022	239.455	9062.69	6941.89	6215.71	78.9428	53.69	94.7565	5749.2	6324.05	6800.61	297.967	7406.76	75.7964	6291.29	3.93115	1.17731	8.55346	8.4704	7.79456	7.90361	13.1457	12.7611	12.6017	6.30274	5.74658	6.56615	12.4891	12.6266	12.7314	*	5.84596	< 0.0001		0.416351	0.677154	ABOVE	ABOVE	BELOW	ABOVE	FALSE	FALSE	A_09_P126715	FBtr0074821	CG6981	CG6981 gene product from transcript CG6981-RB	NM_140927
A_09_P016651	122.126	292.596	38.5798	49.9442	13.8708	15.3858	15.6773	33.4814	40.5923	22.0237	15.5397	23.9711	32.3827	125.811	14.978	32.0325	23.9645	3.92762	-1.59998	6.93223	8.19277	5.26977	5.64225	3.79398	3.94353	3.97061	5.06529	5.34313	4.46098	3.95789	4.58322	5.01715							BELOW	BELOW	BELOW	BELOW	TRUE	TRUE	A_09_P016651	FBtr0080621	CG32971	CG32971 gene product from transcript CG32971-RB	NM_001144351
A_09_P035761	2363.93	3590	1815.9	2883.25	4369.98	2543.85	3077.82	508.387	782.382	745.112	2698.72	4729.29	5494.5	2663.27	3330.55	678.627	4307.5	3.9245	-1.29333	11.207	11.8098	10.8265	11.4935	12.0934	11.3128	11.5877	8.98978	9.61173	9.54131	11.3981	12.2074	12.4238	*	5.7805	< 0.0001		0.65183	0.514513	ABOVE	ABOVE	ABOVE	ABOVE	FALSE	FALSE	A_09_P035761	FBtr0078507	CG11425	CG11425 gene product from transcript CG11425-RA	NM_141138
A_09_P104165	15.7744	10.8883	19.2719	10.8199	2.22257	2.27173	2.12728	3.15074	4.00991	3.68637	7.08486	5.5576	6.40597	14.1886	2.20719	3.61567	6.34948	3.9242	-2.87672	3.97951	3.44471	4.26843	3.43562	1.15223	1.18379	1.08901	1.65569	2.00357	1.8822	2.82474	2.47446	2.67942							BELOW	BELOW	BELOW	BELOW	TRUE	TRUE	A_09_P104165	FBtr0073006	aly	always early	NM_080118
A_09_P121465	308.066	459.844	305.193	385.669	414.617	387.025	418.705	80.3253	86.6829	111.971	191.023	479.759	416.962	364.693	406.782	92.9931	362.581	3.92172	1.12191	8.2671	8.845	8.25358	8.59122	8.69564	8.59628	8.70979	6.32778	6.43768	6.80698	7.5776	8.90617	8.70377	*	5.81556	< 0.0001		0.512585	0.608243	ABOVE	ABOVE	BELOW	ABOVE	FALSE	FALSE	A_09_P121465	FBtr0079423	Pvf2	PDGF- and VEGF-related factor 2	NM_078775
A_09_P072321	16.1266	8.20003	3.34831	5.86217	2.39237	3.45349	3.42114	1.62218	1.71608	3.07838	3.1298	2.23361	2.20589	8.38428	3.089	2.13888	2.5231	3.91994	1.22429	4.01137	3.03563	1.74343	2.55143	1.25844	1.78806	1.77448	0.697934	0.779117	1.62217	1.64607	1.15938	1.14136							BELOW	BELOW	BELOW	BELOW	TRUE	TRUE	A_09_P072321	FBtr0085170	CG3330	CG3330 gene product from transcript CG3330-RA	NM_143301
A_09_P039361	6829.88	8016.67	4284.96	6619.4	24022.4	17537.6	21513.2	1686.47	1737.96	1503.63	11040.4	15049.7	13385.1	6437.73	21024.4	1642.69	13158.4	3.91902	1.59779	12.7376	12.9688	12.0651	12.6925	14.5521	14.0982	14.3929	10.7198	10.7632	10.5542	13.4305	13.8774	13.7083	*	5.73225	< 0.0001		1.2761	0.201925	ABOVE	ABOVE	ABOVE	ABOVE	FALSE	FALSE	A_09_P039361	FBtr0074240	CG9914	CG9914 gene product from transcript CG9914-RA	NM_132886
A_09_P149025	30.0573	28.1176	24.0599	28.5748	20.7743	11.8787	11.2427	9.38237	6.20301	5.62609	9.06365	8.54682	6.70982	27.7024	14.6319	7.07049	8.10676	3.91803	1.8049	4.90964	4.8134	4.58856	4.83667	4.37673	3.57031	3.49092	3.22995	2.63297	2.49213	3.18009	3.09539	2.74627							BELOW	BELOW	BELOW	BELOW	TRUE	TRUE	A_09_P149025	TC254527
A_09_P011581	1249.39	4696.41	3442.58	5184.44	3622.06	4979.92	4192.66	1061.19	779.632	954.753	3098.49	5979.09	4427.29	3643.2	4264.88	931.858	4501.62	3.90961	-1.05551	10.287	12.1973	11.7493	12.34	11.8226	12.2819	12.0337	10.0515	9.60665	9.89898	11.5973	12.5457	12.1122	*	5.30048	< 0.0001		0.073734	0.941222	ABOVE	ABOVE	ABOVE	ABOVE	FALSE	FALSE	A_09_P011581	FBtr0076957	ple	pale	NM_057550
A_09_P144190	135.252	174.215	50.391	54.2313	90.3734	38.6903	41.4559	26.7285	27.2427	25.4785	82.5553	69.4446	144.923	103.522	56.8399	26.4832	98.9743	3.90898	-1.74128	7.07951	7.44473	5.65509	5.76105	6.49783	5.2739	5.37351	4.74031	4.7678	4.67121	6.36729	6.11779	7.17914							BELOW	BELOW	BELOW	BELOW	TRUE	TRUE	A_09_P144190	FBtr0076701	eIF4E-3	CG8023 gene product from transcript CG8023-RA	NM_139937
A_09_P217050	24.9912	29.3282	20.8037	14.3673	9.01322	7.89402	9.51009	3.67165	7.02209	6.49216	8.15535	7.38953	5.26045	22.3726	8.80578	5.72863	6.93511	3.9054	1.26974	4.64335	4.87422	4.37877	3.84472	3.17204	2.98076	3.24946	1.87643	2.8119	2.6987	3.02775	2.88548	2.39519							BELOW	BELOW	BELOW	BELOW	TRUE	TRUE	A_09_P217050	FBtr0079966	CG13135	CG13135 gene product from transcript CG13135-RA	NM_164888
A_09_P208520	1.53145	1.47151	21.3507	1.579	1.45666	1.50705	1.45666	2.03086	1.49848	1.45128	1.52397	1.46144	1.52158	6.48316	1.47346	1.66021	1.50233	3.90503	-1.0196	0.614898	0.557297	4.41621	0.659011	0.542664	0.591727	0.542664	1.02209	0.5835	0.537326	0.607835	0.547391	0.60557							BELOW	BELOW	BELOW	BELOW	TRUE	TRUE	A_09_P208520	EC259022			EC259022
A_09_P203875	7.30878	5.00128	7.15971	25.5938	14.8739	11.76	17.5162	1.60159	1.68076	5.38202	17.6795	23.156	16.0257	11.2659	14.7167	2.88812	18.9537	3.90077	-1.28791	2.86963	2.3223	2.8399	4.67772	3.89471	3.55582	4.13062	0.679505	0.749114	2.42815	4.14401	4.53331	4.00232							BELOW	BELOW	BELOW	BELOW	TRUE	TRUE	A_09_P203875	TC248281
A_09_P063046	183.809	214.139	291.891	381.905	17.539	16.613	24.7299	64.9226	83.7723	58.2613	8.09213	6.56601	192.223	267.936	19.6273	68.9854	68.9604	3.88395	-3.51349	7.52206	7.7424	8.18929	8.57707	4.13249	4.05424	4.62818	6.02065	6.3884	5.86447	3.01652	2.71502	7.58664	*	5.6719	< 0.0001				ABOVE	BELOW	BELOW	BELOW	FALSE	TRUE	A_09_P063046	FBtr0080105	CG17104	CG17104 gene product from transcript CG17104-RA	NM_135589
A_09_P024656	1.53955	1.4774	11.8886	8.27556	1.46572	3.39491	1.46031	1.50969	1.51057	1.45614	1.53955	1.46642	1.54299	5.79528	2.10698	1.49213	1.51632	3.88389	1.38954	0.622509	0.56306	3.57151	3.04886	0.55161	1.76337	0.546275	0.594252	0.595093	0.542149	0.622509	0.552298	0.625729							BELOW	BELOW	BELOW	BELOW	TRUE	TRUE	A_09_P024656	FBtr0300063	CG12831	CG12831 gene product from transcript CG12831-RB	NM_136414
A_09_P203540	21.4472	12.8088	12.0888	10.9248	13.9223	12.9458	9.84938	1.72536	3.97497	5.37407	2.1162	4.68067	4.59693	14.3174	12.2392	3.69147	3.79793	3.87851	3.22258	4.42272	3.67906	3.5956	3.44953	3.79933	3.69441	3.30003	0.786897	1.99094	2.42602	1.08148	2.22672	2.20067							BELOW	BELOW	BELOW	BELOW	TRUE	TRUE	A_09_P203540	TC248096
A_09_P034916	5627.06	5980.3	3436.81	4770.62	72741	78544.3	78770.1	1325.22	819.399	1689.76	64357.8	63573	61509.9	4953.7	76685.1	1278.13	63146.9	3.87575	1.21439	12.4582	12.546	11.7469	12.22	16.1505	16.2612	16.2654	10.372	9.67842	10.7226	15.9738	15.9561	15.9085	*	5.87472	< 0.0001		0.527951	0.597535	ABOVE	ABOVE	ABOVE	ABOVE	FALSE	FALSE	A_09_P034916	FBtr0074820	CG6981	CG6981 gene product from transcript CG6981-RB	NM_168831
A_09_P019241	1.5186	1.46468	1.47275	18.271	1.45267	1.5021	1.45091	1.48517	1.48921	1.4466	1.50969	1.45592	1.51368	5.68176	1.46856	1.47366	1.4931	3.85554	-1.01671	0.602742	0.550586	0.558513	4.19148	0.538707	0.586981	0.536958	0.570628	0.574547	0.532666	0.594252	0.541931	0.59806							BELOW	BELOW	BELOW	BELOW	TRUE	TRUE	A_09_P019241	FBtr0100560	CG3355	CG3355 gene product from transcript CG3355-RB	NM_164594
A_09_P069831	2426.29	3219.7	2123.78	3145.16	2113.34	858.815	1074.85	655.213	814.6	655.213	524.484	890.296	418.288	2728.73	1349	708.342	611.023	3.85228	2.20778	11.2445	11.6527	11.0524	11.6189	11.0453	9.7462	10.0699	9.35582	9.66995	9.35582	9.03475	9.79814	8.70835	*	5.71654	< 0.0001		2.09033	0.0365924	ABOVE	ABOVE	ABOVE	ABOVE	FALSE	FALSE	A_09_P069831	FBtr0084028	CG10824	CG10824 gene product from transcript CG10824-RA	NM_142694
A_09_P161990	49.8629	63.714	60.0483	62.8425	84.2679	69.0474	81.7542	18.069	16.9996	10.9928	20.2342	27.761	14.1439	59.1169	78.3565	15.3538	20.713	3.85031	3.78296	5.63989	5.99354	5.90805	5.97367	6.39691	6.10952	6.35322	4.17544	4.08743	3.45849	4.33872	4.79499	3.82211							BELOW	BELOW	BELOW	BELOW	TRUE	TRUE	A_09_P161990	BP555362			BP555362
A_09_P130095	12509	13628.1	7401.7	11844	36003.7	25190.7	34689.8	3208.7	2846.71	2798.41	19379.2	22710.8	21658.9	11345.7	31961.4	2951.27	21249.6	3.84434	1.50409	13.6107	13.7343	12.8536	13.5319	15.1359	14.6206	15.0822	11.6478	11.4751	11.4504	14.2422	14.4711	14.4027	*	5.64725	< 0.0001		1.08458	0.278112	ABOVE	ABOVE	ABOVE	ABOVE	FALSE	FALSE	A_09_P130095	FBtr0074240	CG9914	CG9914 gene product from transcript CG9914-RA	NM_132886
A_09_P100505	2515.46	3942.22	2038.1	6671.71	155416	209811	200160	407.897	340.124	2217.41	46538.2	83237.9	100796	3791.87	188462	988.477	76857.4	3.83608	2.45211	11.2966	11.9448	10.993	12.7038	17.2458	17.6787	17.6108	8.67206	8.40992	11.1147	15.5061	16.345	16.6211	*	6.91235	< 0.0001		2.55808	0.0105275	ABOVE	ABOVE	ABOVE	ABOVE	FALSE	FALSE	A_09_P100505	FBtr0086177	Tsp42Eb	Tetraspanin 42Eb	NM_165503
A_09_P192885	1.67712	3.89279	6.43506	14.597	8.85047	19.1522	12.6845	1.62309	1.64207	1.93815	9.90295	15.9895	12.9922	6.65049	13.5624	1.73444	12.9616	3.83438	1.04636	0.745986	1.9608	2.68595	3.8676	3.14575	4.25944	3.66499	0.698743	0.715516	0.95468	3.30786	3.99905	3.69957							BELOW	BELOW	BELOW	BELOW	TRUE	TRUE	A_09_P192885	TC250830
A_09_P072196	81.4587	45.2383	35.6742	38.6627	4.70633	6.30071	2.37256	8.39455	6.98639	23.9546	1.48094	15.3892	33.9244	50.2585	4.45987	13.1118	16.9315	3.83306	-3.79642	6.348	5.49947	5.15681	5.27287	2.2346	2.65551	1.24644	3.06945	2.80455	4.58223	0.566513	3.94385	5.08425							BELOW	BELOW	BELOW	BELOW	TRUE	TRUE	A_09_P072196	FBtr0085136	Cpr97Ea	Cuticular protein 97Ea	NM_143272
A_09_P216415	533.361	1049.32	510.395	560.283	59.0514	47.0239	52.2484	72.4574	327.282	120.101	36.0173	44.5983	46.9953	663.34	52.7746	173.28	42.537	3.82814	1.24068	9.05897	10.0352	8.99547	9.13001	5.8839	5.55532	5.70731	6.17906	8.35439	6.9081	5.17062	5.47892	5.55444	*	6.38573	< 0.0001				ABOVE	BELOW	ABOVE	BELOW	FALSE	TRUE	A_09_P216415	FBtr0087083	CG15617	CG15617 gene product from transcript CG15617-RA	NM_137307
A_09_P059866	749.301	1301.77	863.643	1017.58	1119.55	766.229	911.558	221.669	281.667	267.087	287.153	670.06	467.254	983.073	932.446	256.808	474.822	3.82805	1.96378	9.5494	10.3463	9.75429	9.99093	10.1287	9.58163	9.83219	7.79226	8.13785	8.06117	8.16568	9.38815	8.86806	*	5.66182	< 0.0001		1.9647	0.0494535	ABOVE	ABOVE	ABOVE	ABOVE	FALSE	FALSE	A_09_P059866	FBtr0085401	CG31445	CG31445 gene product from transcript CG31445-RA	NM_143432
A_09_P195635	83.8367	44.5149	60.4656	79.3385	50.9239	46.1297	76.3617	20.5703	17.5577	14.418	39.1913	21.2572	14.725	67.0389	57.8051	17.5153	25.0578	3.82744	2.30687	6.38951	5.47622	5.91804	6.30995	5.67027	5.52762	6.25478	4.36249	4.13403	3.8498	5.29246	4.40988	3.8802							BELOW	BELOW	BELOW	BELOW	TRUE	TRUE	A_09_P195635
A_09_P193900	9.33918	3.83949	8.44523	11.0077	14.4654	1.55502	1.5275	1.6035	2.79487	1.99783	1.69667	2.64424	3.12369	8.1579	5.84931	2.13207	2.4882	3.82629	2.35082	3.2233	1.94091	3.07814	3.46044	3.85453	0.636933	0.611172	0.681224	1.48278	0.998434	0.762706	1.40285	1.64325							BELOW	BELOW	BELOW	BELOW	TRUE	TRUE	A_09_P193900	FBtr0300044	CG42393	CG42393 gene product from transcript CG42393-RA	NM_001144495
A_09_P063901	4633.71	6755.42	5416.22	9081.35	258.997	309.448	207.347	1598.63	1850.43	1635.3	469.142	78.5897	101.153	6471.68	258.597	1694.79	216.295	3.81858	1.19558	12.178	12.7218	12.4031	13.1487	8.01679	8.27355	7.6959	10.6426	10.8536	10.6753	8.87388	6.29627	6.6604	*	5.59047	< 0.0001		1.35719	0.174725	ABOVE	ABOVE	ABOVE	ABOVE	FALSE	FALSE	A_09_P063901	FBtr0080495	CG16978	CG16978 gene product from transcript CG16978-RA	NM_144312
A_09_P188766	187.046	350.946	250.555	277.238	536.222	638.311	494.495	55.0132	59.8291	94.6885	261.692	398.659	424.366	266.446	556.343	69.8436	361.572	3.8149	1.53868	7.54725	8.45511	7.96898	8.11498	9.06669	9.31812	8.94981	5.78171	5.90278	6.56512	8.03173	8.63901	8.72917	*	5.73655	< 0.0001		1.21806	0.223206	ABOVE	ABOVE	BELOW	ABOVE	FALSE	FALSE	A_09_P188766	TC244689
A_09_P114290	13.7116	18.9544	7.05917	5.15669	9.3533	10.823	2.40855	3.88593	3.04672	1.90149	4.34547	5.56698	10.7917	11.2205	7.52828	2.94471	6.90138	3.81038	1.09084	3.77733	4.24446	2.8195	2.36645	3.22548	3.43603	1.26816	1.95826	1.60726	0.92713	2.11951	2.47689	3.43185							BELOW	BELOW	BELOW	BELOW	TRUE	TRUE	A_09_P114290	FBtr0112474	CG34279	CG34279 gene product from transcript CG34279-RA	NM_001104349
A_09_P020461	29698.3	22412.9	7258.85	11926.2	618.605	344.154	272.484	3013.57	4535.37	6494.63	944.582	141.619	140.552	17824.1	411.748	4681.19	408.918	3.80759	1.00692	14.8581	14.452	12.8255	13.5418	9.27287	8.42691	8.09003	11.5573	12.147	12.665	9.88353	7.14587	7.13496	*	5.31601	< 0.0001		1.02335	0.306145	ABOVE	ABOVE	ABOVE	ABOVE	FALSE	FALSE	A_09_P020461	FBtr0290272	CG7203	CG7203 gene product from transcript CG7203-RB	NM_135299
A_09_P124315	5390.82	7757.79	5090.16	7514.86	7930.27	6387.69	7989.19	1637.85	1744.76	1697.93	4111.67	4813.69	3902.93	6438.41	7435.72	1693.51	4276.1	3.80181	1.7389	12.3963	12.9214	12.3135	12.8755	12.9532	12.6411	12.9638	10.6776	10.7688	10.7296	12.0055	12.2329	11.9303	*	5.62701	< 0.0001		1.50425	0.132521	ABOVE	ABOVE	ABOVE	ABOVE	FALSE	FALSE	A_09_P124315	FBtr0087638	CG6357	CG6357 gene product from transcript CG6357-RA	NM_137063
A_09_P058021	86.5526	46.1297	55.0821	54.7429	158.872	80.9907	81.7331	12.9393	18.0931	16.8092	73.3757	80.6586	143.612	60.6268	107.199	15.9472	99.2154	3.80172	1.08046	6.43551	5.52762	5.78351	5.7746	7.31172	6.33968	6.35285	3.69369	4.17737	4.07118	6.19723	6.33376	7.16603							BELOW	BELOW	BELOW	BELOW	TRUE	TRUE	A_09_P058021	TC233168
A_09_P196935	986.32	1063.67	595.08	723.601	809.778	773.598	499.23	152.887	254.066	258.224	504.404	917.998	1133.31	842.168	694.202	221.726	851.904	3.79824	-1.22717	9.94591	10.0548	9.21694	9.49905	9.66138	9.59544	8.96356	7.25632	7.98906	8.01248	8.97844	9.84235	10.1463	*	5.70158	< 0.0001		0.470125	0.638267	ABOVE	ABOVE	ABOVE	ABOVE	FALSE	FALSE	A_09_P196935	FBtr0302029	CG14946	CG14946 gene product from transcript CG14946-RC	NM_001038811
A_09_P135600	155.193	223.452	145.66	171.824	48.0091	34.361	44.4739	38.298	46.6453	52.6766	27.6993	26.8173	31.7021	174.032	42.2813	45.8733	28.7396	3.79376	1.47119	7.27792	7.80382	7.18646	7.42479	5.58524	5.1027	5.47489	5.2592	5.54366	5.71909	4.79178	4.74509	4.98651	*	5.67012	< 0.0001				ABOVE	BELOW	BELOW	BELOW	FALSE	TRUE	A_09_P135600	FBtr0088621	CG8046	CG8046 gene product from transcript CG8046-RA	NM_136621
A_09_P054041	37.3241	24.3772	44.6698	3.81765	2.73384	1.7869	2.27139	4.67511	5.01529	12.1031	3.08332	1.90449	5.50118	27.5472	2.26404	7.2645	3.49633	3.79203	-1.54429	5.22204	4.60746	5.48123	1.93268	1.45093	0.837459	1.18358	2.225	2.32633	3.5973	1.62448	0.929405	2.45974							BELOW	BELOW	BELOW	BELOW	TRUE	TRUE	A_09_P054041	FBtr0076638	CG6372	CG6372 gene product from transcript CG6372-RA	NM_139987
A_09_P032626	629.811	983.974	240.864	280.425	76.5216	75.0291	67.7274	134.514	153.104	134.839	51.8413	84.5235	94.209	533.769	73.0927	140.819	76.8579	3.79046	-1.05151	9.29878	9.94248	7.91207	8.13147	6.2578	6.22938	6.08167	7.07161	7.25837	7.07509	5.69603	6.40128	6.55779	*	4.99016	< 0.0001				ABOVE	BELOW	ABOVE	BELOW	FALSE	TRUE	A_09_P032626	RH61147			AY113609
A_09_P027541	149.535	354.229	211.298	301.459	21.1783	15.3579	12.9238	48.1412	78.5373	74.6364	24.9104	17.1201	14.4323	254.13	16.4867	67.105	18.8209	3.78706	-1.14159	7.22434	8.46854	7.72314	8.23582	4.40451	3.94091	3.69196	5.5892	6.29531	6.22181	4.63868	4.09762	3.85123	*	5.55644	< 0.0001				ABOVE	BELOW	BELOW	BELOW	FALSE	TRUE	A_09_P027541	FBtr0072305	CG11413	CG11413 gene product from transcript CG11413-RA	NM_138086
A_09_P215980	105.563	147.406	87.3654	94.3505	165.009	88.1189	100.553	21.462	38.784	26.0187	47.6868	92.8631	86.156	108.671	117.894	28.7549	75.5686	3.77922	1.56009	6.72196	7.20365	6.44899	6.55996	7.3664	6.46138	6.65181	4.42371	5.27739	4.70148	5.57552	6.53703	6.42888							BELOW	BELOW	BELOW	BELOW	TRUE	TRUE	A_09_P215980	TC236892
A_09_P062351	1528.18	1454.25	1007.99	1533.02	246.913	147.351	149.633	200.915	520.78	375.072	315.487	317.416	364.52	1380.86	181.299	365.589	332.474	3.77708	-1.83385	10.5776	10.5061	9.97727	10.5822	7.94786	7.20311	7.22528	7.65044	9.02453	8.55102	8.30144	8.31023	8.50985	*	5.92515	< 0.0001		1.72837	0.0839269	ABOVE	ABOVE	ABOVE	ABOVE	FALSE	FALSE	A_09_P062351	FBtr0113317	lectin-33A	CG16834 gene product from transcript CG16834-RB	NM_001103675
A_09_P213045	168.468	155.55	126.812	124.942	37.3614	19.9124	22.2954	29.2829	47.9815	37.2847	40.1068	17.919	39.3907	143.943	26.5231	38.183	32.4722	3.76982	-1.2243	7.39633	7.28123	6.98655	6.96511	5.22348	4.3156	4.47867	4.87199	5.58441	5.22051	5.32577	4.16342	5.29978	*	5.7167	< 0.0001				ABOVE	BELOW	BELOW	BELOW	FALSE	TRUE	A_09_P213045	BG633013	dro5	drosomycin-5	BG633013
A_09_P052846	5105.77	7741.79	4037.09	5148.42	56956.1	55267.7	47971	1291.1	992.407	2104.69	27476	35962.4	36238.2	5508.27	53398.3	1462.73	33225.5	3.76574	1.60715	12.3179	12.9185	11.9791	12.3299	15.7976	15.7541	15.5499	10.3344	9.95479	11.0394	14.7459	15.1342	15.1452	*	5.75167	< 0.0001		1.30719	0.191154	ABOVE	ABOVE	ABOVE	ABOVE	FALSE	FALSE	A_09_P052846	FBtr0073353	CG13704	CG13704 gene product from transcript CG13704-RA	NM_139682
A_09_P180045	12037.6	17283.4	13299.7	19736.1	12919.7	17381.9	15945.1	8720.88	1699.6	2005.89	15297.2	5233.22	9039.32	15589.2	15415.6	4142.12	9856.58	3.76358	1.56399	13.5553	14.0771	13.6991	14.2685	13.6573	14.0853	13.9608	13.0903	10.731	10.97	13.901	12.3535	13.142	*	6.81538	< 0.0001		1.45241	0.146392	ABOVE	ABOVE	ABOVE	ABOVE	FALSE	FALSE	A_09_P180045	SD26211			AY119276
A_09_P063706	579.908	676.45	410.457	394.695	2052.68	1357.41	1473.63	90.985	174.589	145.324	285.384	932.981	544.212	515.378	1627.91	136.966	587.526	3.76281	2.77078	9.17968	9.40184	8.68109	8.62459	11.0033	10.4066	10.5252	6.50756	7.44782	7.18313	8.15676	9.8657	9.08802	*	5.69882	< 0.0001		3.03748	0.00238656	ABOVE	ABOVE	ABOVE	ABOVE	FALSE	FALSE	A_09_P063706	FBtr0073377	CG15210	CG15210 gene product from transcript CG15210-RA	NM_144208
A_09_P043726	21.8248	15.0444	8.27908	5.51439	3.49615	4.5224	2.47945	2.36005	4.75317	2.99	5.18743	3.49975	3.10736	12.6657	3.49933	3.36774	3.93151	3.76088	-1.1235	4.4479	3.91115	3.04947	2.4632	1.80577	2.17709	1.31002	1.23882	2.24889	1.58015	2.37502	1.80725	1.63569							BELOW	BELOW	BELOW	BELOW	TRUE	TRUE	A_09_P043726	FBtr0085277	Mst98Ca	Male-specific RNA 98Ca	NM_080160
A_09_P042556	191.781	672.029	424.062	444.268	413.867	276.045	337.879	81.3867	125.725	138.745	276.178	462.117	311.699	433.035	342.597	115.286	349.998	3.75619	-1.0216	7.58332	9.39238	8.72813	8.79529	8.69302	8.10876	8.40036	6.34672	6.97413	7.11629	8.10945	8.85211	8.28401	*	5.36371	< 0.0001		0.0273441	0.978185	ABOVE	ABOVE	BELOW	ABOVE	FALSE	FALSE	A_09_P042556	FBtr0081596	Gld	Glucose dehydrogenase	NM_058155
A_09_P154555	161.615	263.333	225.915	257.956	13.1389	18.3224	9.52678	50.2811	79.8744	51.4019	4.02521	10.3562	5.12683	227.205	13.6627	60.5191	6.50275	3.75426	2.10106	7.33642	8.04074	7.81964	8.01098	3.71577	4.19554	3.25199	5.65194	6.31966	5.68375	2.00906	3.37242	2.35807	*	5.67277	< 0.0001				ABOVE	BELOW	BELOW	BELOW	FALSE	TRUE	A_09_P154555	FBtr0088020	skpB	CG8881 gene product from transcript CG8881-RA	NM_136885
A_09_P075141	9998.97	7426.73	3696.89	7095.4	68687.1	47919.9	48686.6	1483.96	1925.56	2230.66	33533.8	48456.7	42007	7054.5	55097.9	1880.06	41332.5	3.75227	1.33304	13.2876	12.8585	11.8521	12.7927	16.0678	15.5483	15.5712	10.5352	10.9111	11.1233	15.0333	15.5644	15.3583	*	5.44893	< 0.0001		0.77517	0.438242	ABOVE	ABOVE	ABOVE	ABOVE	FALSE	FALSE	A_09_P075141	FBtr0083017	smp-30	Senescence marker protein-30	NM_079629
A_09_P128930	133.944	180.952	170.344	111.061	5312.03	2640.63	3987.76	24.0041	33.6021	61.6633	886.443	1776.87	1184.39	149.075	3980.14	39.7565	1282.57	3.74971	3.10326	7.06549	7.49946	7.41231	6.79521	12.375	11.3667	11.9614	4.58521	5.07048	5.94634	9.79188	10.7951	10.2099	*	5.89654	< 0.0001		3.08882	0.00201038	ABOVE	ABOVE	BELOW	ABOVE	FALSE	FALSE	A_09_P128930	FBtr0301031	CG13075	CG13075 gene product from transcript CG13075-RB	NM_140574
A_09_P053661	415.955	563.084	282.522	428.393	232.75	205.595	248.138	124.229	114.274	100.312	192.338	164.381	120.666	422.488	228.828	112.938	159.128	3.74088	1.43801	8.70028	9.13721	8.14222	8.74279	7.86264	7.68366	7.955	6.95686	6.83635	6.64835	7.5875	7.3609	6.91488	*	5.52463	< 0.0001		1.03127	0.302419	ABOVE	ABOVE	BELOW	ABOVE	FALSE	FALSE	A_09_P053661	FBtr0076807	PGRP-SD	CG7496 gene product from transcript CG7496-RA	NM_139888
A_09_P064461	2354.9	3991.74	2044.09	6343.16	171228	247622	251620	416.126	339.999	2198.29	42497.3	77506.6	96035.7	3683.47	223490	984.805	72013.2	3.74031	3.10346	11.2015	11.9628	10.9972	12.631	17.3856	17.9178	17.9409	8.70088	8.40939	11.1022	15.3751	16.242	16.5513	*	6.78893	< 0.0001		3.19565	0.00139582	ABOVE	ABOVE	ABOVE	ABOVE	FALSE	FALSE	A_09_P064461	FBtr0086177	Tsp42Eb	Tetraspanin 42Eb	NM_165503
A_09_P165675	10.4507	8.61113	12.8585	9.27949	2.63072	6.0644	4.33398	4.90183	1.86864	1.51736	2.11556	1.62654	2.41702	10.3	4.34303	2.76261	2.05304	3.72834	2.11542	3.38553	3.1062	3.68465	3.21405	1.39546	2.60036	2.11569	2.29332	0.901989	0.601563	1.08104	0.701806	1.27323							BELOW	BELOW	BELOW	BELOW	TRUE	TRUE	A_09_P165675	FBtr0303731	CG42798	CG42798 gene product from transcript CG42798-RA	NM_001202313
A_09_P007636	129832	128779	149816	168523	172678	155416	161025	42719.6	41165.3	32177.3	94329.3	109113	80690.5	144238	163040	38687.4	94710.9	3.72828	1.72145	16.9863	16.9745	17.1928	17.3626	17.3977	17.2458	17.2969	15.3826	15.3291	14.9738	16.5254	16.7355	16.3001	*	5.62462	< 0.0001		1.49804	0.134126	ABOVE	ABOVE	ABOVE	ABOVE	FALSE	FALSE	A_09_P007636	FBtr0087560	Arc1	Activity-regulated cytoskeleton associated protein 1	NM_137111
A_09_P197390	44.1143	58.7895	37.3521	5.56542	19.3572	11.3707	15.4075	7.04423	8.11571	14.1898	16.1615	24.4715	11.3757	36.4553	15.3785	9.78325	17.3362	3.7263	-1.12731	5.46317	5.87749	5.22312	2.47649	4.2748	3.50725	3.94556	2.81644	3.02072	3.82678	4.01449	4.61303	3.50788							BELOW	BELOW	BELOW	BELOW	TRUE	TRUE	A_09_P197390	FBtr0077329	CG15459	CG15459 gene product from transcript CG15459-RA	NM_134545
A_09_P211435	28.1408	31.8062	30.0857	25.2771	40.7555	43.93	31.0577	4.23038	8.0027	10.9972	9.98765	10.9716	11.1427	28.8275	38.5811	7.74343	10.7007	3.72283	3.60549	4.81459	4.99124	4.91101	4.65976	5.34892	5.45713	4.95688	2.08079	3.00049	3.45906	3.32015	3.4557	3.47803							BELOW	BELOW	BELOW	BELOW	TRUE	TRUE	A_09_P211435	FBtr0091659	CG33679	CG33679 gene product from transcript CG33679-RA	NM_001032102
A_09_P174140	1.62912	1.52344	3.73605	18.7336	2.22041	1.62279	2.63404	1.58436	1.58399	1.9964	1.66387	1.50103	3.86746	6.40555	2.15908	1.72158	2.34412	3.72073	-1.0857	0.704093	0.607333	1.90151	4.22756	1.15083	0.698476	1.39728	0.6639	0.663563	0.997401	0.734543	0.585953	1.95139							BELOW	BELOW	BELOW	BELOW	TRUE	TRUE	A_09_P174140	CO183604			CO183604
A_09_P042021	717.287	1587.51	959.777	1396.07	4720.79	5041.28	4388.6	231.492	344.627	363.518	789.746	745.597	617.182	1165.16	4716.89	313.212	717.508	3.72004	6.57399	9.48641	10.6325	9.90656	10.4472	12.2048	12.2996	12.0995	7.85482	8.42889	8.50588	9.62524	9.54225	9.26955	*	5.4897	< 0.0001	*	5.14172	< 0.0001	ABOVE	ABOVE	ABOVE	ABOVE	FALSE	FALSE	A_09_P042021	FBtr0086133	Cyp6a2	Cytochrome P450-6a2	NM_078904
A_09_P037976	75351.4	68771.5	37501.3	47236.8	31356.8	18698.4	18476.5	13147.8	15823.3	17175.4	26913	27693.6	27693.6	57215.2	22843.9	15382.2	27433.4	3.71958	-1.20091	16.2013	16.0695	15.1947	15.5276	14.9365	14.1906	14.1734	13.6825	13.9498	14.0681	14.716	14.7573	14.7573	*	5.46958	< 0.0001		0.585526	0.558196	ABOVE	ABOVE	ABOVE	ABOVE	FALSE	FALSE	A_09_P037976	FBtr0073577	regucalcin	CG1803 gene product from transcript CG1803-RA
A_09_P170820	14.209	12.0472	8.07975	7.65466	107.783	1.45318	2.77971	1.45559	1.47645	5.55425	1.62163	6.67908	132.103	10.4977	37.3386	2.82876	46.8012	3.71104	-1.25343	3.82873	3.59063	3.01431	2.93634	6.75199	0.539213	1.47493	0.541604	0.562133	2.47359	0.697445	2.73965	7.04552							BELOW	BELOW	BELOW	BELOW	TRUE	TRUE	A_09_P170820	FBtr0076606	ImpE1	Ecdysone-inducible gene E1	NM_080110
A_09_P199660	146.691	141.977	186.023	224.09	713.556	341.289	488.711	57.8117	39.738	43.7844	146.525	110.63	103.283	174.695	514.519	47.1114	120.146	3.70813	4.28245	7.19664	7.14951	7.53934	7.80793	9.47888	8.41485	8.93284	5.85329	5.31245	5.45235	7.195	6.7896	6.69046	*	5.5756	< 0.0001	*	3.87288	0.000107661	ABOVE	ABOVE	BELOW	BELOW	FALSE	FALSE	A_09_P199660	NP447563			NP447563
A_09_P038876	369.448	315.713	358.775	332.754	722.824	209.539	244.215	72.6232	107.425	98.4148	106.094	268.933	678.082	344.173	392.193	92.821	351.036	3.70792	1.11724	8.52923	8.30247	8.48694	8.37831	9.4975	7.71107	7.93201	6.18236	6.74719	6.6208	6.7292	8.0711	9.40532	*	5.64503	< 0.0001		0.588636	0.556107	ABOVE	ABOVE	BELOW	ABOVE	FALSE	FALSE	A_09_P038876	FBtr0112984	CG9095	CG9095 gene product from transcript CG9095-RA	NM_001103514
A_09_P164950	20.466	31.1283	32.6488	24.7574	98.7481	66.2074	82.3742	3.47054	8.30369	10.2739	21.8147	54.555	39.5097	27.2501	82.4432	7.34938	38.6265	3.70781	2.13437	4.35516	4.96015	5.02896	4.62979	6.62568	6.04892	6.36412	1.79516	3.05375	3.36091	4.44723	5.76964	5.30413							BELOW	BELOW	BELOW	BELOW	TRUE	TRUE	A_09_P164950
A_09_P104095	442.246	561.123	285.16	258.741	13467.5	10680.6	9550.2	61.7704	51.9169	199.496	5637.7	9025.33	8221.96	386.817	11232.8	104.394	7628.33	3.70535	1.47251	8.78871	9.13217	8.15563	8.01536	13.7172	13.3827	13.2213	5.94884	5.69813	7.64022	12.4609	13.1398	13.0053	*	6.19682	< 0.0001		1.07992	0.280183	ABOVE	ABOVE	BELOW	ABOVE	FALSE	FALSE	A_09_P104095	FBtr0078476	CS-2	Chitin synthase 2	NM_079485
A_09_P090472	4070.12	5445.62	4372.07	6752.56	5555.27	6537.75	6185.87	2925.2	601.948	650.784	6346.37	1806.69	2611.73	5160.09	6092.96	1392.64	3588.26	3.70525	1.69803	11.9909	12.4109	12.0941	12.7212	12.4396	12.6746	12.5948	11.5143	9.2335	9.34603	12.6317	10.8191	11.3508	*	6.72679	< 0.0001		1.83041	0.0671934	ABOVE	ABOVE	ABOVE	ABOVE	FALSE	FALSE	A_09_P090472	SD26211			AY119276
A_09_P064106	8305.58	14404.1	9615.31	12381.5	6739.21	4776.14	5093.89	2485.18	3353.71	3212.51	2320.65	3981.88	2800.62	11176.6	5536.41	3017.13	3034.38	3.70438	1.82456	13.0199	13.8142	13.2311	13.5959	12.7184	12.2216	12.3146	11.2791	11.7115	11.6495	11.1803	11.9592	11.4515	*	5.52989	< 0.0001		1.67687	0.0935727	ABOVE	ABOVE	ABOVE	ABOVE	FALSE	FALSE	A_09_P064106	FBtr0076945	Prat2	Phosphoribosylamidotransferase 2	NM_079225
A_09_P110545	99.2762	104.897	81.7076	97.8971	75.0607	66.1427	69.6935	18.5847	34.8857	24.3652	13.6486	17.5699	20.1252	95.9445	70.299	25.9452	17.1146	3.69797	4.10755	6.63338	6.71283	6.3524	6.61319	6.22999	6.04751	6.12295	4.21604	5.12456	4.60675	3.77068	4.13503	4.33093							BELOW	BELOW	BELOW	BELOW	TRUE	TRUE	A_09_P110545
A_09_P015181	3096.3	2462.49	2340.49	2895.72	106.773	132.421	78.0154	901.708	901.415	391.887	152.887	78.1677	50.5781	2698.75	105.736	731.67	93.8776	3.68848	1.12632	11.5963	11.2659	11.1926	11.4997	6.7384	7.04899	6.28569	9.81652	9.81605	8.61429	7.25632	6.2885	5.66044	*	5.83905	< 0.0001				ABOVE	BELOW	ABOVE	BELOW	FALSE	TRUE	A_09_P015181	FBtr0073061	dro4	drosomycin-4	NM_168021
A_09_P046486	7741.79	9702.13	5276.65	6678.87	1866.75	288.612	164.563	1540.75	2698.72	1757	6589.18	1140.92	4393.16	7349.86	773.308	1998.82	4041.09	3.67709	-5.22571	12.9185	13.2441	12.3654	12.7054	10.8663	8.17299	7.3625	10.5894	11.3981	10.7789	12.6859	10.156	12.101	*	5.58215	< 0.0001	*	5.37733	< 0.0001	ABOVE	ABOVE	ABOVE	ABOVE	FALSE	FALSE	A_09_P046486	FBtr0073062	dro5	drosomycin-5	NM_139546
A_09_P038581	744.849	656.684	472.073	467.9	774.251	378.385	324.232	160.644	173.159	143.791	126.812	262.263	397.041	585.376	492.289	159.198	262.039	3.67703	1.87869	9.5408	9.35906	8.88287	8.87006	9.59666	8.56371	8.34088	7.32772	7.43595	7.16783	6.98655	8.03487	8.63314	*	5.48297	< 0.0001		1.79222	0.0731018	ABOVE	ABOVE	ABOVE	ABOVE	FALSE	FALSE	A_09_P038581	FBtr0073891	CG1368	CG1368 gene product from transcript CG1368-RA	NM_132711
A_09_P025806	5.68366	17.9827	17.919	14.8428	3.66206	6.66143	6.70037	4.10464	2.08684	5.33591	6.65007	1.69365	14.8631	14.107	5.67462	3.84246	7.73561	3.67135	-1.36319	2.50682	4.16854	4.16342	3.89169	1.87266	2.73583	2.74424	2.03726	1.06132	2.41573	2.73337	0.760136	3.89366							BELOW	BELOW	BELOW	BELOW	TRUE	TRUE	A_09_P025806	FBtr0086248	CG11159	CG11159 gene product from transcript CG11159-RA	NM_137661
A_09_P052016	7.24713	21.643	49.2661	34.124	39.7275	110.466	63.8567	5.83364	5.56542	11.5486	19.7637	30.1134	37.8172	28.0701	71.3501	7.64922	29.2314	3.66966	2.44087	2.85741	4.43583	5.62252	5.09271	5.31207	6.78746	5.99677	2.5444	2.47649	3.52965	4.30478	4.91233	5.24097							BELOW	BELOW	BELOW	BELOW	TRUE	TRUE	A_09_P052016	FBtr0072362	SerT	Serotonin transporter	NM_079122
A_09_P111265	2100.29	1695.33	1385.05	1747.4	13306.4	11999.1	14816.7	411.307	413.501	591.671	10565	13479.1	11002.1	1732.02	13374.1	472.16	11682.1	3.66829	1.14484	11.0364	10.7274	10.4357	10.771	13.6998	13.5506	13.8549	8.68407	8.69175	9.20865	13.367	13.7184	13.4255	*	5.56709	< 0.0001		0.37427	0.708204	ABOVE	ABOVE	ABOVE	ABOVE	FALSE	FALSE	A_09_P111265	FBtr0081048	CG15155	CG15155 gene product from transcript CG15155-RA	NM_136024
A_09_P169510	4593.54	8971.58	4205.34	7001.78	2797.28	1521.15	1854.49	1849.37	1561.79	1656.15	2051.14	2340.49	1754.37	6193.06	2057.64	1689.1	2048.67	3.66648	1.00438	12.1654	13.1311	12.038	12.7735	11.4498	10.5709	10.8568	10.8528	10.609	10.6936	11.0022	11.1926	10.7767	*	5.35229	< 0.0001		0.059168	0.952819	ABOVE	ABOVE	ABOVE	ABOVE	FALSE	FALSE	A_09_P169510	TC238685
A_09_P055716	3.56472	43.6732	18.6436	10.2835	188.135	110.78	100.312	2.46526	8.03159	5.09015	100.002	159.155	183.146	19.0413	133.076	5.19567	147.434	3.66483	-1.1079	1.83379	5.44868	4.22061	3.36226	7.55562	6.79155	6.64835	1.30174	3.00569	2.34771	6.64389	7.31429	7.51685					0.301882	0.762743	BELOW	ABOVE	BELOW	ABOVE	TRUE	FALSE	A_09_P055716	FBtr0075853	CG10140	CG10140 gene product from transcript CG10140-RA	NM_140391
A_09_P004391	1126.44	964.498	498.298	526.733	7462.71	5065.9	6102.54	237.504	191.023	209.594	5631.23	6184.43	5109.22	778.992	6210.38	212.707	5641.63	3.66228	1.10081	10.1376	9.91363	8.96086	9.04093	12.8655	12.3066	12.5752	7.89181	7.5776	7.71145	12.4592	12.5944	12.3189	*	5.28645	< 0.0001		0.235926	0.813491	ABOVE	ABOVE	ABOVE	ABOVE	FALSE	FALSE	A_09_P004391	FBtr0112727	CG34426	CG34426 gene product from transcript CG34426-RA	NM_001104082
A_09_P075726	40.505	38.4348	90.5466	97.811	98.0388	107.304	102.181	15.6699	19.9069	19.4302	63.0947	74.0793	177.119	66.8244	102.508	18.3357	104.764	3.6445	-1.02201	5.34003	5.26434	6.50059	6.61192	6.61528	6.74556	6.67498	3.96992	4.3152	4.28023	5.97945	6.211	7.46858							BELOW	BELOW	BELOW	BELOW	TRUE	TRUE	A_09_P075726	FBtr0100110	CG8927	CG8927 gene product from transcript CG8927-RA	NM_001038967
A_09_P071301	4586.65	7290.93	2661.34	4730.64	2894.73	847.708	1446.18	1350.51	1140.59	1475.34	3324.63	2424.43	2468.63	4817.39	1729.54	1322.15	2739.23	3.64361	-1.58379	12.1632	12.8319	11.3779	12.2078	11.4992	9.72742	10.498	10.3993	10.1556	10.5268	11.699	11.2434	11.2695	*	5.28161	< 0.0001		1.56592	0.117373	ABOVE	ABOVE	ABOVE	ABOVE	FALSE	FALSE	A_09_P071301	FBtr0084729	CG13641	CG13641 gene product from transcript CG13641-RA	NM_143045
A_09_P059986	7.61012	6.86488	9.33657	10.5935	8.89088	11.4989	4.18652	2.14056	2.77334	2.17746	3.75788	3.85914	24.8019	8.60127	8.1921	2.36379	10.8063	3.63877	-1.31911	2.92792	2.77923	3.22289	3.40511	3.15233	3.52342	2.06575	1.09799	1.47162	1.12265	1.90992	1.94828	4.63238							BELOW	BELOW	BELOW	BELOW	TRUE	TRUE	A_09_P059986	FBtr0081582	CG31496	CG31496 gene product from transcript CG31496-RA	NM_169182
A_09_P100060	4349.63	3241.72	2001.07	2332.53	20070.2	17166	21505.4	936.819	618.308	905.995	25007.5	20808.1	17838.4	2981.24	19580.5	820.374	21218	3.634	-1.08363	12.0867	11.6625	10.9666	11.1877	14.2928	14.0673	14.3924	9.87163	9.27218	9.82336	14.6101	14.3449	14.1227	*	5.38663	< 0.0001		0.20473	0.837784	ABOVE	ABOVE	ABOVE	ABOVE	FALSE	FALSE	A_09_P100060	FBtr0112480	CG34284	CG34284 gene product from transcript CG34284-RA	NM_001104362
A_09_P070846	1931.65	3763.37	618.819	753.168	76.2399	194.001	222.245	507.817	435.122	517.423	113.141	54.7194	79.6057	1766.75	164.162	486.787	82.4887	3.62941	1.99011	10.9156	11.8778	9.27337	9.55683	6.25247	7.59992	7.79601	8.98816	8.76528	9.0152	6.82198	5.77398	6.3148	*	4.38895	< 0.0001		1.72357	0.0847903	ABOVE	ABOVE	ABOVE	BELOW	FALSE	FALSE	A_09_P070846	FBtr0084519	RpS19b	Ribosomal protein S19b	NM_142938
A_09_P021451	658.78	764.425	485.715	576.875	823.399	505.447	421.041	136.865	215.088	161.875	531.944	722.605	907.884	621.449	583.296	171.276	720.811	3.62835	-1.23576	9.36365	9.57823	8.92397	9.17211	9.68545	8.98142	8.71782	7.09661	7.74878	7.33874	9.05513	9.49706	9.82636	*	5.51874	< 0.0001		0.625727	0.531496	ABOVE	ABOVE	ABOVE	ABOVE	FALSE	FALSE	A_09_P021451	FBtr0080073	Hand	CG18144 gene product from transcript CG18144-RA	NM_135526
A_09_P003246	2044.56	7077.55	1476.28	3321.03	5825.04	3966.34	4639.26	891.361	979.193	1007.25	3813.53	4556.32	4688.29	3479.86	4810.21	959.268	4352.71	3.62762	1.10511	10.9976	12.789	10.5278	11.6974	12.5081	11.9536	12.1797	9.79987	9.93545	9.97621	11.8969	12.1537	12.1948	*	4.73248	< 0.0001		0.249259	0.803161	ABOVE	ABOVE	ABOVE	ABOVE	FALSE	FALSE	A_09_P003246	FBtr0112408	CG34215	CG34215 gene product from transcript CG34215-RA	NM_001103734
A_09_P182740	1.64186	1.5272	4.50165	14.9172	1.50851	1.57104	2.23933	1.59325	1.59562	1.48457	5.3269	1.50566	1.57471	5.64698	1.77296	1.55781	2.80242	3.62494	-1.58065	0.715331	0.610889	2.17045	3.8989	0.593124	0.65172	1.16307	0.671973	0.674117	0.570045	2.4133	0.590396	0.655086							BELOW	BELOW	BELOW	BELOW	TRUE	TRUE	A_09_P182740	TC239076
A_09_P073436	2391.97	3047.1	2070.16	2905.87	1987.92	925.021	1084.52	556.488	723.092	875.797	339.713	550.303	651.306	2603.77	1332.49	718.459	513.774	3.62411	2.59353	11.224	11.5732	11.0155	11.5048	10.957	9.85334	10.0828	9.12021	9.49804	9.77445	8.40817	9.10408	9.34719	*	5.5198	< 0.0001		2.53959	0.0111004	ABOVE	ABOVE	ABOVE	ABOVE	FALSE	FALSE	A_09_P073436	FBtr0082225	CG3999	CG3999 gene product from transcript CG3999-RA	NM_141732
A_09_P163395	37.1675	57.02	65.8415	95.6761	15.5926	24.3262	40.2802	27.6832	10.1144	15.124	28.7375	18.9958	18.9958	63.9263	26.733	17.6405	22.243	3.62383	1.20186	5.21597	5.8334	6.04093	6.58009	3.96279	4.60444	5.332	4.79094	3.33834	3.91877	4.84486	4.24761	4.24761							BELOW	BELOW	BELOW	BELOW	TRUE	TRUE	A_09_P163395	EL869792			EL869792
A_09_P057761	1037.54	2653.1	1016.56	1400.08	651.562	325.228	347.795	347.21	468.073	448.777	764.739	845.923	1012.96	1526.82	441.528	421.353	874.541	3.62361	-1.98071	10.019	11.3735	9.98948	10.4513	9.34776	8.34531	8.44209	8.43966	8.87059	8.80985	9.57882	9.72438	9.98436	*	5.18377	< 0.0001		1.9847	0.0471822	ABOVE	ABOVE	ABOVE	ABOVE	FALSE	FALSE	A_09_P057761	FBtr0086215	CG30154	CG30154 gene product from transcript CG30154-RA	NM_145874
A_09_P016576	142.043	485.356	432.156	157.657	22494	13527.6	12204	64.1545	4.0952	183.753	8794.33	10792.1	14618.6	304.303	16075.2	84.0009	11401.7	3.62262	1.4099	7.15018	8.9229	8.75541	7.30065	14.4573	13.7236	13.5751	6.00348	2.03393	7.52162	13.1024	13.3977	13.8355	*	8.42243	< 0.0001		0.894241	0.371196	ABOVE	ABOVE	BELOW	ABOVE	FALSE	FALSE	A_09_P016576	FBtr0071991	CG32834	CG32834 gene product from transcript CG32834-RB
A_09_P020766	110.352	77.5274	33.6536	21.1203	13.5739	17.234	10.9173	13.058	20.68	16.5174	7.48216	8.03159	6.82986	60.6633	13.9084	16.7518	7.44787	3.6213	1.86743	6.78597	6.27663	5.07269	4.40056	3.76276	4.10719	3.44854	3.70686	4.37016	4.04591	2.90345	3.00569	2.77186							BELOW	BELOW	BELOW	BELOW	TRUE	TRUE	A_09_P020766	FBtr0301169	CG7795	CG7795 gene product from transcript CG7795-RD	NM_164806
A_09_P090810	1.64566	3.42614	19.2054	1.67328	3.25472	1.52299	4.33702	1.74461	1.66276	1.98903	13.2899	2.83589	3.72341	6.48762	3.03824	1.7988	6.6164	3.60664	-2.17771	0.718666	1.77658	4.26344	0.742679	1.70253	0.606906	2.1167	0.802905	0.73358	0.992065	3.73226	1.5038	1.89662							BELOW	BELOW	BELOW	BELOW	TRUE	TRUE	A_09_P090810	EF525533			EF525533
A_09_P019501	11102.8	14889.2	15442.9	30379.8	40933.6	66234.1	76635.1	4142.46	5076.47	5720.95	47919.9	45206.2	47696.5	17953.7	61267.6	4979.96	46940.9	3.60518	1.30521	13.4386	13.862	13.9147	14.8908	15.321	16.0153	16.2257	12.0163	12.3096	12.482	15.5483	15.4642	15.5416	*	5.20041	< 0.0001		0.634516	0.525747	ABOVE	ABOVE	ABOVE	ABOVE	FALSE	FALSE	A_09_P019501	FBtr0079062	Cyp28d1	CG10833 gene product from transcript CG10833-RA	NM_135068
A_09_P118400	11.0745	4.45246	6.83903	12.2143	11.1237	10.4073	18.3422	2.16622	2.88845	2.14319	1.48625	5.75128	9.10978	8.64507	13.2911	2.39929	5.4491	3.60318	2.43913	3.46917	2.1546	2.77379	3.6105	3.47556	3.37952	4.19709	1.11518	1.5303	1.09976	0.571677	2.52388	3.18742							BELOW	BELOW	BELOW	BELOW	TRUE	TRUE	A_09_P118400	TC241194
A_09_P058501	2294.26	2709	1855.81	2875.17	15586.9	15149.6	17676.9	583.577	710.781	734.342	5240.77	7213.64	5702.92	2433.56	16137.8	676.233	6052.44	3.5987	2.66633	11.1638	11.4035	10.8578	11.4894	13.928	13.887	14.1096	9.18878	9.47326	9.52031	12.3556	12.8165	12.4775	*	5.42924	< 0.0001		2.6915	0.007115	ABOVE	ABOVE	ABOVE	ABOVE	FALSE	FALSE	A_09_P058501	FBtr0273336	CG30456	CG30456 gene product from transcript CG30456-RB	NM_137344
A_09_P014421	17.0379	1.91352	3.50621	2.15992	1.72536	3.58545	1.70678	1.64207	1.73075	1.75833	2.03601	1.57471	1.59371	6.15439	2.3392	1.71038	1.73481	3.59825	1.34839	4.09068	0.936229	1.80991	1.11098	0.786897	1.84215	0.771277	0.715516	0.791397	0.814206	1.02574	0.655086	0.672389							BELOW	BELOW	BELOW	BELOW	TRUE	TRUE	A_09_P014421	FBtr0076293	Ir67c	Ionotropic receptor 67c	NM_168407
A_09_P181745	2121.27	3700.02	1977.87	1754.37	388.871	298.032	233.316	922.234	542.276	529.756	67.2188	70.2034	59.4291	2388.38	306.74	664.755	65.6171	3.59287	4.67469	11.0507	11.8533	10.9497	10.7767	8.60315	8.21932	7.86614	9.84899	9.08288	9.04918	6.07079	6.13347	5.8931	*	5.4176	< 0.0001	*	4.14973	< 0.0001	ABOVE	ABOVE	ABOVE	BELOW	FALSE	FALSE	A_09_P181745	TC238525
A_09_P022111	924.441	1259.29	685.565	1423.47	22831.1	24450.8	28325	211.972	342.09	342.617	4291.32	11500.2	5624.27	1073.19	25202.3	298.893	7138.6	3.59055	3.53043	9.85244	10.2984	9.42115	10.4752	14.4787	14.5776	14.7898	7.72773	8.41823	8.42045	12.0672	13.4894	12.4575	*	5.39506	< 0.0001	*	3.67176	0.000241072	ABOVE	ABOVE	ABOVE	ABOVE	FALSE	FALSE	A_09_P022111	FBtr0303291	CG16965	CG16965 gene product from transcript CG16965-RB	NM_135684
A_09_P066896	42.7412	49.4569	39.5401	70.2338	424.062	45.0877	35.5964	8.03808	15.4861	18.6647	6.16296	24.1616	3554.49	50.493	168.249	14.063	1194.94	3.5905	-7.10221	5.41756	5.6281	5.30524	6.13409	8.72813	5.49466	5.15366	3.00685	3.9529	4.22224	2.62362	4.59464	11.7954					0.228385	0.819347	BELOW	ABOVE	BELOW	ABOVE	TRUE	FALSE	A_09_P066896	FBtr0070612	CG15239	CG15239 gene product from transcript CG15239-RA	NM_130725
A_09_P222430	4.3904	38.8865	13.577	1.50326	1.65891	1.45776	2.64648	1.46491	9.29802	1.43674	9.81291	5.09015	1.47211	14.5893	1.92105	4.06656	5.45839	3.58763	-2.84136	2.13435	5.2812	3.76309	0.588095	0.730236	0.543753	1.40407	0.550812	3.21692	0.522799	3.29468	2.34771	0.557885							BELOW	BELOW	BELOW	BELOW	TRUE	TRUE	A_09_P222430	TC250007
A_09_P007971	8.30369	12.8724	5.66273	9.59646	12.1925	11.0698	4.86253	2.53078	3.44588	1.64682	4.5857	2.17324	7.41722	9.10882	9.37494	2.54116	4.72539	3.58451	1.98395	3.05375	3.68621	2.5015	3.2625	3.60792	3.46856	2.28171	1.33958	1.78487	0.719683	2.19714	1.11985	2.89088							BELOW	BELOW	BELOW	BELOW	TRUE	TRUE	A_09_P007971	FBtr0087389	CG8160	CG8160 gene product from transcript CG8160-RA	NM_137187
A_09_P022426	61199.5	99944.4	62136	87053.1	23364.9	19182.7	21590.3	20793.5	22116.2	22056.8	19701.4	15419.8	14300.9	77583.2	21379.3	21655.5	16474	3.58261	1.29776	15.9012	16.6088	15.9231	16.4096	14.5121	14.2275	14.3981	14.3438	14.4328	14.4289	14.266	13.9125	13.8038	*	5.35318	< 0.0001		0.727383	0.466994	ABOVE	ABOVE	ABOVE	ABOVE	FALSE	FALSE	A_09_P022426	FBtr0080496	CG9928	CG9928 gene product from transcript CG9928-RA	NM_135758
A_09_P022856	257.613	229.459	280.028	357.895	3116.04	4960.84	5943.79	69.3401	82.1126	84.3884	1230.03	1404.78	1252.02	281.249	4673.56	78.6137	1295.61	3.5776	3.60722	8.00906	7.84209	8.12943	8.48339	11.6055	12.2764	12.5372	6.11562	6.35953	6.39897	10.2645	10.4561	10.29	*	5.39988	< 0.0001		3.40502	0.000661981	ABOVE	ABOVE	BELOW	ABOVE	FALSE	FALSE	A_09_P022856	FBtr0080923	CG6012	CG6012 gene product from transcript CG6012-RA	NM_135973
A_09_P002026	4986.3	7211.31	5640.47	9606.66	5171.98	3532.87	4250.44	1922.75	1906.49	1929.12	3265.25	4067.9	3185	6861.19	4318.43	1919.45	3506.05	3.57455	1.23171	12.2838	12.816	12.4616	13.2298	12.3365	11.7866	12.0534	10.909	10.8967	10.9137	11.673	11.9901	11.6371	*	5.3014	< 0.0001		0.551765	0.581112	ABOVE	ABOVE	ABOVE	ABOVE	FALSE	FALSE	A_09_P002026	FBtr0072493	Kaz1-ORFB	CG1220 gene product from transcript CG1220-RE
A_09_P171375	1.70875	2.77741	3.887	14.2679	1.70222	1.54255	1.52464	1.60071	1.67551	1.47483	1.7045	3.93944	1.49322	5.66026	1.5898	1.58368	2.37905	3.57411	-1.49645	0.772941	1.47374	1.95866	3.8347	0.767418	0.625317	0.608469	0.678712	0.7446	0.560549	0.769349	1.97799	0.578427							BELOW	BELOW	BELOW	BELOW	TRUE	TRUE	A_09_P171375	AI530819			AI530819
A_09_P045486	4281.18	6494.63	4666.06	6450.62	9752.48	8544.53	8572.23	1259.29	1428.04	1919.37	6667.94	7985.18	9742.63	5473.12	8956.41	1535.57	8131.92	3.56424	1.10139	12.0638	12.665	12.188	12.6552	13.2516	13.0608	13.0655	10.2984	10.4798	10.9064	12.703	12.9631	13.2501	*	5.42014	< 0.0001		0.290592	0.771365	ABOVE	ABOVE	ABOVE	ABOVE	FALSE	FALSE	A_09_P045486	FBtr0089032	Tsp42El	Tetraspanin 42El	NM_078914
A_09_P146530	1215.73	1356.45	745.829	774.251	5104.83	3204.78	3402.54	194.246	357.29	310.087	675.03	2440.86	1754.73	1023.07	3904.05	287.208	1623.54	3.56211	2.40465	10.2476	10.4056	9.5427	9.59666	12.3176	11.646	11.7324	7.60174	8.48095	8.27653	9.39881	11.2532	10.777	*	5.41109	< 0.0001		2.68645	0.0072234	ABOVE	ABOVE	ABOVE	ABOVE	FALSE	FALSE	A_09_P146530	FBtr0073377	CG15210	CG15210 gene product from transcript CG15210-RA	NM_144208
A_09_P057111	1680.16	1790.02	1140.59	1384.47	9661.22	8176.72	9304.9	382.827	343.745	535.826	5417.33	8518.85	7966.07	1498.81	9047.61	420.799	7300.75	3.56182	1.23927	10.7144	10.8058	10.1556	10.4351	13.238	12.9973	13.1838	8.58055	8.42519	9.06562	12.4034	13.0564	12.9597	*	5.43727	< 0.0001		0.629336	0.529131	ABOVE	ABOVE	ABOVE	ABOVE	FALSE	FALSE	A_09_P057111	FBtr0084582	p38c	CG33338 gene product from transcript CG33338-RA	NM_206554
A_09_P017571	237.215	33.1682	86.5232	233.016	13028.6	16442.2	18354.4	22.4851	60.1161	41.6999	1436.73	3990.7	1800.01	147.481	15941.7	41.4337	2409.15	3.55944	6.61717	7.89005	5.05173	6.43502	7.86429	13.6694	14.0051	14.1638	4.4909	5.90968	5.38197	10.4886	11.9624	10.8138	*	4.58544	< 0.0001	*	5.39775	< 0.0001	ABOVE	ABOVE	BELOW	ABOVE	FALSE	FALSE	A_09_P017571	FBtr0302527	CG33346	CG33346 gene product from transcript CG33346-RB	NM_206578
A_09_P218115	3687.01	5862.49	2392.74	4421.55	1493.41	613.787	1061.56	1186.98	1091.53	1170.35	2254.51	1529.76	1454.89	4090.95	1056.25	1149.62	1746.39	3.55852	-1.65338	11.8482	12.5173	11.2244	12.1103	10.5444	9.26159	10.052	10.2131	10.0921	10.1927	11.1386	10.5791	10.5067	*	5.20598	< 0.0001		1.48986	0.136267	ABOVE	ABOVE	ABOVE	ABOVE	FALSE	FALSE	A_09_P218115	FBtr0084729	CG13641	CG13641 gene product from transcript CG13641-RA	NM_143045
A_09_P217210	1362.07	1530.24	1102.43	699.349	10859.9	6924.13	9406.98	285.29	377.646	326.571	4535.37	5159.77	8475.88	1173.52	9063.67	329.836	6057.01	3.5579	1.49639	10.4116	10.5795	10.1065	9.44987	13.4067	12.7574	13.1995	8.15629	8.56089	8.35125	12.147	12.3331	13.0491	*	5.26998	< 0.0001		1.15491	0.24813	ABOVE	ABOVE	ABOVE	ABOVE	FALSE	FALSE	A_09_P217210	FBtr0073111	CG14963	CG14963 gene product from transcript CG14963-RA	NM_139521
A_09_P058736	30.3764	30.8619	30.635	18.1505	376.424	14.7672	8.86745	7.42571	5.79486	10.002	24.0956	143.24	517.552	27.5059	133.353	7.74086	228.296	3.55335	-1.71197	4.92488	4.94775	4.93711	4.18194	8.55621	3.88432	3.14852	2.89253	2.53477	3.32222	4.5907	7.16229	9.01556					3.26091	0.00111111	BELOW	ABOVE	BELOW	ABOVE	TRUE	FALSE	A_09_P058736	FBtr0085686	PH4alphaSG1	prolyl-4-hydroxylase-alpha SG1	NM_170497
A_09_P138020	1.71335	1.55071	51.3793	13.5977	7.18893	8.84449	3.80412	6.83105	1.8631	5.7235	6.86488	3.5804	3.18909	17.0603	6.61251	4.80588	4.54479	3.54987	1.45497	0.77682	0.632929	5.68312	3.76529	2.84578	3.14478	1.92756	2.77211	0.897705	2.5169	2.77923	1.84012	1.67314							BELOW	BELOW	BELOW	BELOW	TRUE	TRUE	A_09_P138020	TC253118
A_09_P066121	50.6626	78.6439	24.9912	37.6631	12.5488	8.13716	8.64348	4.43946	18.4045	17.7468	5.73773	26.3297	662.231	47.9902	9.77648	13.5303	231.433	3.54688	-23.6724	5.66285	6.29726	4.64335	5.23508	3.64948	3.02453	3.11161	2.15038	4.20199	4.14949	2.52048	4.71862	9.37119				*	4.29669	< 0.0001	BELOW	BELOW	BELOW	ABOVE	TRUE	FALSE	A_09_P066121	FBtr0080560	CG16886	CG16886 gene product from transcript CG16886-RB	NM_135844
A_09_P017326	6770.82	9646.64	5753.61	5377.52	71892.2	60496.5	66942.7	1582.58	1584.17	2658.57	42995	51506.3	49758.3	6887.15	66443.8	1941.77	48086.5	3.54683	1.38175	12.7251	13.2358	12.4903	12.3927	16.1335	15.8846	16.0306	10.6281	10.6295	11.3764	15.3919	15.6525	15.6026	*	5.4246	< 0.0001		0.882522	0.377498	ABOVE	ABOVE	ABOVE	ABOVE	FALSE	FALSE	A_09_P017326	FBtr0301030	CG33258	CG33258 gene product from transcript CG33258-RB	NM_001038938
A_09_P129145	224.163	274.929	336.097	318.839	944.582	630.698	756.677	72.3633	77.5274	94.3232	672.029	915.68	1157.1	288.507	777.319	81.4046	914.936	3.54411	-1.17704	7.8084	8.10292	8.39273	8.31668	9.88353	9.30081	9.56353	6.17719	6.27663	6.55954	9.39238	9.8387	10.1763	*	5.37851	< 0.0001		0.415213	0.677988	ABOVE	ABOVE	BELOW	ABOVE	FALSE	FALSE	A_09_P129145	FBtr0077141	CG13285	CG13285 gene product from transcript CG13285-RA	NM_139712
A_09_P043126	63.5423	62.0566	60.8214	54.9149	67.2502	61.3704	61.8841	14.7564	19.2719	17.0461	13.9288	22.8653	20.9958	60.3338	63.5016	17.0248	19.2633	3.54388	3.29651	5.98965	5.95551	5.92651	5.77913	6.07147	5.93947	5.9515	3.88327	4.26843	4.09137	3.8	4.51509	4.39203							BELOW	BELOW	BELOW	BELOW	TRUE	TRUE	A_09_P043126	FBtr0080725	l(2)35Bg	lethal (2) 35Bg	NM_080199
A_09_P034931	61.9491	7.11912	34.3991	73.0967	16350	19443.9	13984.1	11.5954	7.6699	18.1196	2271.14	9027.35	4802.9	44.141	16592.7	12.4616	5367.13	3.54215	3.09153	5.95301	2.8317	5.1043	6.19173	13.997	14.247	13.7715	3.53548	2.93921	4.17948	11.1492	13.1401	12.2297					3.46053	0.000539453	BELOW	ABOVE	BELOW	ABOVE	TRUE	FALSE	A_09_P034931	FBtr0074859	CG7298	CG7298 gene product from transcript CG7298-RA	NM_140930
A_09_P042191	14.9735	1.65069	4.20301	10.3718	1.79712	1.6904	3.93764	2.08608	2.52019	2.00419	3.244	1.84652	4.15161	7.79975	2.47505	2.20349	3.08071	3.53973	-1.2447	3.90434	0.723069	2.07142	3.37459	0.845687	0.757365	1.97733	1.06079	1.33353	1.00302	1.69777	0.884809	2.05367							BELOW	BELOW	BELOW	BELOW	TRUE	TRUE	A_09_P042191	FBtr0083444	Eh	Eclosion hormone	NM_079662
A_09_P029071	19306.3	22070.1	14946.3	19471.4	3973.45	612.077	335.669	4909.96	6515	4661.01	13393.3	2429.3	7705.23	18948.5	1640.4	5361.99	7842.61	3.53386	-4.78092	14.2368	14.4298	13.8675	14.2491	11.9562	9.25757	8.3909	12.2615	12.6695	12.1864	13.7092	11.2463	12.9116	*	5.39598	< 0.0001	*	5.20193	< 0.0001	ABOVE	ABOVE	ABOVE	ABOVE	FALSE	FALSE	A_09_P029071	FBtr0073062	dro5	drosomycin-5	NM_139546
A_09_P144395	2.72594	13.4764	14.2348	12.5162	2.61162	3.59564	4.0402	1.47699	3.18356	4.45815	1.53845	1.46693	1.50889	10.7383	3.41582	3.03957	1.50476	3.53285	2.27001	1.44675	3.75236	3.83135	3.64572	1.38494	1.84625	2.01443	0.56266	1.67064	2.15645	0.621478	0.5528	0.593488							BELOW	BELOW	BELOW	BELOW	TRUE	TRUE	A_09_P144395	TC245824
A_09_P077531	7.83726	43.3547	3.31331	2.82319	5.52646	1.56975	2.73092	3.62583	4.49391	4.08377	5.96411	5.45741	5.24192	14.3321	3.27571	4.06784	5.55448	3.52328	-1.69566	2.97035	5.43812	1.72827	1.49733	2.46636	0.650535	1.44939	1.85831	2.16797	2.0299	2.57631	2.44822	2.3901							BELOW	BELOW	BELOW	BELOW	TRUE	TRUE	A_09_P077531	FBtr0070692	CG3062	CG3062 gene product from transcript CG3062-RA	NM_131949
A_09_P063876	27.1059	42.0774	33.4605	34.8951	38.5401	34.7634	34.4622	9.44552	7.96778	11.9359	36.2385	45.5953	42.2019	34.3847	35.9219	9.78307	41.3452	3.51472	-1.15098	4.76054	5.39497	5.06439	5.12495	5.26829	5.1195	5.10694	3.23963	2.99418	3.57724	5.17945	5.51081	5.39924							BELOW	BELOW	BELOW	BELOW	TRUE	TRUE	A_09_P063876	FBtr0079760	CG18662	CG18662 gene product from transcript CG18662-RA	NM_144304
A_09_P195090	8.82013	4.45572	2.91916	19.9027	10.3187	13.2236	13.0117	2.61863	3.4525	1.63581	4.81142	2.17498	2.07369	9.02443	12.1847	2.56898	3.02003	3.51284	4.03462	3.1408	2.15566	1.54555	4.31489	3.36719	3.72504	3.70174	1.38881	1.78764	0.710005	2.26646	1.121	1.0522							BELOW	BELOW	BELOW	BELOW	TRUE	TRUE	A_09_P195090	TC241567
A_09_P167605	28.2703	1.53898	5.4045	1.88023	2.44825	4.74863	1.55782	1.46776	1.71794	4.73661	1.59893	1.56525	3.66014	9.2735	2.91823	2.64077	2.27477	3.51167	1.28287	4.82122	0.621974	2.43416	0.910909	1.29175	2.24751	0.639529	0.553616	0.78068	2.24385	0.677107	0.646393	1.8719							BELOW	BELOW	BELOW	BELOW	TRUE	TRUE	A_09_P167605	TC241334
A_09_P170670	2159.59	2810.05	1737.96	2547.95	690.631	348.964	347.21	478.062	777.58	730.288	538.189	634.203	739.995	2313.89	462.268	661.977	637.462	3.49542	-1.37899	11.0765	11.4564	10.7632	11.3151	9.43177	8.44693	8.43966	8.90105	9.60285	9.51232	9.07197	9.3088	9.53137	*	5.36865	< 0.0001		1.00341	0.315667	ABOVE	ABOVE	ABOVE	ABOVE	FALSE	FALSE	A_09_P170670	FBtr0077467	Sr-CI	Scavenger receptor class C, type I	NM_057754
A_09_P045791	103.336	273.968	136.18	148.75	6.89589	10.1166	13.2499	17.9443	89.3473	34.9819	2.70526	7.98918	7.24713	165.559	10.0875	47.4245	5.98052	3.49099	1.68672	6.6912	8.09786	7.08937	7.21675	2.78574	3.33865	3.72791	4.16545	6.48135	5.12854	1.43577	2.99805	2.85741	*	5.96433	< 0.0001				ABOVE	BELOW	BELOW	BELOW	FALSE	TRUE	A_09_P045791	FBtr0302795	Strn-Mlck	Stretchin-Mlck	NM_001202026
A_09_P178535	98.314	133.035	36.6134	38.3514	69.2021	36.8355	40.2702	24.4262	18.6055	22.8067	50.784	51.5207	121.915	76.5785	48.7693	21.9461	74.7399	3.48938	-1.53252	6.61932	7.05566	5.1943	5.26121	6.11274	5.20302	5.33164	4.61036	4.21766	4.51139	5.6663	5.68708	6.92973							BELOW	BELOW	BELOW	BELOW	TRUE	TRUE	A_09_P178535	FBtr0076701	eIF4E-3	CG8023 gene product from transcript CG8023-RA	NM_139937
A_09_P019066	97502.2	132027	94781.5	127002	96954.5	81992.8	94781.5	29443.4	30059.4	37533	80176.3	73872.7	85193.8	112828	91242.9	32345.3	79747.6	3.48824	1.14415	16.5731	17.0105	16.5323	16.9545	16.565	16.3232	16.5323	14.8457	14.8755	15.1959	16.2909	16.1728	16.3785	*	5.31298	< 0.0001		0.364178	0.715726	ABOVE	ABOVE	ABOVE	ABOVE	FALSE	FALSE	A_09_P019066	FBtr0077546	CG16712	CG16712 gene product from transcript CG16712-RA	NM_134956
A_09_P033806	32.876	41.3831	12.8755	1.71373	14.0173	12.5343	13.1773	6.05374	6.44468	6.6224	7.09393	11.763	32.1347	22.2121	13.243	6.37361	16.9972	3.48501	-1.28349	5.03896	5.37097	3.68656	0.77714	3.80914	3.64781	3.71998	2.59783	2.68811	2.72735	2.82659	3.55618	5.00606							BELOW	BELOW	BELOW	BELOW	TRUE	TRUE	A_09_P033806	FBtr0075261	CG13028	CG13028 gene product from transcript CG13028-RA	NM_206392
A_09_P024621	4623.76	7005.8	5061.16	6867.22	10565	9288.77	9354.87	1389.16	1549.85	2139	7296.95	8529.43	10440.9	5889.49	9736.21	1692.67	8755.76	3.47941	1.11198	12.1749	12.7743	12.3053	12.7455	13.367	13.1813	13.1915	10.44	10.5979	11.0627	12.8331	13.0582	13.35	*	5.32636	< 0.0001		0.313852	0.753634	ABOVE	ABOVE	ABOVE	ABOVE	FALSE	FALSE	A_09_P024621	FBtr0089032	Tsp42El	Tetraspanin 42El	NM_078914
A_09_P063261	146.099	286.986	186.347	190.83	1995.85	892.004	1057.25	34.1007	76.6555	63.9266	16.4324	8.46825	9.02062	202.566	1315.03	58.2276	11.3071	3.47886	116.302	7.1908	8.16484	7.54185	7.57614	10.9628	9.80091	10.0461	5.09173	6.26032	5.99834	4.03847	3.08206	3.17323	*	5.43044	< 0.0001	*	12.9165	< 0.0001	ABOVE	ABOVE	BELOW	BELOW	FALSE	FALSE	A_09_P063261	FBtr0305336	CG18673	CG18673 gene product from transcript CG18673-RB	NM_001104518
A_09_P064161	96.385	104.241	69.1067	75.1688	427.571	436.079	490.886	21.3172	20.2462	32.8189	197.859	199.181	167.717	86.2254	451.512	24.7941	188.252	3.47766	2.39844	6.59074	6.70378	6.11075	6.23206	8.74002	8.76845	8.93924	4.41395	4.33958	5.03645	7.62833	7.63794	7.38989					2.3871	0.0169848	BELOW	ABOVE	BELOW	ABOVE	TRUE	FALSE	A_09_P064161	FBtr0072059	Gr59f	Gustatory receptor 59f	NM_176252
A_09_P108115	661.317	617.182	484.137	697.566	19075.2	16783.1	18028.4	163.313	152.487	214.987	10388.6	12729.1	12654.7	615.051	17962.2	176.929	11924.1	3.47626	1.50638	9.3692	9.26955	8.91927	9.44619	14.2194	14.0347	14.138	7.3515	7.25254	7.74811	13.3427	13.6358	13.6274	*	5.32802	< 0.0001		1.12454	0.260787	ABOVE	ABOVE	ABOVE	ABOVE	FALSE	FALSE	A_09_P108115	FBtr0113478	Arpc3B	CG8936 gene product from transcript CG8936-RA	NM_001103539
A_09_P188035	26.0681	1.48274	2.12065	1.65571	7.03634	99.066	2.85458	1.51289	1.60213	3.64699	38.4244	2.58975	16.0556	7.8318	36.319	2.254	19.0233	3.47462	1.90919	4.70421	0.568266	1.08451	0.72745	2.81483	6.63032	1.51328	0.597307	0.679991	1.86671	5.26395	1.37281	4.005							BELOW	BELOW	BELOW	BELOW	TRUE	TRUE	A_09_P188035
A_09_P022191	2758.93	3093.46	1620.33	2429.81	2265.37	1694.18	1539.9	543.522	792.324	805.351	1852.27	3173.87	3456.68	2475.63	1833.15	713.732	2827.61	3.46857	-1.54249	11.4299	11.595	10.6621	11.2466	11.1455	10.7264	10.5886	9.08619	9.62995	9.65347	10.8551	11.632	11.7552	*	5.25854	< 0.0001		1.12176	0.261969	ABOVE	ABOVE	ABOVE	ABOVE	FALSE	FALSE	A_09_P022191	FBtr0302029	CG14946	CG14946 gene product from transcript CG14946-RC	NM_001038811
A_09_P061016	1264.97	1656.58	941.762	1090.17	424.569	135.508	90.3378	412.894	333.887	324.424	262.363	158.733	196.061	1238.37	216.805	357.068	205.719	3.46816	1.05389	10.3049	10.694	9.87922	10.0903	8.72986	7.08223	6.49726	8.68963	8.38322	8.34174	8.03542	7.31046	7.61516	*	5.23996	< 0.0001		0.410292	0.681593	ABOVE	ABOVE	ABOVE	ABOVE	FALSE	FALSE	A_09_P061016	FBtr0085462	Obp99b	Odorant-binding protein 99b	NM_143456
A_09_P007746	10.8266	11.6078	5.6418	4.42091	2.88373	2.51167	1.8032	2.15145	2.83026	2.07632	3.80027	1.98783	1.98257	8.12428	2.39953	2.35268	2.59022	3.45321	-1.07947	3.43651	3.53702	2.49616	2.14434	1.52794	1.32865	0.850559	1.10531	1.50093	1.05403	1.9261	0.991194	0.987372							BELOW	BELOW	BELOW	BELOW	TRUE	TRUE	A_09_P007746	FBtr0087481	CG12861	CG12861 gene product from transcript CG12861-RA	NM_137134
A_09_P038776	6825.83	8945.66	6862.86	8718.43	14293.9	7699.05	9678.25	1872.21	2555.61	2388.76	5850.8	10631.8	5505.25	7838.19	10557.1	2272.19	7329.28	3.44962	1.4404	12.7368	13.127	12.7446	13.0899	13.8031	12.9105	13.2405	10.8705	11.3195	11.222	12.5144	13.3761	12.4266	*	5.28917	< 0.0001		1.03062	0.302721	ABOVE	ABOVE	ABOVE	ABOVE	FALSE	FALSE	A_09_P038776	FBtr0073979	CG9512	CG9512 gene product from transcript CG9512-RA	NM_132754
A_09_P181165	1.61111	1.51563	2.10197	16.0706	1.49883	9.93438	1.56166	1.5772	1.57202	1.48225	1.64245	1.49405	1.57425	5.32483	4.33162	1.54382	1.57025	3.44912	2.75856	0.688055	0.599918	1.07174	4.00635	0.583837	3.31243	0.64308	0.657366	0.65262	0.567789	0.715849	0.579228	0.654665							BELOW	BELOW	BELOW	BELOW	TRUE	TRUE	A_09_P181165	TC238223
A_09_P008451	870.462	1614.84	960.025	1025.61	62.67	48.7116	46.1592	137.111	539.647	296.268	40.623	64.9226	54.6754	1117.73	52.5136	324.342	53.407	3.44616	-1.01701	9.76564	10.6572	9.90693	10.0023	5.9697	5.60619	5.52855	7.0992	9.07587	8.21076	5.34422	6.02065	5.77282	*	5.78394	< 0.0001				ABOVE	BELOW	ABOVE	BELOW	FALSE	TRUE	A_09_P008451	FBtr0087083	CG15617	CG15617 gene product from transcript CG15617-RA	NM_137307
A_09_P036281	98.7101	156.086	49.099	53.3193	67.8747	60.3558	68.2969	18.277	25.1806	34.3991	55.3907	54.0982	56.3745	89.3036	65.5091	25.9522	55.2878	3.44108	1.18488	6.62513	7.2862	5.61762	5.73659	6.0848	5.91542	6.09375	4.19196	4.65424	5.1043	5.79157	5.75751	5.81697							BELOW	BELOW	BELOW	BELOW	TRUE	TRUE	A_09_P036281	FBtr0078784	Tim17b1	CG1158 gene product from transcript CG1158-RA	NM_141269
A_09_P073381	100.312	182.432	115.531	93.021	2475.06	1006.64	1549.85	34.361	27.8542	44.9077	756.234	861.831	1202.42	122.824	1677.18	35.7076	940.162	3.43971	1.78393	6.64835	7.51122	6.85214	6.53948	11.2732	9.97533	10.5979	5.1027	4.79982	5.48889	9.56269	9.75126	10.2317					1.44855	0.147467	BELOW	ABOVE	BELOW	ABOVE	TRUE	FALSE	A_09_P073381	FBtr0082201	CG5361	CG5361 gene product from transcript CG5361-RA	NM_141721
A_09_P007456	686.375	969.066	572.736	590.242	356.638	248.647	244.277	140.443	256.99	217.445	229.051	357.502	365.59	704.605	283.187	204.959	317.381	3.43778	-1.12075	9.42285	9.92045	9.16173	9.20516	8.47832	7.95796	7.93237	7.13384	8.00557	7.76451	7.83953	8.48181	8.51408	*	5.30604	< 0.0001		0.29387	0.768858	ABOVE	ABOVE	ABOVE	ABOVE	FALSE	FALSE	A_09_P007456	FBtr0087642	CG6553	CG6553 gene product from transcript CG6553-RA	NM_137067
A_09_P170880	31.4826	23.7987	28.2196	44.4909	15.3306	16.022	21.0062	10.5756	7.91134	9.47493	6.59854	4.89584	5.04894	31.998	17.4529	9.32062	5.51444	3.43303	3.16495	4.97648	4.57281	4.81863	5.47544	3.93834	4.00198	4.39274	3.40267	2.98392	3.24412	2.72215	2.29156	2.33598							BELOW	BELOW	BELOW	BELOW	TRUE	TRUE	A_09_P170880	FBtr0302181	RhoGAP100F	CG1976 gene product from transcript CG1976-RB
A_09_P004551	532.375	439.507	232.56	293.799	4709.2	2197.74	2942.11	105.912	112.947	108.518	3534.88	4077.28	3644.14	374.56	3283.02	109.126	3752.1	3.43238	-1.14288	9.0563	8.77974	7.86146	8.19869	12.2013	11.1018	11.5226	6.72672	6.8195	6.76179	11.7874	11.9934	11.8314	*	5.04501	< 0.0001		0.495161	0.620488	ABOVE	ABOVE	BELOW	ABOVE	FALSE	FALSE	A_09_P004551	FBtr0112762	CG34456	CG34456 gene product from transcript CG34456-RA	NM_001104089
A_09_P144265	21.8624	30.0295	36.7534	61.1847	64.0291	50.5338	100.053	11.6124	13.0394	8.10838	36.4652	49.6562	21.6219	37.4575	71.5386	10.9201	35.9144	3.43016	1.99192	4.45038	4.90831	5.19981	5.9351	6.00066	5.65918	6.64462	3.53759	3.70481	3.01941	5.18845	5.6339	4.43442							BELOW	BELOW	BELOW	BELOW	TRUE	TRUE	A_09_P144265	FBtr0081628	CG1979	CG1979 gene product from transcript CG1979-RA	NM_141428
A_09_P165825	12.9537	9.66576	8.95497	16.588	5.45386	6.55248	4.78966	1.65702	3.7087	5.16628	1.90346	11.7069	16.5642	12.0406	5.59867	3.51067	10.0582	3.42972	-1.79653	3.69529	3.27288	3.16269	4.05207	2.44728	2.71204	2.25992	0.728591	1.89091	2.36913	0.928624	3.54929	4.05							BELOW	BELOW	BELOW	BELOW	TRUE	TRUE	A_09_P165825	GH14228			AY060300
A_09_P209030	28.4706	34.0636	9.00111	9.00453	3.45349	2.52478	3.09539	5.90031	6.2511	5.46109	7.46853	3.85357	3.62506	20.135	3.02455	5.87083	4.98239	3.42966	-1.64731	4.8314	5.09016	3.1701	3.17065	1.78806	1.33616	1.63012	2.56079	2.64411	2.44919	2.90082	1.9462	1.858							BELOW	BELOW	BELOW	BELOW	TRUE	TRUE	A_09_P209030	FBtr0301572	CG15323	CG15323 gene product from transcript CG15323-RA	NM_144149
A_09_P112440	199.181	351.446	174.813	151.107	11177.7	6283.46	6209.88	61.5991	23.3637	107.304	6275.07	8630.41	8206.3	219.137	7890.35	64.0889	7703.93	3.41926	1.0242	7.63794	8.45716	7.44967	7.23943	13.4483	12.6173	12.6003	5.94484	4.5462	6.74556	12.6154	13.0752	13.0025	*	5.77247	< 0.0001		0.0170716	0.98638	ABOVE	ABOVE	BELOW	ABOVE	FALSE	FALSE	A_09_P112440	FBtr0074392	CG18258	CG18258 gene product from transcript CG18258-RA	NM_132973
A_09_P034891	5.26045	14.4438	2.85944	3.00947	4.3379	3.90002	1.60743	1.79162	1.97218	1.84983	2.24935	2.90158	92.9869	6.39329	3.28178	1.87121	32.7126	3.41666	-9.96794	2.39519	3.85238	1.51573	1.58951	2.117	1.96348	0.684756	0.841265	0.979791	0.887393	1.16951	1.53684	6.53896							BELOW	BELOW	BELOW	BELOW	TRUE	TRUE	A_09_P034891	FBtr0074866	obst-J	obstructor-J	NM_140922
A_09_P016776	50.446	59.7243	26.6872	32.7253	48.0658	33.8431	46.8776	11.024	10.0242	16.2122	30.3764	40.445	31.7742	42.3957	42.9288	12.4201	34.1985	3.41347	1.25528	5.65667	5.90025	4.73808	5.03233	5.58694	5.08079	5.55083	3.46258	3.32542	4.01901	4.92488	5.33789	4.98978							BELOW	BELOW	BELOW	BELOW	TRUE	TRUE	A_09_P016776	FBtr0084140	CG33092	CG33092 gene product from transcript CG33092-RA
A_09_P037756	2905.87	5954.88	3236.38	5141.81	2908.92	1639.12	3185	1231.26	1177.37	1379.86	2438.13	2572.98	2212.67	4309.74	2577.68	1262.83	2407.93	3.41276	1.0705	11.5048	12.5399	11.6602	12.3281	11.5063	10.6787	11.6371	10.2659	10.2014	10.4303	11.2516	11.3292	11.1116	*	5.05776	< 0.0001		0.0816535	0.934922	ABOVE	ABOVE	ABOVE	ABOVE	FALSE	FALSE	A_09_P037756	FBtr0073509	PGRP-SA	Peptidoglycan recognition protein SA	NM_132499
A_09_P035671	244.641	503.668	465.248	596.581	6264.08	2038.95	1818.03	121.689	116.461	159.653	4609.93	6704.56	5569.71	452.534	3373.69	132.601	5628.07	3.41275	-1.66822	7.93452	8.97633	8.86186	9.22057	12.6129	10.9936	10.8282	6.92705	6.8637	7.3188	12.1705	12.7109	12.4434	*	5.06601	< 0.0001		1.81961	0.0688234	ABOVE	ABOVE	ABOVE	ABOVE	FALSE	FALSE	A_09_P035671	FBtr0078471	CG7442	CG7442 gene product from transcript CG7442-RA	NM_141113
A_09_P020936	88.3286	104.519	116.059	159.016	112.897	97.8971	92.2649	31.5476	40.3125	31.0412	49.8794	53.6084	37.7761	116.981	101.02	34.3004	47.088	3.41047	2.14534	6.46481	6.70762	6.85871	7.31303	6.81886	6.61319	6.52771	4.97946	5.33316	4.95611	5.64037	5.74439	5.2394							BELOW	BELOW	BELOW	BELOW	TRUE	TRUE	A_09_P020936	FBtr0079731	CG9314	CG9314 gene product from transcript CG9314-RA	NM_135404
A_09_P023551	915.131	3623.49	1065.07	2034.19	6039.79	3540.57	4570.23	494.313	524.77	670.989	7342.41	6077.45	6890.62	1909.47	4716.86	563.357	6770.16	3.38945	-1.43531	9.83783	11.8232	10.0567	10.9902	12.5603	11.7898	12.1581	8.94928	9.03554	9.39015	12.842	12.5693	12.7504	*	4.59309	< 0.0001		1.04108	0.297843	ABOVE	ABOVE	ABOVE	ABOVE	FALSE	FALSE	A_09_P023551	FBtr0081257	CG13077	CG13077 gene product from transcript CG13077-RA	NM_136146
A_09_P173445	38.1353	32.8272	35.19	25.945	30.7944	30.2582	43.31	10.2795	10.823	8.13716	12.5563	10.2516	7.12199	33.0244	34.7875	9.74655	9.97663	3.38831	3.4869	5.25306	5.03682	5.13709	4.69738	4.9446	4.91925	5.43663	3.3617	3.43603	3.02453	3.65034	3.35778	2.83228							BELOW	BELOW	BELOW	BELOW	TRUE	TRUE	A_09_P173445	CA804043			CA804043
A_09_P030156	1624.96	1755.04	1312.97	2009.97	356.341	222.684	240.394	358.646	623.626	502.437	378.813	433.974	351.446	1675.74	273.14	494.903	388.078	3.38599	-1.4208	10.6662	10.7773	10.3586	10.973	8.47711	7.79885	7.90926	8.48642	9.28454	8.9728	8.56534	8.76146	8.45716	*	5.2654	< 0.0001		1.00654	0.314161	ABOVE	ABOVE	ABOVE	ABOVE	FALSE	FALSE	A_09_P030156	FBtr0077467	Sr-CI	Scavenger receptor class C, type I	NM_057754
A_09_P038861	18.5424	16.2441	22.1761	10.9372	67.9	36.6332	68.5816	4.75257	5.36568	4.92646	27.1605	44.9641	50.8373	16.975	57.7049	5.0149	40.9873	3.3849	1.40787	4.21276	4.02184	4.47093	3.45117	6.08534	5.19508	6.09975	2.24871	2.42376	2.30055	4.76344	5.4907	5.66782							BELOW	BELOW	BELOW	BELOW	TRUE	TRUE	A_09_P038861	FBtr0074029	CG9072	CG9072 gene product from transcript CG9072-RA	NM_132774
A_09_P034606	8823.56	15098.3	5539.05	6568.07	6091.77	3458.94	3354.54	2541.58	2198.29	3249.27	4424.01	3707.46	4122.36	9007.24	4301.75	2663.05	4084.61	3.38231	1.05316	13.1071	13.8821	12.4354	12.6813	12.5726	11.7561	11.7119	11.3115	11.1022	11.6659	12.1111	11.8562	12.0093	*	4.93229	< 0.0001		0.0403245	0.967835	ABOVE	ABOVE	ABOVE	ABOVE	FALSE	FALSE	A_09_P034606	FBtr0273417	CG9449	CG9449 gene product from transcript CG9449-RF	NM_001144505
A_09_P128140	2666.33	5513.62	3018.16	4874.51	2670.17	1551.13	2979.42	1143.87	1131.7	1294.77	2115.84	2476.99	1968.18	4018.16	2400.24	1190.11	2187	3.37628	1.0975	11.3806	12.4288	11.5595	12.251	11.3827	10.5991	11.5408	10.1597	10.1443	10.3385	11.047	11.2744	10.9426	*	5.00393	< 0.0001		0.162811	0.870668	ABOVE	ABOVE	ABOVE	ABOVE	FALSE	FALSE	A_09_P128140	FBtr0073509	PGRP-SA	Peptidoglycan recognition protein SA	NM_132499
A_09_P071496	3549.84	4712.85	2946.53	3973.45	16286.6	13599.3	14490.8	842.693	1301.77	1230.03	8831.75	13266.4	11789	3795.67	14792.2	1124.83	11295.7	3.37443	1.30954	11.7935	12.2024	11.5248	11.9562	13.9914	13.7312	13.8228	9.71886	10.3463	10.2645	13.1085	13.6955	13.5252	*	5.20675	< 0.0001		0.765801	0.443797	ABOVE	ABOVE	ABOVE	ABOVE	FALSE	FALSE	A_09_P071496	FBtr0084809	CG11852	CG11852 gene product from transcript CG11852-RA	NM_143100
A_09_P145880	89.4425	149.633	161.72	138.113	3739.88	2253.17	2322.46	35.1542	23.6793	61.1006	2324.59	2806.61	3618.28	134.727	2771.84	39.978	2916.49	3.37003	-1.05219	6.48289	7.22528	7.33735	7.10971	11.8688	11.1377	11.1814	5.13563	4.56555	5.93311	11.1828	11.4546	11.8211	*	5.40804	< 0.0001		0.170305	0.86477	ABOVE	ABOVE	BELOW	ABOVE	FALSE	FALSE	A_09_P145880	FBtr0306593	CG13285	CG13285 gene product from transcript CG13285-RA
A_09_P035621	198.441	121.544	25.9523	30.9924	58.3674	25.4938	22.7214	19.5999	43.4576	20.8365	12.0393	8.30493	12.5563	94.2324	35.5275	27.9647	10.9668	3.3697	3.23954	7.63257	6.92533	4.69779	4.95384	5.86709	4.67207	4.50598	4.29277	5.44154	4.38104	3.58968	3.05397	3.65034							BELOW	BELOW	BELOW	BELOW	TRUE	TRUE	A_09_P035621	FBtr0078434	CG14572	CG14572 gene product from transcript CG14572-RA	NM_141102
A_09_P215270	41.4275	64.2663	72.0868	95.8468	80.9057	80.2667	62.6234	17.8849	22.7983	20.2253	32.8999	40.2425	38.8339	68.4068	74.5986	20.3028	37.3254	3.36933	1.9986	5.37252	6.00599	6.17166	6.58266	6.33817	6.32673	5.96863	4.16067	4.51085	4.33809	5.04001	5.33065	5.27924							BELOW	BELOW	BELOW	BELOW	TRUE	TRUE	A_09_P215270	FBtr0079731	CG9314	CG9314 gene product from transcript CG9314-RA	NM_135404
A_09_P033651	312.188	771.174	469.794	654.049	2284.43	2108.38	2243.77	139.928	161.498	190.597	982.449	2050.2	1661.82	551.801	2212.19	164.008	1564.82	3.36448	1.4137	8.28627	9.59091	8.87588	9.35325	11.1576	11.0419	11.1317	7.12854	7.33537	7.57438	9.94024	11.0015	10.6985	*	4.97332	< 0.0001		1.06457	0.287076	ABOVE	ABOVE	ABOVE	ABOVE	FALSE	FALSE	A_09_P033651	FBtr0075388	CG4680	CG4680 gene product from transcript CG4680-RA	NM_140634
A_09_P018816	553.884	658.561	642.165	744.061	4922.92	4486.28	5051.78	211.298	198.786	172.018	521.436	487.231	517.207	649.668	4820.33	194.034	508.625	3.34822	9.47718	9.11344	9.36317	9.3268	9.53928	12.2653	12.1313	12.3026	7.72314	7.63507	7.42642	9.02635	8.92846	9.0146	*	5.15182	< 0.0001	*	6.12568	< 0.0001	ABOVE	ABOVE	ABOVE	ABOVE	FALSE	FALSE	A_09_P018816	FBtr0077647	CG17264	CG17264 gene product from transcript CG17264-RA	NM_134892
A_09_P063416	49.5095	117.238	75.0291	49.7502	487.502	293.168	254.259	16.653	25.7935	22.8839	131.787	392.614	268.933	72.8817	344.976	21.7768	264.445	3.34676	1.30453	5.62963	6.8733	6.22938	5.63663	8.92926	8.19558	7.99016	4.05771	4.68894	4.51626	7.04206	8.61697	8.0711					0.871887	0.383273	BELOW	ABOVE	BELOW	ABOVE	TRUE	FALSE	A_09_P063416	FBtr0077817	Nplp4	Neuropeptide-like precursor 4	NM_144095
A_09_P052951	140.912	212.817	242.682	211.298	3207.17	2074.72	2132.15	50.0577	47.1629	84.0257	2240.67	2547.95	3219.7	201.927	2471.35	60.4154	2669.44	3.34231	-1.08016	7.13865	7.73347	7.92292	7.72314	11.6471	11.0187	11.0581	5.64552	5.55958	6.39276	11.1297	11.3151	11.6527	*	5.21927	< 0.0001		0.235255	0.814012	ABOVE	ABOVE	BELOW	ABOVE	FALSE	FALSE	A_09_P052951	FBtr0077141	CG13285	CG13285 gene product from transcript CG13285-RA	NM_139712
A_09_P111710	99.8862	172.097	124.88	130.753	478.705	398.921	445.878	20.0343	48.5322	49.8794	241.231	472.257	415.482	131.904	441.168	39.482	376.323	3.34087	1.17231	6.64221	7.42708	6.9644	7.0307	8.90299	8.63996	8.80051	4.3244	5.60087	5.64037	7.91427	8.88343	8.69864	*	5.40856	< 0.0001		0.533329	0.593808	ABOVE	ABOVE	BELOW	ABOVE	FALSE	FALSE	A_09_P111710	FBtr0077568	CG15414	CG15414 gene product from transcript CG15414-RA	NM_134940
A_09_P005621	314.99	451.823	237.938	323.934	145.731	82.1394	78.0441	70.5071	112.779	115.043	66.6873	101.918	99.2517	332.171	101.971	99.443	89.2857	3.34032	1.14208	8.29916	8.81961	7.89444	8.33956	7.18716	6.36	6.28622	6.1397	6.81735	6.84603	6.05934	6.67127	6.63302	*	5.14107	< 0.0001				ABOVE	BELOW	BELOW	BELOW	FALSE	TRUE	A_09_P005621	FBtr0088621	CG8046	CG8046 gene product from transcript CG8046-RA	NM_136621
A_09_P060011	84.6694	154.271	90.6959	98.1028	60.1237	46.254	32.79	27.7471	31.6026	36.6972	40.5307	40.149	37.1675	106.935	46.3892	32.0156	39.2824	3.34008	1.18092	6.40377	7.26932	6.50297	6.61622	5.90986	5.53151	5.03518	4.79427	4.98197	5.1976	5.34094	5.32729	5.21597							BELOW	BELOW	BELOW	BELOW	TRUE	TRUE	A_09_P060011	FBtr0078987	CG31516	CG31516 gene product from transcript CG31516-RA	NM_164316
A_09_P199445	15256.5	32665.2	18210.7	29155.5	7299.49	6187.58	7847.83	6563.23	6880.57	7982.97	9248.28	8225.23	7081.33	23822	7111.63	7142.26	8184.95	3.33536	-1.15092	13.8971	14.9955	14.1525	14.8315	12.8336	12.5952	12.9381	12.6802	12.7483	12.9627	13.175	13.0058	12.7898	*	4.94843	< 0.0001		0.380139	0.703843	ABOVE	ABOVE	ABOVE	ABOVE	FALSE	FALSE	A_09_P199445	FBtr0080565	CG33307	CG33307 gene product from transcript CG33307-RA	NM_205983
A_09_P209075	969.066	1308.53	1105.61	1439.29	427.245	370.476	384.48	326.245	428.889	330.239	190.747	160.848	157.963	1205.62	394.067	361.791	169.853	3.33238	2.32005	9.92045	10.3537	10.1106	10.4911	8.73892	8.53324	8.58676	8.34981	8.74446	8.36737	7.57552	7.32955	7.30344	*	5.12511	< 0.0001		2.29823	0.0215519	ABOVE	ABOVE	ABOVE	ABOVE	FALSE	FALSE	A_09_P209075	CO273086			CO273086
A_09_P224345	1.67351	1.54238	3.32083	17.2524	4.09211	2.77403	1.51093	1.58969	1.63192	2.14419	1.6729	2.98727	3.06244	5.94728	2.79236	1.7886	2.5742	3.3251	1.08475	0.742877	0.625158	1.73154	4.10873	2.03284	1.47198	0.595437	0.668745	0.70657	1.10043	0.742351	1.57883	1.61468							BELOW	BELOW	BELOW	BELOW	TRUE	TRUE	A_09_P224345	BF494601			BF494601
A_09_P120170	432.789	444.596	350.759	423.679	214.6	159.103	157.174	130.024	124.071	118.506	80.2383	76.881	81.9364	412.956	176.959	124.2	79.6852	3.32492	2.22073	8.75752	8.79635	8.45434	8.72683	7.74551	7.31382	7.29622	7.02263	6.95502	6.88882	6.32622	6.26456	6.35643	*	5.11473	< 0.0001		2.14582	0.0318906	ABOVE	ABOVE	BELOW	BELOW	FALSE	FALSE	A_09_P120170	FBtr0303151	CG18754	CG18754 gene product from transcript CG18754-RB	AY060440
A_09_P149610	2.77884	26.0761	15.9444	9.58375	62.5673	32.7611	21.7884	2.09857	2.53168	7.65633	5.66273	13.7077	72.5968	13.5958	39.0389	4.09553	30.6557	3.31966	1.27346	1.47448	4.70466	3.99498	3.26059	5.96734	5.03391	4.44549	1.06941	1.3401	2.93665	2.5015	3.77691	6.18183							BELOW	BELOW	BELOW	BELOW	TRUE	TRUE	A_09_P149610	TC253436
A_09_P039736	286.397	486.683	257.352	195.404	14596.2	8823.56	8574.42	92.8631	22.5368	161.671	8011.32	11089.1	10977.4	306.459	10664.7	92.357	10025.9	3.3182	1.06371	8.16187	8.92684	8.0076	7.61032	13.8333	13.1071	13.0658	6.53703	4.49421	7.33692	12.9678	13.4369	13.4222	*	6.07854	< 0.0001		0.112914	0.910099	ABOVE	ABOVE	BELOW	ABOVE	FALSE	FALSE	A_09_P039736	FBtr0074392	CG18258	CG18258 gene product from transcript CG18258-RA	NM_132973
A_09_P210360	1657.04	1941.07	1076.17	1077.35	11477	10308	11884.1	428.889	379.027	493.217	10101.6	12120.2	10937.6	1437.91	11223	433.711	11053.1	3.31536	1.01537	10.6944	10.9226	10.0717	10.0733	13.4865	13.3315	13.5367	8.74446	8.56616	8.94608	13.3023	13.5651	13.417	*	4.99635	< 0.0001		0.0442278	0.964723	ABOVE	ABOVE	ABOVE	ABOVE	FALSE	FALSE	A_09_P210360	FBtr0076580	CG32024	CG32024 gene product from transcript CG32024-RA	NM_168296
A_09_P183535	566.861	723.601	661.317	826.641	744.061	859.92	676.179	342.735	117.58	168.945	1335.61	397.13	2465.7	694.605	760.053	209.753	1399.48	3.31153	-1.84129	9.14685	9.49905	9.3692	9.69112	9.53928	9.74806	9.40126	8.42095	6.8775	7.40041	10.3833	8.63347	11.2678	*	5.50538	< 0.0001		1.00477	0.315011	ABOVE	ABOVE	ABOVE	ABOVE	FALSE	FALSE	A_09_P183535	TC246484
A_09_P125685	1092.09	755.193	580.125	953.557	8167.17	3189.11	4097.59	215.088	291.736	258.997	4133.33	5718.32	4408.19	845.241	5151.29	255.274	4753.28	3.31112	1.08373	10.0929	9.5607	9.18022	9.89718	12.9956	11.6389	12.0006	7.74878	8.18852	8.01679	12.0131	12.4814	12.106	*	5.02529	< 0.0001		0.0218359	0.982579	ABOVE	ABOVE	ABOVE	ABOVE	FALSE	FALSE	A_09_P125685	FBtr0083017	smp-30	Senescence marker protein-30	NM_169602
A_09_P025986	26.1712	69.016	34.8179	37.8349	8.34945	14.209	11.4103	10.867	12.0826	15.0883	6.57838	9.57489	4.58492	41.96	11.3229	12.6793	6.91273	3.30933	1.63798	4.70991	6.10886	5.12176	5.24165	3.06168	3.82873	3.51226	3.44188	3.59486	3.91536	2.71773	3.25926	2.1969							BELOW	BELOW	BELOW	BELOW	TRUE	TRUE	A_09_P025986	FBtr0071635	CG15657	CG15657 gene product from transcript CG15657-RA	NM_137710
A_09_P013531	42.3768	34.0287	34.2538	40.0114	14.1784	18.5255	15.7744	9.65068	12.3578	12.1512	7.42571	16.0601	18.5736	37.6677	16.1594	11.3866	14.0198	3.30808	1.15261	5.4052	5.08868	5.09819	5.32234	3.82562	4.21144	3.97951	3.27063	3.62735	3.60303	2.89253	4.00541	4.21518							BELOW	BELOW	BELOW	BELOW	TRUE	TRUE	A_09_P013531	FBtr0080015	Ir31a	Ionotropic receptor 31a	NM_164926
A_09_P172250	19.7427	31.6113	15.7203	17.6133	3.25635	9.45634	3.8312	7.24713	6.34506	5.61416	16.5927	14.7041	17.6165	21.1719	5.51463	6.40212	16.3044	3.30702	-2.95658	4.30325	4.98237	3.97456	4.13859	1.70326	3.24128	1.9378	2.85741	2.66563	2.48907	4.05248	3.87815	4.13886							BELOW	BELOW	BELOW	BELOW	TRUE	TRUE	A_09_P172250	TC253261
A_09_P178700	1.45984	1.43097	22.9456	1.46816	6.61826	3.67854	1.42258	1.43962	1.45037	3.30789	1.46427	12.3624	7.79877	6.82614	3.90646	2.06596	7.20848	3.3041	-1.84527	0.54581	0.516993	4.52015	0.554009	2.72645	1.87913	0.50851	0.525688	0.536421	1.72591	0.550182	3.62789	2.96325							BELOW	BELOW	BELOW	BELOW	TRUE	TRUE	A_09_P178700	TC236721
A_09_P075096	205.041	219.019	209.702	264.492	353.771	257.256	306.664	56.7405	81.8457	65.5328	138.417	256.247	187.266	224.563	305.897	68.0397	193.977	3.30048	1.57698	7.67977	7.77491	7.7122	8.04708	8.46667	8.00706	8.26052	5.82631	6.35483	6.03415	7.11288	8.00139	7.54895	*	5.12497	< 0.0001		1.30388	0.192277	ABOVE	ABOVE	BELOW	ABOVE	FALSE	FALSE	A_09_P075096	FBtr0082981	CG8066	CG8066 gene product from transcript CG8066-RA	NM_142117
A_09_P025566	780.742	693.648	1815.43	3512.96	8245.91	8136.85	9500.59	378.685	458.568	714.626	3924.29	3103.4	3275.95	1700.69	8627.78	517.293	3434.55	3.28768	2.51206	9.6087	9.43806	10.8261	11.7785	13.0095	12.9903	13.2138	8.56485	8.84099	9.48104	11.9382	11.5996	11.6777	*	4.2928	< 0.0001		2.51705	0.0118366	ABOVE	ABOVE	ABOVE	ABOVE	FALSE	FALSE	A_09_P025566	FBtr0086325	CG16898	CG16898 gene product from transcript CG16898-RA	NM_137608
A_09_P029136	719.348	929.48	565.573	682.436	2343.35	1009.26	987.191	177.344	220.917	262.757	1478	2009.97	2203.32	724.209	1446.6	220.339	1897.1	3.28679	-1.31142	9.49055	9.86028	9.14357	9.41455	11.1944	9.97908	9.94719	7.47041	7.78736	8.03759	10.5294	10.973	11.1055	*	5.06694	< 0.0001		0.936331	0.349106	ABOVE	ABOVE	ABOVE	ABOVE	FALSE	FALSE	A_09_P029136	FBtr0273204	CG10359	CG10359 gene product from transcript CG10359-RE	NM_001144410
A_09_P163340	221.255	370.158	383.065	433.519	43.1392	47.9611	33.9575	69.9103	145.369	106.169	39.443	30.0385	35.5484	351.999	41.6859	107.149	35.01	3.28512	1.19069	7.78957	8.532	8.58145	8.75995	5.43093	5.58379	5.08566	6.12743	7.18358	6.73022	5.3017	4.90874	5.15171	*	5.13564	< 0.0001				ABOVE	BELOW	BELOW	BELOW	FALSE	TRUE	A_09_P163340	EL885638	CG34239	CG34239 gene product from transcript CG34239-RA	EL885638
A_09_P127555	898.163	898.393	644.707	643.066	3073.76	2016.54	2518.15	217.072	204.657	282.967	2548.49	3961.15	2583.59	771.082	2536.15	234.899	3031.08	3.28262	-1.19515	9.81083	9.8112	9.3325	9.32882	11.5858	10.9777	11.2981	7.76203	7.67706	8.14449	11.3154	11.9517	11.3352	*	5.05962	< 0.0001		0.466324	0.640985	ABOVE	ABOVE	ABOVE	ABOVE	FALSE	FALSE	A_09_P127555	FBtr0082099	CG9444	CG9444 gene product from transcript CG9444-RA	NM_141670
A_09_P055646	15.073	32.1117	7.9666	9.57107	11.2305	5.27151	4.99621	5.02798	6.50999	3.28721	1.59391	9.16427	3.8579	16.1806	7.16607	4.94173	4.87203	3.27428	1.47086	3.91389	5.00503	2.99396	3.25868	3.48935	2.39822	2.32083	2.32998	2.70266	1.71686	0.67257	3.19602	1.94782							BELOW	BELOW	BELOW	BELOW	TRUE	TRUE	A_09_P055646	FBtr0075838	CG17687	CG17687 gene product from transcript CG17687-RA	NM_140377
A_09_P145170	5586.75	9280.35	3838.58	4488.98	4219	2412.08	2034.79	1695.33	1492.66	2126.79	3071.44	2258.27	2675.18	5798.66	2888.62	1771.59	2668.3	3.27314	1.08257	12.4478	13.18	11.9064	12.1322	12.0427	11.2361	10.9907	10.7274	10.5437	11.0545	11.5847	11.141	11.3854	*	4.85769	< 0.0001		0.0996564	0.920617	ABOVE	ABOVE	ABOVE	ABOVE	FALSE	FALSE	A_09_P145170	TC238949
A_09_P010696	48.1412	65.5615	65.2277	60.9639	23.8638	19.5799	31.0867	10.0896	27.2368	17.663	10.6769	2.68985	4.15336	59.9736	24.8435	18.3298	5.84004	3.27192	4.25399	5.5892	6.03478	6.02741	5.92988	4.57675	4.2913	4.95823	3.3348	4.76749	4.14266	3.41642	1.42753	2.05428							BELOW	BELOW	BELOW	BELOW	TRUE	TRUE	A_09_P010696	FBtr0083502	Edg91	Ecdysone-dependent gene 91	NM_079666
A_09_P055181	15.0808	7.16561	2.08873	3.41378	4.00797	2.19332	1.6777	2.61076	2.23019	1.52385	2.38666	3.73169	3.23272	6.93723	2.62633	2.1216	3.11702	3.26981	-1.18684	3.91464	2.84109	1.06263	1.77137	2.00287	1.13312	0.746485	1.38447	1.15717	0.607721	1.25499	1.89983	1.69275							BELOW	BELOW	BELOW	BELOW	TRUE	TRUE	A_09_P055181	FBtr0076040	Rpt4R	CG7257 gene product from transcript CG7257-RA	NM_140268
A_09_P212565	1025.61	776.915	455.334	550.504	8248.8	4067.9	5296.97	202.339	218.833	223.195	6438.09	7177.04	6979.41	702.091	5871.22	214.789	6864.85	3.26875	-1.16924	10.0023	9.60161	8.83078	9.10461	13.01	11.9901	12.371	7.66063	7.77369	7.80216	12.6524	12.8092	12.7689	*	4.85151	< 0.0001		0.54112	0.588427	ABOVE	ABOVE	ABOVE	ABOVE	FALSE	FALSE	A_09_P212565	FBtr0112762	CG34456	CG34456 gene product from transcript CG34456-RA	NM_001104089
A_09_P017461	1178.71	1498.74	796.406	1073.76	152.308	80.7664	66.731	281.442	395.99	367.309	170.155	112.743	115.126	1136.9	99.9351	348.247	132.675	3.26465	-1.32761	10.203	10.5495	9.63736	10.0685	7.25085	6.33568	6.06029	8.13669	8.62932	8.52085	7.41071	6.81689	6.84707	*	4.98855	< 0.0001		0.89895	0.368683	ABOVE	BELOW	ABOVE	ABOVE	FALSE	FALSE	A_09_P017461	FBtr0302519	CG33296	CG33296 gene product from transcript CG33296-RB	NM_205922
A_09_P042026	12436.5	26077.7	10609.5	16145.7	7283.93	3751.88	4384.56	4747.72	4482.81	5787.62	5835.68	5536.39	7093.18	16317.3	5140.12	5006.05	6155.08	3.25953	-1.19746	13.6023	14.6705	13.3731	13.9789	12.8305	11.8734	12.0982	12.213	12.1302	12.4988	12.5107	12.4347	12.7922	*	4.8107	< 0.0001		0.588984	0.555874	ABOVE	ABOVE	ABOVE	ABOVE	FALSE	FALSE	A_09_P042026	FBtr0083538	DNaseII	Deoxyribonuclease II	NM_142415
A_09_P198565	198.184	192.338	114.954	162.129	957.443	718.927	1072.86	56.9787	53.3872	43.31	864.779	1493.83	519.65	166.901	916.41	51.2253	959.42	3.25818	-1.04693	7.6307	7.5875	6.84491	7.341	9.90304	9.4897	10.0672	5.83235	5.73842	5.43663	9.75619	10.5448	9.0214	*	4.97749	< 0.0001		0.086634	0.930963	ABOVE	ABOVE	BELOW	ABOVE	FALSE	FALSE	A_09_P198565	FBtr0081549	alpha-Est6	alpha-Esterase-6	NM_079538
A_09_P018741	38.848	59.127	47.9004	39.2735	83.4951	68.9292	50.2308	11.9898	13.6047	17.0841	26.408	56.3615	57.9329	46.2872	67.5517	14.2262	46.9008	3.25366	1.44031	5.27977	5.88575	5.58197	5.29548	6.38362	6.10704	5.6505	3.58374	3.76603	4.09458	4.7229	5.81664	5.85631							BELOW	BELOW	BELOW	BELOW	TRUE	TRUE	A_09_P018741	FBtr0077619	CG2975	CG2975 gene product from transcript CG2975-RA	NM_134875
A_09_P023646	9962.45	31197.8	21309.7	21222.1	6822.71	5042.96	5637.7	6340.48	6366.47	6603.54	1481.05	1585.56	871.535	20923	5834.46	6436.83	1312.71	3.25052	4.44457	13.2823	14.9292	14.3792	14.3733	12.7361	12.3001	12.4609	12.6304	12.6363	12.689	10.5324	10.6308	9.76741	*	4.70285	< 0.0001	*	4.13413	< 0.0001	ABOVE	ABOVE	ABOVE	ABOVE	FALSE	FALSE	A_09_P023646	FBtr0081302	CG16772	CG16772 gene product from transcript CG16772-RA	NM_136171
A_09_P181345	70.1061	205.77	28.1892	5.00343	5.04565	5.81165	1.87184	15.1699	42.46	13.8988	9.68593	7.06952	3.84349	77.2672	4.24305	23.8429	6.86631	3.24068	-1.61825	6.13147	7.68489	4.81707	2.32292	2.33504	2.53895	0.904457	3.92314	5.40803	3.79689	3.27589	2.82161	1.94242							BELOW	BELOW	BELOW	BELOW	TRUE	TRUE	A_09_P181345	TC238319
A_09_P181140	12.474	5.10427	1.46861	1.56789	1.48625	1.49545	1.46312	1.50448	1.52926	1.74628	1.58376	1.48069	1.54501	5.15369	1.48161	1.59334	1.53649	3.23452	-1.03704	3.64085	2.3517	0.554451	0.648824	0.571677	0.58058	0.549048	0.589265	0.612834	0.804285	0.663354	0.56627	0.627616							BELOW	BELOW	BELOW	BELOW	TRUE	TRUE	A_09_P181140	TC238214
A_09_P195610	486.683	665.879	646.79	741.325	426.033	487.808	490.78	264.954	184.786	139.928	192.794	170.155	121.689	635.169	468.207	196.556	161.546	3.23149	2.89829	8.92684	9.37912	9.33715	9.53396	8.73482	8.93017	8.93893	8.0496	7.52971	7.12854	7.59092	7.41071	6.92705	*	5.10502	< 0.0001		2.94345	0.00324689	ABOVE	ABOVE	ABOVE	ABOVE	FALSE	FALSE	A_09_P195610
A_09_P020521	41.1394	50.428	48.3278	50.5338	21.8248	14.1744	23.1519	13.6732	14.0909	16.4462	7.30703	10.5238	99.1038	47.6072	19.717	14.7368	38.9782	3.23051	-1.97688	5.36245	5.65615	5.59478	5.65918	4.4479	3.82522	4.53306	3.77328	3.81669	4.03968	2.86929	3.39558	6.63087							BELOW	BELOW	BELOW	BELOW	TRUE	TRUE	A_09_P020521	FBtr0079563	TwdlE	TweedleE	NM_135313
A_09_P073161	1168.84	1533.02	946.701	903.43	3903.67	3325.73	3670.09	322.312	306.015	428.889	3210	5418.63	4221.38	1138	3633.16	352.405	4283.34	3.22923	-1.17896	10.1909	10.5822	9.88677	9.81927	11.9306	11.6995	11.8416	8.33231	8.25746	8.74446	11.6484	12.4037	12.0435	*	4.95715	< 0.0001		0.392795	0.694472	ABOVE	ABOVE	ABOVE	ABOVE	FALSE	FALSE	A_09_P073161	FBtr0082099	CG9444	CG9444 gene product from transcript CG9444-RA	NM_141670
A_09_P014391	36.2298	95.171	74.7919	63.1174	7.78109	9.33152	6.48086	7.70431	35.4068	19.4528	6.0571	3.70255	3.57464	67.3275	7.86449	20.8546	4.44476	3.22842	1.76938	5.1791	6.57245	6.22481	5.97997	2.95997	3.22211	2.69619	2.94567	5.14595	4.28191	2.59863	1.88852	1.8378							BELOW	BELOW	BELOW	BELOW	TRUE	TRUE	A_09_P014391	FBtr0076338	CG32050	CG32050 gene product from transcript CG32050-RA	NM_168379
A_09_P177870	628.987	765.357	751.791	835.144	5452.62	5105.77	5989.71	248.045	238.162	206.462	601.383	603.87	631.29	745.32	5516.03	230.89	612.181	3.22803	9.01046	9.29689	9.57999	9.55419	9.70588	12.4127	12.3179	12.5483	7.95446	7.8958	7.68973	9.23214	9.23809	9.30216	*	4.9943	< 0.0001	*	5.98513	< 0.0001	ABOVE	ABOVE	ABOVE	ABOVE	FALSE	FALSE	A_09_P177870	SD08605			AY052134
A_09_P175080	1.64896	1.51289	15.0767	1.66419	2.05743	1.52554	6.79126	1.48819	1.66875	1.46883	1.76459	1.55071	2.85804	4.97569	3.45808	1.54192	2.05778	3.22693	1.68049	0.721556	0.597307	3.91425	0.73482	1.04084	0.60932	2.76368	0.573559	0.738768	0.554667	0.819333	0.632929	1.51503							BELOW	BELOW	BELOW	BELOW	TRUE	TRUE	A_09_P175080	EC219642			EC219642
A_09_P010226	28.3647	16.1934	18.2532	5.98078	5.01785	5.91438	7.37327	7.66758	3.05597	5.2661	4.06812	4.3922	3.76473	17.198	6.10183	5.32988	4.07502	3.22672	1.49738	4.82602	4.01733	4.19008	2.58033	2.32707	2.56423	2.8823	2.93877	1.61163	2.39673	2.02436	2.13494	1.91255							BELOW	BELOW	BELOW	BELOW	TRUE	TRUE	A_09_P010226	FBtr0081586	Mst84Db	Male-specific RNA 84Db	NM_079531
A_09_P018876	4.1835	20.2399	2.56494	6.50846	1.99261	2.05689	2.00657	2.55763	3.53988	1.70534	4.69807	2.21821	2.10336	8.3742	2.01869	2.60095	3.00655	3.21967	-1.48936	2.06471	4.33913	1.35893	2.70232	0.994659	1.04046	1.00473	1.35481	1.8237	0.770059	2.23207	1.1494	1.0727							BELOW	BELOW	BELOW	BELOW	TRUE	TRUE	A_09_P018876	FBtr0077661	CG15403	CG15403 gene product from transcript CG15403-RA	NM_134905
A_09_P037096	292.318	529.595	256.816	269.124	1374.31	1067.31	1256.11	75.7268	95.171	143.286	1139.53	1823.15	1370.04	336.963	1232.58	104.728	1444.24	3.21751	-1.17172	8.19139	9.04875	8.00459	8.07213	10.4245	10.0598	10.2947	6.24273	6.57245	7.16275	10.1542	10.8322	10.42	*	4.94201	< 0.0001		0.395024	0.692826	ABOVE	ABOVE	BELOW	ABOVE	FALSE	FALSE	A_09_P037096	FBtr0081772	CG18268	CG18268 gene product from transcript CG18268-RA	NM_141482
A_09_P207040	340.229	446.649	334.425	363.876	319.938	324.989	144.845	115.6	122.447	108.186	299.319	582.805	1492.95	371.295	263.257	115.411	791.691	3.21715	-3.00729	8.41036	8.803	8.38554	8.5073	8.32165	8.34425	7.17837	6.853	6.93601	6.75737	8.22554	9.18687	10.544	*	4.96525	< 0.0001		2.5889	0.00963038	ABOVE	ABOVE	BELOW	ABOVE	FALSE	FALSE	A_09_P207040	TC239756
A_09_P044166	263.21	294.255	230.488	276.277	710.781	301.627	328.115	46.7347	92.3662	109.071	330.649	747.304	973.963	266.058	446.841	82.724	683.972	3.21621	-1.53068	8.04007	8.20092	7.84855	8.10997	9.47326	8.23662	8.35806	5.54642	6.52929	6.76912	8.36916	9.54555	9.92772	*	5.23311	< 0.0001		1.11719	0.263919	ABOVE	ABOVE	BELOW	ABOVE	FALSE	FALSE	A_09_P044166	FBtr0083220	pnr	pannier	NM_169697
A_09_P223555	310.797	390.746	354.997	445.878	658.78	397.647	522.137	129.142	139.327	82.2293	189.448	173.872	126.448	375.604	526.188	116.899	163.256	3.21306	3.22309	8.27983	8.61009	8.47166	8.80051	9.36365	8.63534	9.02828	7.01281	7.12233	6.36158	7.56566	7.44188	6.9824	*	5.05558	< 0.0001		3.17142	0.00151766	ABOVE	ABOVE	BELOW	ABOVE	FALSE	FALSE	A_09_P223555	TC242019
A_09_P188535	1.47579	1.44268	14.1548	1.48921	3.28165	1.4733	1.42809	1.44824	1.45629	1.43257	1.46665	1.434	1.4814	4.64062	2.06101	1.4457	1.46068	3.20995	1.41099	0.561487	0.528751	3.82322	0.574547	1.71442	0.559051	0.514087	0.534301	0.542298	0.518606	0.552525	0.520045	0.566961							BELOW	BELOW	BELOW	BELOW	TRUE	TRUE	A_09_P188535	TC243223
A_09_P021671	138.928	159.798	165.296	176.719	1.54501	6.31991	2.51025	30.1301	60.2577	59.3692	18.6305	1.54736	2.15145	160.185	3.45839	49.919	7.4431	3.2089	-2.15219	7.11819	7.32011	7.36891	7.46531	0.627616	2.6599	1.32783	4.91313	5.91307	5.89164	4.21959	0.629809	1.10531	*	5.16577	< 0.0001				ABOVE	BELOW	BELOW	BELOW	FALSE	TRUE	A_09_P021671	FBtr0080095	CG18302	CG18302 gene product from transcript CG18302-RA	NM_135576
A_09_P013741	121.544	139.415	37.8349	27.5039	1533.72	319.227	369.214	20.625	17.1351	38.5317	549.25	1389.89	841.051	81.5744	740.72	25.4306	926.73	3.20773	-1.25112	6.92533	7.12324	5.24165	4.78156	10.5828	8.31844	8.52831	4.36632	4.09888	5.26797	9.10132	10.4408	9.71605					1.15122	0.249645	BELOW	ABOVE	BELOW	ABOVE	TRUE	FALSE	A_09_P013741	FBtr0081137	CG31792	CG31792 gene product from transcript CG31792-RA	NM_165270
A_09_P163085	19.7317	3.40783	2.73296	1.51543	2.67067	3.41937	5.73538	3.20499	1.4774	1.7257	1.49453	1.69475	2.54502	6.84698	3.94181	2.13603	1.91143	3.20547	2.06223	4.30244	1.76885	1.45046	0.599727	1.4172	1.77373	2.51989	1.68032	0.56306	0.787182	0.579692	0.761072	1.34768							BELOW	BELOW	BELOW	BELOW	TRUE	TRUE	A_09_P163085	BP550432			BP550432
A_09_P060946	3009.08	2229.65	979.193	1232.21	39233.8	28325	28058.7	512.648	393.959	837.094	10038.6	18790.7	17347.4	1862.53	31872.5	581.234	15392.2	3.20445	2.07069	11.5551	11.1226	9.93545	10.267	15.2598	14.7898	14.7762	9.00182	8.6219	9.70925	13.2933	14.1977	14.0824	*	4.76194	< 0.0001		2.0476	0.0406028	ABOVE	ABOVE	ABOVE	ABOVE	FALSE	FALSE	A_09_P060946	FBtr0085472	CG7567	CG7567 gene product from transcript CG7567-RA	NM_143442
A_09_P030026	5977.96	16087.5	10376.8	13977.7	64.4266	39.8707	58.302	2338.93	4320.79	4216.1	13.8283	29.0923	19.5938	11605	54.1998	3625.27	20.8381	3.20114	2.60099	12.5454	13.9737	13.3411	13.7708	6.00958	5.31726	5.86547	11.1916	12.0771	12.0417	3.78955	4.86257	4.29233	*	4.84645	< 0.0001				ABOVE	BELOW	ABOVE	BELOW	FALSE	TRUE	A_09_P030026	FBtr0087271	Strn-Mlck	Stretchin-Mlck	NM_001202026
A_09_P057536	14.6622	3.47667	6.60976	5.63008	7.21209	1.57337	1.6482	1.48538	3.79273	1.86409	1.52344	3.58545	2.40342	7.59468	3.47789	2.38073	2.5041	3.19006	1.38888	3.87403	1.79771	2.7246	2.49316	2.85042	0.653858	0.720891	0.570832	1.92324	0.898472	0.607333	1.84215	1.26509							BELOW	BELOW	BELOW	BELOW	TRUE	TRUE	A_09_P057536	FBtr0303243	Obp50b	Odorant-binding protein 50b	NM_166051
A_09_P069236	1756.72	1737.33	1234.81	1818.76	11867.8	17939.7	16497.8	362.064	447.098	730.942	8176.72	12073.9	10662.5	1636.91	15435.1	513.368	10304.4	3.18856	1.49792	10.7787	10.7627	10.2701	10.8287	13.5348	14.1309	14.01	8.5001	8.80445	9.51361	12.9973	13.5596	13.3803	*	5.09218	< 0.0001		1.0945	0.273742	ABOVE	ABOVE	ABOVE	ABOVE	FALSE	FALSE	A_09_P069236	FBtr0273217	CG17751	CG17751 gene product from transcript CG17751-RB	NM_142559
A_09_P201345	2.41463	7.85486	14.0979	1.58154	2.56494	3.71952	3.03663	1.50749	1.89043	2.70575	1.56106	2.75648	3.33231	6.48723	3.10703	2.03456	2.54995	3.18852	1.21847	1.2718	2.97359	3.81741	0.66133	1.35893	1.89512	1.60247	0.592148	0.918714	1.43603	0.642526	1.46283	1.73652							BELOW	BELOW	BELOW	BELOW	TRUE	TRUE	A_09_P201345	TC242611
A_09_P136780	19.0366	22.2032	28.3107	27.0764	5.48416	5.09641	6.02663	7.09723	9.1697	6.46317	4.78175	5.78537	19.1359	24.1567	5.53573	7.5767	9.90101	3.18829	-1.78856	4.2507	4.4727	4.82328	4.75896	2.45527	2.34948	2.59135	2.82726	3.19687	2.69224	2.25754	2.53241	4.25821							BELOW	BELOW	BELOW	BELOW	TRUE	TRUE	A_09_P136780	TC227640
A_09_P190960	105.993	78.4458	113.141	180.674	69.3038	86.5232	108.239	42.3296	39.3907	30.7856	28.1408	30.5238	14.3235	119.563	88.022	37.502	24.3294	3.18819	3.61793	6.72783	6.29362	6.82198	7.49725	6.11486	6.43502	6.75808	5.40359	5.29978	4.94418	4.81459	4.93186	3.84031							BELOW	BELOW	BELOW	BELOW	TRUE	TRUE	A_09_P190960	TC242785
A_09_P020981	11719.6	16775.2	13414.3	22779.3	32204.6	28838.7	29405.7	4634.79	5714.48	4868.78	21677.3	27080.1	25519.3	16172.1	30149.7	5072.68	24758.9	3.18808	1.21773	13.5166	14.034	13.7115	14.4754	14.975	14.8157	14.8438	12.1783	12.4804	12.2493	14.4039	14.7249	14.6393	*	4.829	< 0.0001		0.545446	0.585449	ABOVE	ABOVE	ABOVE	ABOVE	FALSE	FALSE	A_09_P020981	FBtr0079791	CG9515	CG9515 gene product from transcript CG9515-RA	NM_001032062
A_09_P167770	1053.56	1502.33	990.103	1296.59	268.189	203.602	193.862	228.554	450.194	468.073	166.099	240.488	180.495	1210.65	221.884	382.274	195.694	3.16696	1.13383	10.0411	10.553	9.95143	10.3405	8.06711	7.66961	7.59889	7.83639	8.8144	8.87059	7.3759	7.90982	7.49582	*	5.0736	< 0.0001		0.348829	0.727219	ABOVE	ABOVE	ABOVE	ABOVE	FALSE	FALSE	A_09_P167770	FBtr0075753	Hml	Hemolectin	NM_079336
A_09_P154365	5.12975	10.5587	2.51288	1.775	1.49453	1.48905	1.68312	1.52658	1.59089	1.61801	1.70834	1.52321	1.48213	4.99408	1.55557	1.57849	1.57123	3.16383	-1.01007	2.35889	3.40036	1.32934	0.827819	0.579692	0.574392	0.751138	0.610303	0.669834	0.694221	0.772595	0.607115	0.567672							BELOW	BELOW	BELOW	BELOW	TRUE	TRUE	A_09_P154365	FBtr0073445	CG15200	CG15200 gene product from transcript CG15200-RA	NM_132469
A_09_P018486	833.097	764.739	1054.01	221.669	48379.1	17663.8	20891.9	218.923	4.15606	458.214	31333.2	23308.5	34419.8	718.379	28978.3	227.098	29687.2	3.1633	-1.02446	9.70234	9.57882	10.0417	7.79226	15.5621	14.1085	14.3507	7.77428	2.05522	8.83988	14.9354	14.5086	15.071	*	9.04307	< 0.0001		0.310802	0.755952	ABOVE	ABOVE	ABOVE	ABOVE	FALSE	FALSE	A_09_P018486	FBtr0077804	CG17012	CG17012 gene product from transcript CG17012-RA	NM_134818
A_09_P017496	7193.88	13194.5	8279.19	14101.7	3145.16	2797.28	3678.72	3520.63	3325.73	3300.5	4741.36	4198.99	3221.27	10692.3	3207.05	3382.29	4053.87	3.16127	-1.26405	12.8126	13.6876	13.0153	13.7836	11.6189	11.4498	11.845	11.7816	11.6995	11.6885	12.2111	12.0358	11.6534	*	4.73982	< 0.0001		0.621152	0.534502	ABOVE	ABOVE	ABOVE	ABOVE	FALSE	FALSE	A_09_P017496	MIP21818			BT124775
A_09_P193745	14.525	89.4425	24.3096	22.7983	26.0492	24.6478	21.2404	9.36858	12.7267	13.7572	22.7632	31.9906	42.3151	37.7689	23.9791	11.9508	32.3563	3.16035	-1.34935	3.86047	6.48289	4.60345	4.51085	4.70317	4.62339	4.40874	3.22783	3.66979	3.78211	4.50863	4.99958	5.4031							BELOW	BELOW	BELOW	BELOW	TRUE	TRUE	A_09_P193745	TC251150
A_09_P002161	3072.47	2576.38	3665.38	3192.57	1050.44	1443.18	1330.95	885.09	1237.73	845.656	311.054	277.164	248.647	3126.7	1274.86	989.492	278.955	3.1599	4.57012	11.5852	11.3311	11.8397	11.6405	10.0368	10.495	10.3782	9.78968	10.2735	9.72393	8.28102	8.1146	7.95796	*	4.94262	< 0.0001	*	4.12784	< 0.0001	ABOVE	ABOVE	ABOVE	ABOVE	FALSE	FALSE	A_09_P002161	FBtr0082999	CG33332	CG33332 gene product from transcript CG33332-RA	NM_206492
A_09_P108135	1373.91	2441.34	1818.76	2361.73	667.417	467.9	597.716	688.94	593.942	617.182	520.641	404.998	287.661	1998.93	577.678	633.355	404.433	3.15611	1.42836	10.4241	11.2535	10.8287	11.2056	9.38244	8.87006	9.22332	9.42823	9.21418	9.26955	9.02415	8.66177	8.16823	*	4.80612	< 0.0001		1.02098	0.307269	ABOVE	ABOVE	ABOVE	ABOVE	FALSE	FALSE	A_09_P108135	FBtr0077543	CG31778	CG31778 gene product from transcript CG31778-RA	NM_164549
A_09_P039756	34.5117	46.7179	33.1879	20.4281	5.12005	6.63874	3.45558	9.24164	13.3211	9.49104	3.71294	1.93815	1.89935	33.7114	5.07146	10.6846	2.51681	3.15514	2.01503	5.10901	5.5459	5.05259	4.35248	2.35616	2.73091	1.78893	3.20815	3.73564	3.24657	1.89256	0.95468	0.925506							BELOW	BELOW	BELOW	BELOW	TRUE	TRUE	A_09_P039756	FBtr0114539	CG5172	CG5172 gene product from transcript CG5172-RC	NM_206772
A_09_P023046	1.95602	25.1104	11.1916	2.48594	9.44318	4.04464	6.88826	1.76019	1.93762	5.99575	6.70172	4.14206	4.82757	10.186	6.79203	3.23119	5.22378	3.1524	1.30021	0.967921	4.65021	3.48434	1.31379	3.23927	2.01601	2.78414	0.815731	0.954286	2.58394	2.74453	2.05035	2.2713							BELOW	BELOW	BELOW	BELOW	TRUE	TRUE	A_09_P023046	FBtr0302031	elfless	CG15150 gene product from transcript CG15150-RB	NM_136016
A_09_P014306	1252.33	1540.75	843.478	813.152	9615.31	7897.2	9087.91	340.658	316.26	402.75	8029.65	9402.72	7977.2	1112.43	8866.81	353.223	8469.86	3.14937	1.04687	10.2904	10.5894	9.72021	9.66738	13.2311	12.9471	13.1497	8.41218	8.30497	8.65374	12.9711	13.1989	12.9617	*	4.7644	< 0.0001		0.123602	0.901631	ABOVE	ABOVE	ABOVE	ABOVE	FALSE	FALSE	A_09_P014306	FBtr0076580	CG32024	CG32024 gene product from transcript CG32024-RA	NM_168296
A_09_P166375	1.73682	3.77521	4.14495	19.2773	1.51754	2.80262	3.66585	1.60743	1.69502	3.59487	1.69978	3.17684	1.7616	7.23357	2.662	2.29911	2.21274	3.14625	1.20303	0.796448	1.91656	2.05135	4.26883	0.601735	1.48678	1.87415	0.684756	0.761302	1.84594	0.765348	1.66759	0.816886							BELOW	BELOW	BELOW	BELOW	TRUE	TRUE	A_09_P166375	TC240514
A_09_P201390	1347.33	1548.36	905.324	1291.1	10726.6	13731.9	12569.1	254.259	335.953	624.211	6343.16	9948.32	9706.47	1273.03	12342.5	404.808	8665.98	3.14477	1.42425	10.3959	10.5965	9.82229	10.3344	13.3889	13.7452	13.6176	7.99016	8.39212	9.28589	12.631	13.2802	13.2447	*	5.12347	< 0.0001		1.00468	0.315055	ABOVE	ABOVE	ABOVE	ABOVE	FALSE	FALSE	A_09_P201390	FBtr0273217	CG17751	CG17751 gene product from transcript CG17751-RB	NM_142559
A_09_P189590	17.8984	24.9552	20.0186	16.9538	109.255	59.4746	55.0991	2.02527	7.39918	9.62706	29.4111	64.0291	50.5112	19.9565	74.6096	6.3505	47.9838	3.14251	1.55489	4.16176	4.64127	4.32327	4.08354	6.77156	5.8942	5.78396	1.01811	2.88737	3.2671	4.87829	6.00066	5.65853							BELOW	BELOW	BELOW	BELOW	TRUE	TRUE	A_09_P189590	TC249604
A_09_P024316	6093.46	8892.1	3389.02	4664.49	34625.6	40788	38309.2	1575.21	1191.99	2731.62	28596.1	34883.4	27605.6	5759.77	37907.6	1832.94	30361.7	3.14237	1.24853	12.573	13.1183	11.7267	12.1875	15.0796	15.3159	15.2254	10.6213	10.2192	11.4155	14.8035	15.0903	14.7527	*	4.88124	< 0.0001		0.613436	0.53959	ABOVE	ABOVE	ABOVE	ABOVE	FALSE	FALSE	A_09_P024316	FBtr0085966	CG7882	CG7882 gene product from transcript CG7882-RA	NM_165450
A_09_P013686	1396.07	2436.25	1806.69	2538.28	698.061	496.184	596.901	728.588	607.263	616.508	557.637	442.246	293.269	2044.32	597.049	650.786	431.051	3.14131	1.3851	10.4472	11.2504	10.8191	11.3096	9.44721	8.95473	9.22135	9.50896	9.24618	9.26798	9.12318	8.78871	8.19608	*	4.78117	< 0.0001		0.954017	0.340078	ABOVE	ABOVE	ABOVE	ABOVE	FALSE	FALSE	A_09_P013686	FBtr0077543	CG31778	CG31778 gene product from transcript CG31778-RA	NM_164549
A_09_P004716	3.887	6.70172	49.4569	7.7105	6.87939	3.72423	5.09754	4.86253	6.0902	5.23973	7.288	4.99814	6.40938	16.939	5.23372	5.39749	6.23184	3.13832	-1.19071	1.95866	2.74453	5.6281	2.94682	2.78228	1.89694	2.3498	2.28171	2.60649	2.38949	2.86552	2.32139	2.68018							BELOW	BELOW	BELOW	BELOW	TRUE	TRUE	A_09_P004716	FBtr0113933	CG40801	CG40801 gene product from transcript CG40801-RA	NM_001110598
A_09_P035191	65.4948	56.7242	37.2968	40.7431	105.025	54.3308	65.2054	15.5305	14.3115	18.035	52.9578	93.6225	88.995	50.0647	74.8537	15.959	78.5251	3.13708	-1.04905	6.03331	5.82589	5.22098	5.34848	6.71459	5.7637	6.02692	3.95703	3.8391	4.17273	5.72677	6.54878	6.47565							BELOW	BELOW	BELOW	BELOW	TRUE	TRUE	A_09_P035191	FBtr0078211	CG13250	CG13250 gene product from transcript CG13250-RA	NM_140988
A_09_P024646	825.314	949.744	783.497	1210.05	17862.8	13661.8	17636.4	294.14	248.365	359.66	14337.1	16151.1	14308.3	942.151	16387	300.722	14932.2	3.13297	1.09743	9.6888	9.89139	9.61378	10.2409	14.1247	13.7379	14.1063	8.20036	7.95632	8.49049	13.8075	13.9793	13.8046	*	4.86234	< 0.0001		0.23762	0.812177	ABOVE	ABOVE	ABOVE	ABOVE	FALSE	FALSE	A_09_P024646	FBtr0089036	Tsp42Er	Tetraspanin 42Er	NM_078920
A_09_P017651	188.772	489.685	224.6	298.289	1765.52	1097.44	1334.95	89.4956	105.663	92.6544	485.222	1143.55	918.603	300.337	1399.3	95.9377	849.125	3.13054	1.64794	7.5605	8.93571	7.81121	8.22057	10.7859	10.0999	10.3826	6.48374	6.72333	6.53379	8.9225	10.1593	9.8433	*	4.59222	< 0.0001		1.47528	0.140142	ABOVE	ABOVE	BELOW	ABOVE	FALSE	FALSE	A_09_P017651	FBtr0087504	CG33469	CG33469 gene product from transcript CG33469-RA	NM_206114
A_09_P002511	6.62703	10.6006	10.6509	4.40692	2.68985	1.86595	1.82494	2.12136	2.77741	2.84504	3.77831	1.98367	20.536	8.07136	2.12691	2.58127	8.76599	3.1269	-4.12146	2.72836	3.40607	3.4129	2.13977	1.42753	0.89991	0.867849	1.08499	1.47374	1.50845	1.91774	0.988172	4.36008							BELOW	BELOW	BELOW	BELOW	TRUE	TRUE	A_09_P002511	FBtr0110787	CG34107	CG34107 gene product from transcript CG34107-RA	NM_001043238
A_09_P204715	10.2161	8.85838	9.53385	8.2727	1.49509	5.07128	2.79602	5.37635	1.5546	1.91966	1.68967	2.61509	5.04083	9.22026	3.1208	2.9502	3.1152	3.1253	1.0018	3.35277	3.14704	3.25306	3.04836	0.580232	2.34235	1.48337	2.42663	0.636543	0.940851	0.756742	1.38686	2.33366							BELOW	BELOW	BELOW	BELOW	TRUE	TRUE	A_09_P204715	TC248646
A_09_P015156	138.417	264.296	338.216	128.611	13018.8	6583.95	8654.6	57.2211	3.64924	147.803	10113.8	10271.3	14348.1	217.385	9419.12	69.5578	11577.7	3.12524	-1.22917	7.11288	8.04601	8.4018	7.00687	13.6683	12.6847	13.0793	5.83848	1.8676	7.20753	13.304	13.3263	13.8086	*	7.90379	< 0.0001		0.633763	0.526238	ABOVE	ABOVE	BELOW	ABOVE	FALSE	FALSE	A_09_P015156	FBtr0073103	CG32277	CG32277 gene product from transcript CG32277-RA	NM_168002
A_09_P074256	234.138	157.909	138.788	68.022	3.04061	26.9363	31.7215	44.0753	60.1721	39.478	8.3965	6.0634	8.00887	149.714	20.5661	47.9085	7.48959	3.12501	2.74596	7.87122	7.30295	7.11674	6.08793	1.60436	4.75148	4.98739	5.4619	5.91102	5.30298	3.06979	2.60013	3.0016	*	4.54595	< 0.0001				ABOVE	BELOW	BELOW	BELOW	FALSE	TRUE	A_09_P074256	FBtr0082567	CG10013	CG10013 gene product from transcript CG10013-RA	NM_141918
A_09_P223485	126.632	137.582	137.469	166.495	409.498	215.707	262.616	41.4791	55.9607	38.9816	124.301	152.308	73.3757	142.044	295.94	45.4738	116.662	3.12366	2.53674	6.9845	7.10415	7.10296	7.37934	8.67771	7.75293	8.03681	5.37431	5.80634	5.28472	6.95769	7.25085	6.19723	*	4.89576	< 0.0001		2.55716	0.0105553	ABOVE	ABOVE	BELOW	BELOW	FALSE	FALSE	A_09_P223485
A_09_P006966	107.826	179.685	135.196	149.796	1995.24	1754.73	2231.67	35.6268	37.634	64.449	922.791	1790.59	1989.12	143.126	1993.88	45.9033	1567.5	3.11799	1.27201	6.75256	7.48933	7.07891	7.22686	10.9623	10.777	11.1239	5.15489	5.23396	6.01009	9.84986	10.8062	10.9579	*	4.94407	< 0.0001		0.786532	0.431558	ABOVE	ABOVE	BELOW	ABOVE	FALSE	FALSE	A_09_P006966	FBtr0087824	Cyp301a1	CG8587 gene product from transcript CG8587-RA	NM_136952
A_09_P072206	57.2211	51.2505	45.3194	46.892	23.4915	38.1715	34.6739	11.1372	16.3528	20.9084	9.83576	25.867	19.3193	50.1707	32.1123	16.1328	18.3407	3.10986	1.75088	5.83848	5.67949	5.50206	5.55127	4.55407	5.25442	5.11578	3.47731	4.03147	4.38601	3.29804	4.69304	4.27197							BELOW	BELOW	BELOW	BELOW	TRUE	TRUE	A_09_P072206	FBtr0085103	CG14258	CG14258 gene product from transcript CG14258-RA	NM_143274
A_09_P070251	10.3377	8.25508	18.6537	12.7376	16.6181	7.91973	8.14505	4.0854	1.92748	6.04784	11.082	8.18402	7.37686	12.496	10.8943	4.02024	8.88096	3.10828	1.2267	3.36984	3.04528	4.22139	3.67102	4.05468	2.98545	3.02592	2.03048	0.946716	2.59642	3.47015	3.03281	2.88301							BELOW	BELOW	BELOW	BELOW	TRUE	TRUE	A_09_P070251	FBtr0084258	CG7045	CG7045 gene product from transcript CG7045-RA	NM_142798
A_09_P174995	13.0607	7.78726	17.1651	39.6791	5.33116	10.3868	9.14141	7.218	4.79323	6.73748	10.867	6.64439	7.19157	19.423	8.28646	6.24957	8.23432	3.1079	1.00633	3.70716	2.96112	4.10141	5.31031	2.41445	3.37668	3.19242	2.8516	2.261	2.75221	3.44188	2.73214	2.84631							BELOW	BELOW	BELOW	BELOW	TRUE	TRUE	A_09_P174995	CO340656			CO340656
A_09_P033476	2001.57	2278.51	1365.09	1720.71	6937.9	4235.51	4568.85	457.828	769.979	554.079	2680.35	3620.9	2464.13	1841.47	5247.42	593.962	2921.79	3.10032	1.79596	10.9669	11.1539	10.4148	10.7488	12.7603	12.0483	12.1576	8.83866	9.58868	9.11395	11.3882	11.8221	11.2669	*	4.85547	< 0.0001		1.56704	0.11711	ABOVE	ABOVE	ABOVE	ABOVE	FALSE	FALSE	A_09_P033476	FBtr0075465	CG13067	CG13067 gene product from transcript CG13067-RA	NM_140600
A_09_P073806	244.957	510.857	396.216	529.29	1.60817	1.60888	1.63071	96.5366	179.64	130.988	33.292	1.69833	4.12861	420.33	1.61592	135.722	13.0396	3.097	-8.06949	7.93638	8.99678	8.63014	9.04791	0.68542	0.686057	0.7055	6.593	7.48896	7.03329	5.0571	0.764117	2.04566	*	4.7777	< 0.0001				ABOVE	BELOW	ABOVE	BELOW	FALSE	TRUE	A_09_P073806	FBtr0082405	CG6723	CG6723 gene product from transcript CG6723-RA	NM_141812
A_09_P065391	2804.75	4735.56	2399.81	4037.09	797.147	560.737	619.157	872.953	1145.73	1366.9	813.722	1137.18	1920.26	3494.3	659.014	1128.53	1290.39	3.09634	-1.95806	11.4537	12.2093	11.2287	11.9791	9.6387	9.13118	9.27416	9.76976	10.1621	10.4167	9.66839	10.1512	10.9071	*	4.73965	< 0.0001		1.68896	0.0912308	ABOVE	ABOVE	ABOVE	ABOVE	FALSE	FALSE	A_09_P065391	FBtr0080617	nimB4	nimrod B4	NM_176032
A_09_P169265	7.08319	2.24746	78.4904	19.2682	32.1961	34.2434	31.9044	10.0158	7.4998	8.43036	1.63706	21.5741	18.2448	26.7723	32.7813	8.64865	13.8187	3.09555	2.37225	2.8244	1.1683	6.29444	4.26815	5.00881	5.09775	4.99568	3.32421	2.90685	3.07559	0.711107	4.43123	4.18941							BELOW	BELOW	BELOW	BELOW	TRUE	TRUE	A_09_P169265	TC238284
A_09_P022541	186.23	380.771	217.67	244.378	504.954	283.743	249.797	53.1285	94.6446	101.65	128.848	407.791	251.46	257.262	346.165	83.141	262.7	3.09429	1.31772	7.54094	8.57278	7.766	7.93297	8.98001	8.14844	7.96461	5.73141	6.56445	6.66747	7.00953	8.67169	7.97419	*	4.83002	< 0.0001		0.905127	0.365401	ABOVE	ABOVE	BELOW	ABOVE	FALSE	FALSE	A_09_P022541	FBtr0080452	CG16820	CG16820 gene product from transcript CG16820-RA	NM_135783
A_09_P144485	917.728	1871.56	847.208	1109.23	77.7774	65.9896	58.3189	326.91	422.985	401.267	77.8682	72.7933	53.629	1186.43	67.362	383.721	68.0968	3.09191	-1.01091	9.84192	10.87	9.72657	10.1153	6.28128	6.04417	5.86589	8.35275	8.72446	8.64842	6.28296	6.18573	5.74494	*	4.62639	< 0.0001				ABOVE	BELOW	ABOVE	BELOW	FALSE	TRUE	A_09_P144485	TC248347
A_09_P141430	8.75025	16.4146	15.2554	5.70328	157.963	14.5677	1.69451	4.13911	5.16228	1.88787	9.218	61.9944	101.426	11.5309	58.0751	3.72975	57.5461	3.09159	1.00919	3.12932	4.03691	3.93125	2.51179	7.30344	3.8647	0.760868	2.04932	2.36801	0.916759	3.20445	5.95407	6.66428							BELOW	BELOW	BELOW	BELOW	TRUE	TRUE	A_09_P141430	FBtr0085686	PH4alphaSG1	prolyl-4-hydroxylase-alpha SG1	NM_170497
A_09_P023701	202.793	368.525	250.968	291.391	1511.19	1784.89	1990.23	56.1878	100.832	113.199	894.847	2006.81	1499.82	278.419	1762.1	90.0729	1467.16	3.09104	1.20103	7.66386	8.52562	7.97136	8.18681	10.5615	10.8016	10.9587	5.81219	6.65581	6.82272	9.8055	10.9707	10.5506	*	4.90286	< 0.0001		0.626465	0.531012	ABOVE	ABOVE	BELOW	ABOVE	FALSE	FALSE	A_09_P023701	FBtr0081336	Kua	CG10723 gene product from transcript CG10723-RA	NM_001201927
A_09_P122445	2.78562	21.0444	1.69763	4.07836	2.46082	11.2845	6.60266	2.07475	2.65428	2.45596	3.73236	5.07619	2.3064	7.4015	6.78266	2.395	3.70498	3.0904	1.83069	1.478	4.39536	0.763522	2.02799	1.29914	3.49627	2.72305	1.05294	1.40832	1.29629	1.90009	2.34375	1.20564							BELOW	BELOW	BELOW	BELOW	TRUE	TRUE	A_09_P122445	FBtr0075446	CG5389	CG5389 gene product from transcript CG5389-RA	NM_140579
A_09_P044006	169.961	264.211	201.266	126.027	8387.78	5810.36	7490.23	60.1237	39.1259	85.5741	4879.8	9495.9	9109.81	190.366	7229.46	61.6079	7828.5	3.08996	-1.08286	7.40906	8.04555	7.65296	6.97759	13.0341	12.5044	12.8708	5.90986	5.29005	6.4191	12.2526	13.2131	13.1532	*	4.87802	< 0.0001		0.131974	0.895005	ABOVE	ABOVE	BELOW	ABOVE	FALSE	FALSE	A_09_P044006	FBtr0079388	Pcp	Pupal cuticle protein	NM_057325
A_09_P161400	15.9986	15.2585	11.4989	6.72275	17.6665	22.5122	40.6886	3.17949	4.70337	4.14402	18.3368	16.2793	14.4027	12.3697	26.9558	4.00896	16.3396	3.08551	1.64972	3.99987	3.93154	3.52342	2.74905	4.14294	4.49264	5.34655	1.6688	2.23369	2.05103	4.19667	4.02497	3.84827							BELOW	BELOW	BELOW	BELOW	TRUE	TRUE	A_09_P161400	CK135792			CK135792
A_09_P142470	10.0792	7.74353	4.47962	3.24774	2.18572	1.68591	1.66875	2.04531	2.36821	1.80109	3.12176	1.82844	3.70649	6.38752	1.84679	2.07154	2.88556	3.08347	-1.56247	3.33331	2.95299	2.16338	1.69944	1.12811	0.753528	0.738768	1.03232	1.2438	0.84887	1.64236	0.870613	1.89005							BELOW	BELOW	BELOW	BELOW	TRUE	TRUE	A_09_P142470	FBtr0087481	CG12861	CG12861 gene product from transcript CG12861-RA	NM_137134
A_09_P112340	9.53166	9.16817	2.35455	8.14317	4.34547	1.52385	3.82619	1.6482	1.71956	3.75485	5.97811	5.91103	5.52307	7.29939	3.23184	2.3742	5.80407	3.07446	-1.7959	3.25273	3.19663	1.23545	3.02559	2.11951	0.607721	1.93591	0.720891	0.782039	1.90876	2.57969	2.56341	2.46547							BELOW	BELOW	BELOW	BELOW	TRUE	TRUE	A_09_P112340	FBtr0079735	CG32987	CG32987 gene product from transcript CG32987-RA	NM_175993
A_09_P056086	13.823	21.1478	29.9315	37.3832	22.6054	1.86811	1.83187	7.69821	6.33805	10.941	3.44588	1.92467	97.6862	25.5714	8.76846	8.32575	34.3522	3.07136	-3.91771	3.789	4.40244	4.90359	5.22432	4.4986	0.901579	0.873317	2.94452	2.66404	3.45167	1.78487	0.944611	6.61008							BELOW	BELOW	BELOW	BELOW	TRUE	TRUE	A_09_P056086	FBtr0075666	CG18581	CG18581 gene product from transcript CG18581-RA	NM_140479
A_09_P112895	12.0785	32.3205	31.7869	26.5994	7.10753	12.7583	14.3815	8.82869	4.53632	11.7375	2.14151	1.58735	19.8521	25.6963	11.4158	8.3675	7.86032	3.07097	1.45233	3.59437	5.01438	4.99036	4.73332	2.82935	3.67336	3.84614	3.1422	2.18152	3.55305	1.09863	0.66662	4.31122							BELOW	BELOW	BELOW	BELOW	TRUE	TRUE	A_09_P112895	FBtr0086248	CG11159	CG11159 gene product from transcript CG11159-RA	NM_137661
A_09_P058446	975.898	1197.74	1007.65	1599.85	517.764	375.705	502.437	456.761	342.254	368.663	372.793	267.326	299.958	1195.28	465.302	389.226	313.359	3.07093	1.48488	9.93059	10.2261	9.97678	10.6437	9.01615	8.55346	8.9728	8.8353	8.41892	8.52616	8.54223	8.06246	8.22862	*	4.73761	< 0.0001		1.07602	0.281923	ABOVE	ABOVE	ABOVE	ABOVE	FALSE	FALSE	A_09_P058446	FBtr0085991	CG30431	CG30431 gene product from transcript CG30431-RA	NM_136367
A_09_P017606	16.6393	51.1955	17.2192	12.4357	4.62696	4.8193	3.66393	8.19537	8.04883	7.56578	6.56601	4.33543	17.172	24.3724	4.37006	7.93666	9.35781	3.07087	-2.14135	4.05652	5.67795	4.10595	3.63642	2.21006	2.26882	1.87339	3.03481	3.00878	2.91949	2.71502	2.11618	4.10199							BELOW	BELOW	BELOW	BELOW	TRUE	TRUE	A_09_P017606	FBtr0089859	CG33459	CG33459 gene product from transcript CG33459-RA	NM_206133
A_09_P160270	647.762	1096.89	875.481	1078.66	2130.99	2738.21	2365.96	270.313	255.215	378.235	1758.64	2314.47	2619.13	924.698	2411.72	301.254	2230.75	3.06949	1.08113	9.33932	10.0992	9.77393	10.075	11.0573	11.419	11.2082	8.07849	7.99557	8.56314	10.7802	11.1765	11.3549	*	4.76316	< 0.0001		0.234805	0.814361	ABOVE	ABOVE	ABOVE	ABOVE	FALSE	FALSE	A_09_P160270	FBtr0089123	CG32850	CG32850 gene product from transcript CG32850-RA	NM_166753
A_09_P004486	12.6713	13.4726	17.242	13.9223	12.9848	6.08142	6.85782	1.53261	7.23546	5.26518	1.66768	8.4052	68.3883	14.3271	8.64135	4.67775	26.1537	3.06281	-3.02658	3.66349	3.75196	4.10786	3.79933	3.69875	2.60441	2.77775	0.615991	2.85508	2.39648	0.737842	3.07128	6.09568							BELOW	BELOW	BELOW	BELOW	TRUE	TRUE	A_09_P004486	FBtr0112748	CG34444	CG34444 gene product from transcript CG34444-RA	NM_001103843
A_09_P001371	8.42676	4.22577	9.65712	11.693	2.46154	6.47673	2.91837	1.58499	1.59907	5.14297	1.57471	3.8011	6.34154	8.50066	3.95221	2.77568	3.90578	3.06256	1.01189	3.07498	2.07921	3.27159	3.54757	1.29956	2.69527	1.54516	0.664474	0.677233	2.3626	0.655086	1.92642	2.66483							BELOW	BELOW	BELOW	BELOW	TRUE	TRUE	A_09_P001371	TC252116
A_09_P028636	452.396	429.335	243.53	275.877	12044.6	8796.03	14677.1	91.5162	102.928	148.809	3708.33	8460.15	4052.63	350.284	11839.2	114.418	5407.04	3.06145	2.1896	8.82144	8.74596	7.92796	8.10788	13.5561	13.1026	13.8413	6.51596	6.68549	7.21732	11.8566	13.0465	11.9846	*	4.71902	< 0.0001		2.27427	0.022953	ABOVE	ABOVE	BELOW	ABOVE	FALSE	FALSE	A_09_P028636	FBtr0072845	CG1139	CG1139 gene product from transcript CG1139-RA	NM_139429
A_09_P115825	33.292	28.8611	45.4902	32.5805	16.0292	14.9602	9.58906	13.2499	11.2281	9.90295	8.15287	3.19325	1.67217	35.056	13.5262	11.4603	4.33943	3.0589	3.11703	5.0571	4.85105	5.50748	5.02594	4.00263	3.90306	3.26139	3.72791	3.48904	3.30786	3.02731	1.67503	0.741722							BELOW	BELOW	BELOW	BELOW	TRUE	TRUE	A_09_P115825	FBtr0076004	Est-P	Esterase P	NM_176323
A_09_P212470	657.263	662.03	649.902	701.154	1746.4	1412.2	1043.16	134.733	262.971	258.047	816.972	1075.75	1585.04	667.587	1400.59	218.584	1159.25	3.05415	1.20818	9.36033	9.37075	9.34408	9.45359	10.7702	10.4637	10.0267	7.07396	8.03876	8.01149	9.67414	10.0711	10.6303	*	4.95448	< 0.0001		0.557223	0.577377	ABOVE	ABOVE	ABOVE	ABOVE	FALSE	FALSE	A_09_P212470	FBtr0089032	Tsp42El	Tetraspanin 42El	NM_078914
A_09_P066596	10919.2	15234.4	9404.65	18131.4	101263	106788	113068	4200.24	3378.46	5618.69	67262.3	80337.7	73250.7	13422.4	107040	4399.13	73616.9	3.05115	1.45401	13.4146	13.895	13.1992	14.1462	16.6277	16.7044	16.7868	12.0363	11.7222	12.456	16.0375	16.2938	16.1606	*	4.71226	< 0.0001		1.0244	0.305649	ABOVE	ABOVE	ABOVE	ABOVE	FALSE	FALSE	A_09_P066596	FBtr0086181	Tsp42Ed	Tetraspanin 42Ed	NM_078906
A_09_P173630	11.1781	5.95671	6.19184	16.856	17.8454	21.172	27.8468	3.07933	1.82708	4.97562	35.19	23.5426	9.19195	10.0457	22.2881	3.29401	22.6415	3.04968	-1.01586	3.4826	2.57452	2.63037	4.07519	4.15748	4.40409	4.79944	1.62262	0.86954	2.31488	5.13709	4.5572	3.20037							BELOW	BELOW	BELOW	BELOW	TRUE	TRUE	A_09_P173630	CB305266			CB305266
A_09_P070736	12233.4	19146.4	10966.4	16315.5	8547.43	6673.8	7632.46	5009.83	4553.6	4867.92	7332.07	8093.55	7728.06	14665.4	7617.9	4810.45	7717.89	3.04866	-1.01313	13.5785	14.2248	13.4208	13.994	13.0613	12.7043	12.8979	12.2905	12.1528	12.2491	12.84	12.9826	12.9159	*	4.65733	< 0.0001		0.0471897	0.962362	ABOVE	ABOVE	ABOVE	ABOVE	FALSE	FALSE	A_09_P070736	FBtr0084440	SPE	Spatzle-Processing Enzyme	NM_142911
A_09_P033981	10.6029	37.9999	26.7862	10.2538	2414.67	850.488	900.74	1.77303	1.96684	17.3582	161.249	752.845	802.044	21.4107	1388.63	7.03269	572.046	3.04445	2.42748	3.40639	5.24792	4.74342	3.35809	11.2376	9.73215	9.81497	0.826217	0.97588	4.11755	7.33315	9.55621	9.64754					2.67436	0.00748912	BELOW	ABOVE	BELOW	ABOVE	TRUE	FALSE	A_09_P033981	FBtr0075238	CG13728	CG13728 gene product from transcript CG13728-RA	NM_140717
A_09_P045641	21391.1	30734.2	17355.2	29611.5	6581.59	5968.72	6048.82	6800.61	8052.34	9592.81	5852.78	8011.32	7713.27	24773	6199.71	8148.59	7192.46	3.04016	-1.16013	14.3847	14.9076	14.0831	14.8539	12.6842	12.5432	12.5624	12.7314	12.9752	13.2277	12.5149	12.9678	12.9131	*	4.67352	< 0.0001		0.381521	0.702818	ABOVE	ABOVE	ABOVE	ABOVE	FALSE	FALSE	A_09_P045641	FBtr0301837	Ppn	Papilin
A_09_P079601	705.295	1376.12	937.168	1054.53	601.383	510.674	567.637	310.245	375.705	320.037	371.566	462.633	301.879	1018.28	559.898	335.329	378.693	3.03665	1.4785	9.46208	10.4264	9.87216	10.0424	9.23214	8.99626	9.14882	8.27726	8.55346	8.32209	8.53747	8.85372	8.23783	*	4.63594	< 0.0001		1.10063	0.27106	ABOVE	ABOVE	ABOVE	ABOVE	FALSE	FALSE	A_09_P079601	FBtr0082898	CG9631	CG9631 gene product from transcript CG9631-RA	NM_142088
A_09_P181315	1449.07	1904.56	1347.33	2192.9	297.467	250.664	265.997	383.492	709.134	612.237	240.394	413.358	168.945	1723.47	271.376	568.288	274.232	3.03273	-1.01053	10.5009	10.8952	10.3959	11.0986	8.21659	7.96961	8.05527	8.58305	9.46991	9.25795	7.90926	8.69125	7.40041	*	4.79145	< 0.0001		0.151445	0.879625	ABOVE	ABOVE	ABOVE	ABOVE	FALSE	FALSE	A_09_P181315	TC238306
A_09_P018616	900.74	1079.92	1009.91	1330.26	1398.33	728.361	1669.29	255.11	430.847	382.601	810.098	946.465	1149.85	1080.21	1265.33	356.186	968.804	3.03271	1.30607	9.81497	10.0767	9.98001	10.3775	10.4495	9.50851	10.705	7.99498	8.75103	8.5797	9.66195	9.88641	10.1672	*	4.79549	< 0.0001		0.596485	0.550853	ABOVE	ABOVE	ABOVE	ABOVE	FALSE	FALSE	A_09_P018616	FBtr0113016	CG15394	CG15394 gene product from transcript CG15394-RB	NM_001103592
A_09_P174970	1.63941	1.62654	2.56816	14.5457	1.51003	2.83026	2.51635	1.59429	1.59455	1.85213	1.68404	2.81472	2.82319	5.09495	2.28555	1.68032	2.44065	3.03213	-1.06786	0.713177	0.701806	1.36074	3.86252	0.594577	1.50093	1.33133	0.672914	0.673149	0.889185	0.751926	1.49299	1.49733							BELOW	BELOW	BELOW	BELOW	TRUE	TRUE	A_09_P174970	CO340342			CO340342
A_09_P203140	1614.84	1388.74	1184.06	1395.45	1144.32	795.796	1047.1	383.189	522.448	476.804	688.724	709.59	584.521	1395.77	995.739	460.814	660.945	3.02893	1.50654	10.6572	10.4396	10.2095	10.4465	10.1603	9.63625	10.0322	8.58191	9.02914	8.89725	9.42778	9.47084	9.19111	*	4.74132	< 0.0001		1.09483	0.273595	ABOVE	ABOVE	ABOVE	ABOVE	FALSE	FALSE	A_09_P203140	FBtr0304014	CG42849	CG42849 gene product from transcript CG42849-RA	NM_001201925
A_09_P074606	181.632	250.362	203.355	182.053	771.464	417.948	434.658	63.2383	67.1228	72.0603	267.798	411.149	480.937	204.351	541.357	67.4738	386.628	3.02859	1.4002	7.50487	7.96787	7.66786	7.50821	9.59146	8.70718	8.76374	5.98273	6.06873	6.17113	8.065	8.68352	8.9097	*	4.69964	< 0.0001		0.884026	0.376685	ABOVE	ABOVE	BELOW	ABOVE	FALSE	FALSE	A_09_P074606	FBtr0300071	CG11670	CG11670 gene product from transcript CG11670-RE	NM_001104297
A_09_P190225	14.7413	5.30596	10.4578	7.87907	62.6919	72.8154	108.869	2.73472	3.49615	3.27682	47.37	94.286	59.0028	9.59603	81.4588	3.16923	66.8863	3.02788	1.21787	3.88179	2.40761	3.38651	2.97803	5.97021	6.18617	6.76645	1.45139	1.80577	1.7123	5.5659	6.55897	5.88271							BELOW	BELOW	BELOW	BELOW	TRUE	TRUE	A_09_P190225	TC224994
A_09_P113455	1903.35	3287.36	1789.16	2263.85	9933.38	7213.64	8463.33	578.344	847.708	867.504	5700.59	7444.88	7333.28	2310.93	8536.78	764.519	6826.25	3.02273	1.25058	10.8943	11.6827	10.8051	11.1446	13.2781	12.8165	13.047	9.17578	9.72742	9.76073	12.4769	12.862	12.8402	*	4.66713	< 0.0001		0.605921	0.544569	ABOVE	ABOVE	ABOVE	ABOVE	FALSE	FALSE	A_09_P113455	FBtr0085105	CG17189	CG17189 gene product from transcript CG17189-RA	NM_143277
A_09_P004796	17.4892	1.54858	1.55307	11.0346	1.5587	1.58863	1.51503	4.63078	1.71878	1.49825	1.78545	1.54143	1.56226	7.90636	1.55412	2.61594	1.62971	3.02238	-1.04864	4.12839	0.630946	0.635123	3.46396	0.640343	0.667783	0.599346	2.21126	0.781385	0.583278	0.836288	0.624269	0.643635							BELOW	BELOW	BELOW	BELOW	TRUE	TRUE	A_09_P004796	FBtr0302237	CG40930	CG40930 gene product from transcript CG40930-RB	NM_001110656
A_09_P035111	35.743	29.3057	24.1484	53.106	53.69	19.041	19.8723	11.2613	11.6405	12.4558	89.985	95.7014	99.183	35.5758	30.8678	11.7859	94.9565	3.01851	-3.07623	5.15959	4.87311	4.59386	5.7308	5.74658	4.25104	4.31269	3.4933	3.54108	3.63875	6.49161	6.58047	6.63202							BELOW	BELOW	BELOW	BELOW	TRUE	TRUE	A_09_P035111	FBtr0078223	CG5195	CG5195 gene product from transcript CG5195-RA	NM_140971
A_09_P062856	26.4872	56.5405	13.2356	12.6098	4.65051	7.89235	8.53257	6.90734	11.6234	8.52342	6.89964	15.3799	15.6016	27.2183	7.02514	9.01805	12.627	3.0182	-1.79741	4.72722	5.82121	3.72635	3.65647	2.21739	2.98045	3.09298	2.78813	3.53896	3.09143	2.78652	3.94297	3.96362							BELOW	BELOW	BELOW	BELOW	TRUE	TRUE	A_09_P062856	FBtr0070180	CG14628	CG14628 gene product from transcript CG14628-RA	NM_130527
A_09_P070076	31754.3	52385.4	47421.3	62254.2	11872.2	14628.9	16996.7	14644.8	15564.6	17956.8	10238.5	12958.8	7497.14	48453.8	14499.3	16055.4	10231.5	3.01791	1.41712	14.9547	15.6769	15.5332	15.9259	13.5353	13.8365	14.053	13.8381	13.926	14.1322	13.3217	13.6616	12.8721	*	4.60855	< 0.0001		0.988011	0.323151	ABOVE	ABOVE	ABOVE	ABOVE	FALSE	FALSE	A_09_P070076	FBtr0084182	CG5778	CG5778 gene product from transcript CG5778-RB	NM_142751
A_09_P169165	26.9305	33.266	26.408	38.8244	24.1558	25.3404	41.547	9.38078	8.78425	13.0329	26.0918	46.706	26.6084	31.3572	30.3477	10.3993	33.1354	3.01532	-1.09186	4.75117	5.05598	4.7229	5.27889	4.5943	4.66337	5.37667	3.22971	3.13492	3.70409	4.70552	5.54554	4.73381							BELOW	BELOW	BELOW	BELOW	TRUE	TRUE	A_09_P169165	TC240610
A_09_P024241	15860.9	26418.9	14328.5	22364.6	30.6729	32.9338	25.4587	2187	10271.3	7189.62	23.257	35.1054	37.0585	19743.2	29.6885	6549.31	31.807	3.01455	-1.07136	13.9532	14.6893	13.8066	14.4489	4.93889	5.0415	4.67009	11.0947	13.3263	12.8117	4.53959	5.13362	5.21173	*	5.3672	< 0.0001				ABOVE	BELOW	ABOVE	BELOW	FALSE	TRUE	A_09_P024241	FBtr0086075	TpnC4	Troponin C isoform 4	NM_136329
A_09_P056451	12948	13073	11545.2	14805.4	13745	12915.6	14524.9	3905.23	4165.66	4967.13	7218.16	10472.1	14337.1	13092.9	13728.5	4346.01	10675.8	3.01263	1.28595	13.6604	13.6743	13.495	13.8538	13.7466	13.6568	13.8262	11.9312	12.0243	12.2782	12.8174	13.3543	13.8075	*	4.71439	< 0.0001		0.787318	0.431098	ABOVE	ABOVE	ABOVE	ABOVE	FALSE	FALSE	A_09_P056451	FBtr0075512	CG10516	CG10516 gene product from transcript CG10516-RA	NM_140562
A_09_P075741	2379.03	3449.26	2723.5	4729.29	23899.7	13589.2	10767.6	739.046	1303.27	1264.67	6413.64	8254.29	7593.7	3320.27	16085.5	1102.33	7420.54	3.01205	2.1677	11.2162	11.7521	11.4112	12.2074	14.5447	13.7302	13.3944	9.52952	10.3479	10.3045	12.6469	13.0109	12.8906	*	4.69387	< 0.0001		1.96483	0.0494386	ABOVE	ABOVE	ABOVE	ABOVE	FALSE	FALSE	A_09_P075741	FBtr0083266	Zip3	Zinc/iron regulated transporter-related protein 3	NM_080499
A_09_P116150	55.8587	60.7894	45.2934	58.2613	5530.71	4993.91	5777.62	16.9538	16.6568	21.3461	1448.06	1659.49	1354.3	55.0507	5434.08	18.3189	1487.28	3.00513	3.6537	5.80371	5.92575	5.50123	5.86447	12.4332	12.286	12.4963	4.08354	4.05804	4.4159	10.4999	10.6965	10.4033					3.53554	0.000407216	BELOW	ABOVE	BELOW	ABOVE	TRUE	FALSE	A_09_P116150	FBtr0083996	Takl1	Tak1-like 1	NM_169924
A_09_P207255	37.3832	5.43475	9.94387	10.6939	10.4985	11.0346	11.1	6.11407	1.46612	8.26348	1.47699	10.9551	8.75519	15.8639	10.8777	5.28122	7.06243	3.00384	1.54022	5.22432	2.44221	3.31381	3.41872	3.39211	3.46396	3.47249	2.61213	0.552003	3.04675	0.56266	3.45353	3.13014							BELOW	BELOW	BELOW	BELOW	TRUE	TRUE	A_09_P207255	TC249727
A_09_P138925	5.24093	5.59493	5.73909	10.2854	5.01164	5.00968	5.82979	1.77435	1.96528	2.97774	2.33061	5.25613	4.56684	6.71509	5.2837	2.23912	4.05119	2.99898	1.30423	2.38982	2.48412	2.52082	3.36253	2.32528	2.32472	2.54344	0.827291	0.974735	1.57422	1.22071	2.394	2.1912							BELOW	BELOW	BELOW	BELOW	TRUE	TRUE	A_09_P138925	FBtr0070198	CG11379	CG11379 gene product from transcript CG11379-RA	NM_130532
A_09_P028966	1452.23	1192.21	1078.66	754.992	10235.7	6318.94	10186.1	369.818	449.812	301.106	5686.12	6110.31	7912.94	1119.52	8913.58	373.579	6569.79	2.99675	1.35675	10.5041	10.2194	10.075	9.56032	13.3213	12.6255	13.3143	8.53067	8.81318	8.23413	12.4732	12.577	12.95	*	4.62774	< 0.0001		0.793806	0.427311	ABOVE	ABOVE	ABOVE	ABOVE	FALSE	FALSE	A_09_P028966	FBtr0073111	CG14963	CG14963 gene product from transcript CG14963-RA	NM_139521
A_09_P077966	687.133	1050.44	601.578	570.997	6918.32	7140.2	7968.15	214.505	214.276	299.698	5779.2	8930.08	6650.81	727.537	7342.22	242.826	7120.03	2.99612	1.03121	9.42445	10.0368	9.23261	9.15734	12.7562	12.8017	12.96	7.74487	7.74333	8.22737	12.4967	13.1245	12.6993	*	4.60967	< 0.0001		0.124378	0.901016	ABOVE	ABOVE	ABOVE	ABOVE	FALSE	FALSE	A_09_P077966	FBtr0112921	CG17636	CG17636 gene product from transcript CG17636-RA	NM_001103384
A_09_P211785	531.768	572.477	350.946	398.816	18965.5	12931.7	10311.9	111.883	125.014	227.554	8959.52	11146	13246.1	463.502	14069.7	154.817	11117.2	2.99387	1.26558	9.05465	9.16107	8.45511	8.63958	14.2111	13.6586	13.332	6.80585	6.96595	7.83007	13.1292	13.4442	13.6933	*	4.81499	< 0.0001		0.588667	0.556087	ABOVE	ABOVE	ABOVE	ABOVE	FALSE	FALSE	A_09_P211785	FBtr0087792	CG13321	CG13321 gene product from transcript CG13321-RA	NM_136987
A_09_P048986	13.5015	12.7409	11.0981	16.4607	2.03948	2.13744	2.03219	2.51635	7.83726	3.13221	14.4287	2.22257	13.3479	13.4503	2.0697	4.49527	9.99972	2.9921	-4.83148	3.75505	3.6714	3.47224	4.04095	1.0282	1.09588	1.02304	1.33133	2.97035	1.64718	3.85087	1.15223	3.73854							BELOW	BELOW	BELOW	BELOW	TRUE	TRUE	A_09_P048986	AT08574			AY084108
A_09_P048131	12.3679	10.0525	35.7094	5.77262	169.961	9.4248	10.0405	7.78984	3.15843	5.0769	25.8314	452.071	80.2667	15.9756	63.1421	5.34172	186.056	2.99072	-2.94663	3.62853	3.32948	5.15823	2.52923	7.40906	3.23646	3.32776	2.96159	1.65921	2.34395	4.69105	8.82041	6.32673				*	3.69244	0.000222292	BELOW	BELOW	BELOW	ABOVE	TRUE	FALSE	A_09_P048131	FBtr0084473	CG31468	CG31468 gene product from transcript CG31468-RA	NM_170083
A_09_P124825	105.742	111.928	116.952	130.462	3.18823	7.10645	5.39969	27.8923	47.0407	41.909	18.834	1.99566	1.89327	116.271	5.23146	38.9473	7.57431	2.98534	-1.44784	6.7244	6.80643	6.86977	7.02749	1.67276	2.82913	2.43288	4.80179	5.55584	5.38919	4.23527	0.996866	0.92088							BELOW	BELOW	BELOW	BELOW	TRUE	TRUE	A_09_P124825	FBtr0080095	CG18302	CG18302 gene product from transcript CG18302-RA	NM_135576
A_09_P073666	563.084	787.333	587.714	623.139	1909.48	1096.89	890.005	174.351	213.428	255.899	343.219	558.506	531.083	640.317	1298.79	214.559	477.603	2.98434	2.7194	9.13721	9.62083	9.19897	9.28341	10.899	10.0992	9.79767	7.44585	7.73761	7.99943	8.42299	9.12543	9.05279	*	4.68327	< 0.0001		2.64086	0.00827152	ABOVE	ABOVE	ABOVE	ABOVE	FALSE	FALSE	A_09_P073666	FBtr0082332	CG14696	CG14696 gene product from transcript CG14696-RA	NM_141778
A_09_P217500	1932.86	3417.37	1298.76	1244.52	1731.17	833.866	611.317	551.767	591.671	841.497	825.314	730.288	962.891	1973.38	1058.78	661.645	839.498	2.98253	1.26121	10.9165	11.7387	10.3429	10.2814	10.7575	9.70367	9.25578	9.10792	9.20865	9.71681	9.6888	9.51232	9.91123	*	4.36642	< 0.0001		0.380664	0.703454	ABOVE	ABOVE	ABOVE	ABOVE	FALSE	FALSE	A_09_P217500	FBtr0273417	CG9449	CG9449 gene product from transcript CG9449-RF	NM_001144505
A_09_P043361	12.2979	45.1211	15.543	5.04565	5.79708	4.07651	5.87333	7.84286	7.32998	4.44768	9.32111	3.00493	3.96744	19.5019	5.24897	6.54017	5.43116	2.98186	-1.03471	3.62034	5.49573	3.95819	2.33504	2.53533	2.02733	2.55418	2.97138	2.87381	2.15305	3.2205	1.58733	1.98821							BELOW	BELOW	BELOW	BELOW	TRUE	TRUE	A_09_P043361	FBtr0073651	Lsp1alpha	Larval serum protein 1 alpha	NM_078583
A_09_P112540	9.01456	8.54489	2.52308	1.53607	6.02144	2.10001	5.36924	1.47934	1.49142	2.4726	1.51215	7.73567	23.522	5.40465	4.4969	1.81445	10.9233	2.97867	-2.42907	3.17226	3.09506	1.33519	0.619244	2.59011	1.0704	2.42472	0.564954	0.576687	1.30603	0.596601	2.95153	4.55594							BELOW	BELOW	BELOW	BELOW	TRUE	TRUE	A_09_P112540	FBtr0077563	CG31954	CG31954 gene product from transcript CG31954-RA	NM_164543
A_09_P021011	2899.49	2253.61	3458.05	2909.74	1168.23	1470.85	1655.22	968.221	1159.23	782.382	446.41	514.376	393.218	2880.22	1431.43	969.944	451.335	2.96947	3.17156	11.5016	11.138	11.7557	11.5067	10.1901	10.5224	10.6928	9.91919	10.179	9.61173	8.80223	9.00668	8.61919	*	4.6529	< 0.0001		3.13359	0.00172757	ABOVE	ABOVE	ABOVE	ABOVE	FALSE	FALSE	A_09_P021011	FBtr0079784	CG13101	CG13101 gene product from transcript CG13101-RA	NM_164841
A_09_P136830	352.408	583.248	389.348	421.469	2006.81	1041.63	1318.91	158.68	139.928	142.727	708.048	1170.74	771.174	436.618	1455.78	147.112	883.321	2.96794	1.64808	8.4611	9.18797	8.60492	8.71928	10.9707	10.0246	10.3651	7.30998	7.12854	7.15711	9.4677	10.1932	9.59091	*	4.57169	< 0.0001		1.32755	0.184331	ABOVE	ABOVE	ABOVE	ABOVE	FALSE	FALSE	A_09_P136830	FBtr0075143	CG7402	CG7402 gene product from transcript CG7402-RA	NM_140766
A_09_P182920	2576.91	1184.06	1965.24	2346.21	2271.14	1108.14	1735.69	659.46	855.803	525.054	714.317	744.061	341.069	2018.11	1704.99	680.106	599.816	2.96734	2.84252	11.3314	10.2095	10.9405	11.1961	11.1492	10.1139	10.7613	9.36514	9.74113	9.03632	9.48042	9.53928	8.41392	*	4.5532	< 0.0001		2.89028	0.0038502	ABOVE	ABOVE	ABOVE	ABOVE	FALSE	FALSE	A_09_P182920	BI581512	IM4	Immune induced molecule 4	BI581512
A_09_P054536	53.2348	89.5863	69.5513	72.3147	350.759	242.058	285.16	21.7595	19.7945	30.4177	97.8971	257.842	138.113	71.1718	292.659	23.9906	164.617	2.96666	1.77781	5.7343	6.48521	6.12001	6.17622	8.45434	7.91921	8.15563	4.44357	4.30703	4.92684	6.61319	8.01034	7.10971					1.76027	0.0783673	BELOW	ABOVE	BELOW	ABOVE	TRUE	FALSE	A_09_P054536	FBtr0076410	CG6749	CG6749 gene product from transcript CG6749-RA	NM_140097
A_09_P167885	166.327	306.197	181.068	131.969	279.399	275.976	122.588	35.9148	78.3428	84.4641	64.6169	82.3742	108.826	196.39	225.988	66.2406	85.2724	2.9648	2.65019	7.37788	8.25832	7.50039	7.04406	8.12618	8.1084	6.93767	5.16651	6.29173	6.40027	6.01384	6.36412	6.76588	*	4.71242	< 0.0001		2.53622	0.011208	ABOVE	ABOVE	BELOW	BELOW	FALSE	FALSE	A_09_P167885	FBtr0087309	Gpo-1	Glycerophosphate oxidase-1
A_09_P057301	135.14	220.834	170.621	241.86	87.9775	57.5204	72.5129	63.6591	63.0947	67.7022	44.1143	45.4458	25.9846	192.114	72.6703	64.8187	38.5149	2.96386	1.88681	7.07831	7.78682	7.41465	7.91803	6.45906	5.846	6.18017	5.99229	5.97945	6.08113	5.46317	5.50608	4.69958	*	4.53338	< 0.0001				ABOVE	BELOW	BELOW	BELOW	FALSE	TRUE	A_09_P057301	FBtr0088466	CG30002	CG30002 gene product from transcript CG30002-RA	NM_165691
A_09_P003366	796.75	1468.18	1314.47	1781.22	183.753	149.692	150.467	325.66	540.309	491.962	136.048	130.271	134.12	1340.16	161.304	452.644	133.48	2.96073	1.20845	9.63798	10.5198	10.3603	10.7987	7.52162	7.22585	7.2333	8.34722	9.07764	8.9424	7.08797	7.02537	7.06738	*	4.55783	< 0.0001		0.5037	0.614474	ABOVE	ABOVE	ABOVE	ABOVE	FALSE	FALSE	A_09_P003366	FBtr0112433	CG34239	CG34239 gene product from transcript CG34239-RA	NM_001104109
A_09_P219405	165.009	150.077	124.356	121.544	237.077	123.189	146.931	53.1753	46.1043	42.8942	12.4558	12.9458	24.9552	140.246	169.066	47.3913	16.7856	2.95933	10.0721	7.3664	7.22956	6.95833	6.92533	7.88921	6.94473	7.199	5.73268	5.52683	5.42271	3.63875	3.69441	4.64127	*	4.61428	< 0.0001	*	6.33265	< 0.0001	ABOVE	ABOVE	BELOW	BELOW	FALSE	FALSE	A_09_P219405	TC243790
A_09_P048851	37.1823	25.7871	41.1232	29.9169	30.0857	43.249	32.0228	13.4292	12.0418	8.49795	10.0189	27.5815	102.993	33.5024	35.1192	11.323	46.8645	2.95879	-1.33444	5.21654	4.68858	5.36188	4.90289	4.91101	5.43459	5.00103	3.7473	3.58998	3.08711	3.32465	4.78563	6.6864							BELOW	BELOW	BELOW	BELOW	TRUE	TRUE	A_09_P048851	FBtr0077061	Lcp65Ag3	Larval cuticle protein	NM_144405
A_09_P063421	947.494	1570.47	961.661	900.013	6330.79	5413.15	6161.51	324.886	443.989	341.7	5211.97	9806.95	7249.31	1094.91	5968.48	370.192	7422.74	2.95768	-1.24366	9.88797	10.617	9.90938	9.8138	12.6282	12.4023	12.5891	8.34379	8.79438	8.41659	12.3476	13.2596	12.8236	*	4.55396	< 0.0001		0.510804	0.60949	ABOVE	ABOVE	ABOVE	ABOVE	FALSE	FALSE	A_09_P063421	FBtr0077863	CG15353	CG15353 gene product from transcript CG15353-RA	NM_144096
A_09_P072221	844.587	1559.08	900.013	939.65	5329.81	3590.88	3728.64	271.114	392.012	413.071	2395.71	3520.63	3745.93	1060.83	4216.44	358.732	3220.76	2.95717	1.30915	9.7221	10.6065	9.8138	9.87598	12.3799	11.8101	11.8644	8.08276	8.61475	8.69025	11.2262	11.7816	11.8711	*	4.5635	< 0.0001		0.740048	0.459273	ABOVE	ABOVE	ABOVE	ABOVE	FALSE	FALSE	A_09_P072221	FBtr0085105	CG17189	CG17189 gene product from transcript CG17189-RA	NM_143277
A_09_P137445	708.755	1339.8	835.8	877.407	4987.5	3783.16	3221.27	268.933	317.818	367.442	1127.66	1979.12	1492.66	940.44	3997.31	318.064	1533.15	2.95676	2.60726	9.46914	10.3878	9.70701	9.7771	12.2841	11.8854	11.6534	8.0711	8.31206	8.52137	10.1391	10.9506	10.5437	*	4.53908	< 0.0001		2.63761	0.00835126	ABOVE	ABOVE	ABOVE	ABOVE	FALSE	FALSE	A_09_P137445	GH10945			AF207535
A_09_P111460	288.462	594.471	250.793	270.771	16.9676	17.0158	27.3006	68.7656	152.531	135.363	19.5184	27.017	17.3625	351.124	20.428	118.887	21.2993	2.95344	-1.04265	8.17224	9.21546	7.97035	8.08093	4.08471	4.0888	4.77086	6.10362	7.25296	7.08069	4.28676	4.7558	4.1179	*	4.57924	< 0.0001				ABOVE	BELOW	BELOW	BELOW	FALSE	TRUE	A_09_P111460	FBtr0299542	CG13026	CG13026 gene product from transcript CG13026-RB	NM_140658
A_09_P038491	1712.73	2067.78	1397.08	1638.4	418.933	373.927	478.3	563.884	709.59	465.248	114.312	266.676	156.622	1704	423.72	579.574	179.203	2.94009	2.36446	10.7421	11.0139	10.4482	10.6781	8.71058	8.54661	8.90177	9.13925	9.47084	8.86186	6.83683	8.05894	7.29114	*	4.62633	< 0.0001		2.50072	0.0123964	ABOVE	ABOVE	ABOVE	ABOVE	FALSE	FALSE	A_09_P038491	FBtr0073846	CG12177	CG12177 gene product from transcript CG12177-RA	NM_132683
A_09_P019256	12.521	41.0107	7.35661	9.16427	4.67233	6.44175	3.99838	4.71426	4.6083	8.56292	5.74006	7.41101	6.59272	17.5131	5.03749	5.96183	6.58126	2.93755	-1.30646	3.64628	5.35793	2.87904	3.19602	2.22414	2.68745	1.99942	2.23703	2.20423	3.0981	2.52107	2.88967	2.72087							BELOW	BELOW	BELOW	BELOW	TRUE	TRUE	A_09_P019256	FBtr0077422	CG3251	CG3251 gene product from transcript CG3251-RA	NM_135007
A_09_P034676	8185.67	13200.1	9532.2	13888.8	5475.73	4428.89	5004.78	3311.28	3767.2	4364.13	5574.17	5982.93	5410.9	11201.7	4969.8	3814.2	5656	2.93684	-1.13807	12.9989	13.6883	13.2186	13.7616	12.4188	12.1127	12.2891	11.6932	11.8793	12.0915	12.4445	12.5466	12.4017	*	4.52462	< 0.0001		0.360231	0.718676	ABOVE	ABOVE	ABOVE	ABOVE	FALSE	FALSE	A_09_P034676	FBtr0074945	CG9372	CG9372 gene product from transcript CG9372-RA	NM_140875
A_09_P061011	162.83	211.61	475.671	509.622	48.2646	70.6599	46.1714	96.2907	141.791	109.255	52.5977	33.2821	47.2514	339.933	55.032	115.779	44.3771	2.93606	1.2401	7.34722	7.72526	8.89382	8.99328	5.59289	6.14282	5.52893	6.58932	7.14762	6.77156	5.71693	5.05667	5.56229	*	4.15428	< 0.0001				ABOVE	BELOW	BELOW	BELOW	FALSE	TRUE	A_09_P061011	FBtr0085455	Obp99d	Odorant-binding protein 99d	NM_143455
A_09_P033551	32.5211	21.9374	11.1372	11.6208	6.19184	4.63675	4.19886	2.32804	9.97612	7.42095	4.19685	4.26828	222.092	19.3041	5.00915	6.57504	76.8524	2.93597	-15.3424	5.0233	4.45532	3.47731	3.53864	2.63037	2.21311	2.07	1.21912	3.31848	2.8916	2.06931	2.09365	7.79501							BELOW	BELOW	BELOW	BELOW	TRUE	TRUE	A_09_P033551	FBtr0075432	CG13041	CG13041 gene product from transcript CG13041-RA	NM_140615
A_09_P017566	15.8523	2.64424	1.55107	1.64382	3.13137	2.89152	2.13553	2.52599	1.55325	1.46402	1.56887	1.48646	6.59153	5.42286	2.71947	1.84775	3.21562	2.93484	-1.18244	3.98662	1.40285	0.633264	0.717052	1.64679	1.53183	1.09459	1.33685	0.63529	0.549935	0.649726	0.571881	2.72061							BELOW	BELOW	BELOW	BELOW	TRUE	TRUE	A_09_P017566	FBtr0084613	CG33341	CG33341 gene product from transcript CG33341-RA	NM_206559
A_09_P132150	715.679	891.361	938.416	1506.61	4826.71	5045.12	6811.02	368.841	356.235	310.498	5560.51	8836.39	5687.4	1013.02	5560.95	345.191	6694.77	2.93465	-1.20389	9.48317	9.79987	9.87408	10.5571	12.2368	12.3007	12.7337	8.52686	8.47669	8.27844	12.441	13.1092	12.4736	*	4.44281	< 0.0001		0.473852	0.635607	ABOVE	ABOVE	ABOVE	ABOVE	FALSE	FALSE	A_09_P132150	FBtr0300128	Cyp6a9	Cytochrome P450-6a9	NM_079024
A_09_P207110	11.3479	5.71776	3.8953	2.79257	3.17949	6.60266	3.63623	1.68268	1.94757	2.44564	4.26828	2.44337	2.02569	5.93838	4.47279	2.0253	2.91245	2.93211	1.53575	3.50435	2.51545	1.96173	1.48159	1.6688	2.72305	1.86244	0.750761	0.961675	1.29021	2.09365	1.28887	1.01841							BELOW	BELOW	BELOW	BELOW	TRUE	TRUE	A_09_P207110
A_09_P183380	1826.76	2777.86	1376.12	2669.53	1378.18	492.401	950.719	500.76	829.011	883.262	433.002	1095.25	636.136	2162.57	940.433	737.678	721.463	2.93159	1.30351	10.8351	11.4398	10.4264	11.3824	10.4285	8.94369	9.89288	8.96798	9.69525	9.7867	8.75823	10.097	9.31319	*	4.55043	< 0.0001		0.690429	0.489927	ABOVE	ABOVE	ABOVE	ABOVE	FALSE	FALSE	A_09_P183380	TC239394
A_09_P025641	18505.2	30922.5	19174.8	23760.2	3374.09	2677.8	2349.64	4355.51	10186.1	9123.34	2592.04	3416.45	3827.64	23090.7	2800.51	7888.32	3278.71	2.9272	-1.17075	14.1756	14.9164	14.2269	14.5363	11.7203	11.3868	11.1982	12.0886	13.3143	13.1553	11.3399	11.7383	11.9022	*	4.76779	< 0.0001		0.425002	0.670836	ABOVE	ABOVE	ABOVE	ABOVE	FALSE	FALSE	A_09_P025641	FBtr0086303	CG9090	CG9090 gene product from transcript CG9090-RA	NM_137624
A_09_P037591	2261.77	2031.72	1656.15	2863.79	70062.3	46109.3	33913.1	585.538	842.389	830.351	894.01	2583.59	1339.8	2203.36	50028.2	752.759	1605.8	2.92704	31.1547	11.1432	10.9885	10.6936	11.4837	16.0964	15.4928	15.0496	9.19362	9.71834	9.69758	9.80415	11.3352	10.3878	*	4.55978	< 0.0001	*	9.51396	< 0.0001	ABOVE	ABOVE	ABOVE	ABOVE	FALSE	FALSE	A_09_P037591	FBtr0073473	CG15199	CG15199 gene product from transcript CG15199-RA	NM_132461
A_09_P100900	1.71922	1.5527	8.95758	12.6351	32.9541	25.1104	37.7097	1.60406	1.6615	3.10902	23.5632	32.9338	11.5324	6.21615	31.9247	2.12486	22.6765	2.92544	1.40784	0.781754	0.634779	3.16311	3.65937	5.04239	4.65021	5.23686	0.681728	0.732486	1.63646	4.55846	5.0415	3.52762							BELOW	BELOW	BELOW	BELOW	TRUE	TRUE	A_09_P100900	FBtr0112351	CG34160	CG34160 gene product from transcript CG34160-RA	NM_001103672
A_09_P003766	925.309	728.862	710.215	775.399	236.907	107.114	141.253	262.616	335.512	206.993	27.2767	65.3881	37.3614	784.946	161.758	268.374	43.3421	2.92483	3.73212	9.85379	9.5095	9.47211	9.5988	7.88818	6.743	7.14214	8.03681	8.39022	7.69344	4.7696	6.03096	5.22348	*	4.64159	< 0.0001	*	3.61964	0.000295225	ABOVE	ABOVE	ABOVE	BELOW	FALSE	FALSE	A_09_P003766	FBtr0112529	CG34327	CG34327 gene product from transcript CG34327-RA	NM_001103540
A_09_P201375	8.55548	16.666	18.8971	17.7053	298.188	279.29	332.6	3.82054	5.26702	6.76658	41.4275	107.883	78.1677	15.456	303.359	5.28471	75.8261	2.92466	4.00073	3.09685	4.05884	4.24009	4.14611	8.22008	8.12562	8.37764	1.93378	2.39699	2.75843	5.37252	6.75332	6.2885				*	3.97203	< 0.0001	BELOW	ABOVE	BELOW	BELOW	TRUE	FALSE	A_09_P201375	EL882148			EL882148
A_09_P101185	30.2493	41.9369	59.5636	69.7126	36.8514	5.65338	2.15095	15.5664	12.6381	23.4634	7.17624	1.62618	168.067	50.3656	14.8852	17.2226	58.9565	2.92438	-3.96073	4.91883	5.39015	5.89636	6.12335	5.20365	2.49911	1.10497	3.96036	3.65971	4.55234	2.84323	0.701487	7.39289							BELOW	BELOW	BELOW	BELOW	TRUE	TRUE	A_09_P101185	FBtr0075666	CG18581	CG18581 gene product from transcript CG18581-RA	NM_140479
A_09_P127640	584.731	777.154	269.885	371.068	4766.77	2977.18	4360.11	113.26	137.469	262.971	2658.57	5406.3	3615.2	500.709	4034.69	171.233	3893.36	2.92414	1.0363	9.19163	9.60206	8.0762	8.53554	12.2188	11.5397	12.0901	6.82349	7.10296	8.03876	11.3764	12.4004	11.8199	*	4.52684	< 0.0001		0.158627	0.873963	ABOVE	ABOVE	ABOVE	ABOVE	FALSE	FALSE	A_09_P127640	FBtr0083780	CG16727	CG16727 gene product from transcript CG16727-RA	NM_142561
A_09_P065316	24280.6	49758.3	33759.1	50491.7	12463.9	12776.7	15306.5	11305.2	13208.7	16108.1	11412.6	12810	9768.2	39572.4	13515.7	13540.7	11330.3	2.92249	1.19288	14.5675	15.6026	15.043	15.6238	13.6055	13.6412	13.9019	13.4647	13.6892	13.9755	13.4783	13.645	13.2539	*	4.43749	< 0.0001		0.485629	0.627232	ABOVE	ABOVE	ABOVE	ABOVE	FALSE	FALSE	A_09_P065316	FBtr0080603	CG15293	CG15293 gene product from transcript CG15293-RA	NM_135858
A_09_P181710	821.211	669.541	921.979	1365.51	3869.73	2058.12	3641.59	384.185	296.969	288.885	1340.19	1569.89	1346.65	944.56	3189.81	323.346	1418.91	2.9212	2.24807	9.68161	9.38703	9.84859	10.4152	11.918	11.0071	11.8304	8.58566	8.21417	8.17435	10.3882	10.6164	10.3952	*	4.46401	< 0.0001		2.11266	0.0346338	ABOVE	ABOVE	ABOVE	ABOVE	FALSE	FALSE	A_09_P181710	TC238500
A_09_P174230	32.5299	30.1212	47.4351	38.0628	7.3246	14.485	2.12513	12.5188	9.89448	15.6233	7.77676	3.36856	3.35095	37.0373	7.97824	12.6789	4.83209	2.92118	1.6511	5.02369	4.91271	5.56788	5.25031	2.87275	3.85649	1.08755	3.64602	3.30662	3.96563	2.95917	1.75213	1.74457							BELOW	BELOW	BELOW	BELOW	TRUE	TRUE	A_09_P174230	FBtr0305000
A_09_P207350	15.0883	28.231	34.9047	29.028	5.09885	7.07483	1.88174	4.17901	9.01164	14.3511	4.65591	2.48154	2.12474	26.813	4.68514	9.18058	3.0874	2.92062	1.51751	3.91536	4.81921	5.12535	4.85937	2.35017	2.8227	0.912067	2.06316	3.17179	3.84309	2.21906	1.31124	1.08729							BELOW	BELOW	BELOW	BELOW	TRUE	TRUE	A_09_P207350	AA698831	CG13965	CG13965 gene product from transcript CG13965-RA	AA698831
A_09_P074986	6.1852	8.56603	32.348	8.95928	5.27247	5.37407	8.3681	6.00444	5.30224	3.09401	8.08492	5.8357	5.15011	14.0146	6.33821	4.80023	6.35691	2.91957	-1.00295	2.62882	3.09863	5.0156	3.16338	2.39848	2.42602	3.0649	2.58603	2.4066	1.62948	3.01523	2.54491	2.3646							BELOW	BELOW	BELOW	BELOW	TRUE	TRUE	A_09_P074986	FBtr0082894	CG3199	CG3199 gene product from transcript CG3199-RA	NM_142085
A_09_P012361	24.2675	55.5499	13.2468	12.0154	10.9467	4.62224	7.66231	8.078	10.0874	8.84449	8.85219	7.8273	6.4709	26.2699	7.74375	9.0033	7.7168	2.91781	1.00349	4.60095	5.79571	3.72757	3.58681	3.45242	2.20859	2.93778	3.014	3.33448	3.14478	3.14603	2.96851	2.69397							BELOW	BELOW	BELOW	BELOW	TRUE	TRUE	A_09_P012361	RH31634			AY113579
A_09_P197270	1.82188	2.37129	4.34252	14.2938	1.57535	5.11345	3.44696	1.69833	1.75773	2.41463	2.01296	1.5701	1.66453	5.70737	3.37859	1.9569	1.7492	2.91654	1.93151	0.865428	1.24567	2.11853	3.83732	0.655672	2.3543	1.78532	0.764117	0.813713	1.2718	1.00932	0.650856	0.735115							BELOW	BELOW	BELOW	BELOW	TRUE	TRUE	A_09_P197270	TC233871
A_09_P100120	27.8809	50.446	25.8516	36.0898	482.132	249.099	241.761	8.69409	15.3858	12.0154	96.1967	129.758	164.615	35.0671	324.331	12.0318	130.19	2.91454	2.49121	4.80121	5.65667	4.69218	5.17352	8.91328	7.96058	7.91744	3.12004	3.94353	3.58681	6.58792	7.01968	7.36295					2.40547	0.0161542	BELOW	ABOVE	BELOW	ABOVE	TRUE	FALSE	A_09_P100120	IP11158			BT023027
A_09_P057136	63.791	78.5897	48.7642	62.5673	6351.43	5869.9	6259.68	25.8166	12.6988	26.7933	1649.16	1865.39	1708.01	63.428	6160.34	21.7696	1740.85	2.91361	3.53869	5.99528	6.29627	5.60775	5.96734	12.6329	12.5191	12.6119	4.69023	3.66662	4.7438	10.6875	10.8653	10.7381					3.44569	0.000569959	BELOW	ABOVE	BELOW	ABOVE	TRUE	FALSE	A_09_P057136	FBtr0083996	Takl1	Tak1-like 1	NM_169924
A_09_P167790	13.0975	1.47134	1.48603	1.63627	1.51057	1.48969	1.48625	1.51683	1.5818	1.45666	1.7858	1.52056	1.482	4.42279	1.4955	1.51843	1.59612	2.91274	-1.06728	3.71122	0.557131	0.571463	0.710411	0.595093	0.575012	0.571677	0.601059	0.661567	0.542664	0.836571	0.604603	0.567545							BELOW	BELOW	BELOW	BELOW	TRUE	TRUE	A_09_P167790	TC241446
A_09_P174570	139.197	121.053	91.2423	80.1884	385.498	258.581	374.952	37.6106	34.4407	39.1628	362.585	371.068	224.872	107.92	339.677	37.0714	319.508	2.91115	1.06312	7.12098	6.9195	6.51163	6.32532	8.59058	8.01447	8.55056	5.23307	5.10604	5.29141	8.50218	8.53554	7.81296					0.191984	0.847755	BELOW	ABOVE	BELOW	ABOVE	TRUE	FALSE	A_09_P174570	MIP22822
A_09_P209220	104.993	114.312	114.898	143.286	26.6255	28.6249	31.0519	40.2919	46.6879	36.1278	28.3752	23.6971	19.1146	119.372	28.7674	41.0359	23.729	2.90897	1.21233	6.71415	6.83683	6.84421	7.16275	4.73474	4.8392	4.95661	5.33242	5.54498	5.17504	4.82656	4.56664	4.2566							BELOW	BELOW	BELOW	BELOW	TRUE	TRUE	A_09_P209220	BF504250			BF504250
A_09_P138510	8.56493	11.5053	16.6622	22.7453	25.3797	22.6745	41.1792	3.88354	7.23334	4.21987	11.7096	37.3241	16.5544	14.8694	29.7445	5.11225	21.8627	2.90859	1.36051	3.09844	3.52423	4.05851	4.5075	4.6656	4.503	5.36384	1.95737	2.85466	2.0772	3.54962	5.22204	4.04914							BELOW	BELOW	BELOW	BELOW	TRUE	TRUE	A_09_P138510	FBtr0081628	CG1979	CG1979 gene product from transcript CG1979-RA	NM_141428
A_09_P023936	12525.7	14510.1	5587.61	7579.4	56252.7	50162.4	50736.4	3057.54	2464.13	4855.8	58026.5	61391	55855.4	10050.7	52383.8	3459.16	58424.3	2.90554	-1.11531	13.6126	13.8248	12.448	12.8879	15.7796	15.6143	15.6307	11.5782	11.2669	12.2455	15.8244	15.9057	15.7694	*	4.42876	< 0.0001		0.29898	0.764956	ABOVE	ABOVE	ABOVE	ABOVE	FALSE	FALSE	A_09_P023936	FBtr0081464	CG9259	CG9259 gene product from transcript CG9259-RA	NM_136240
A_09_P032356	6037.35	11555.4	8963.17	12351.5	7596.78	8009.92	10124.5	2832.42	3173.25	4047.07	5334.29	7325.55	7118.17	9726.85	8577.07	3350.91	6592.67	2.90275	1.301	12.5597	13.4963	13.1298	13.5924	12.8912	12.9676	13.3056	11.4678	11.6317	11.9827	12.3811	12.8387	12.7973	*	4.44057	< 0.0001		0.722265	0.470134	ABOVE	ABOVE	ABOVE	ABOVE	FALSE	FALSE	A_09_P032356	FBtr0080860	Idgf1	Imaginal disc growth factor 1	NM_057910
A_09_P223745	420.053	244.733	438.695	661.317	1443.49	886.786	1560.87	197.859	145.597	112.779	336.409	294.371	208.287	441.2	1297.05	152.078	279.689	2.90113	4.63747	8.71443	7.93506	8.77707	9.3692	10.4953	9.79244	10.6081	7.62833	7.18584	6.81735	8.39407	8.20149	7.70243	*	4.40496	< 0.0001	*	4.15393	< 0.0001	ABOVE	ABOVE	ABOVE	ABOVE	FALSE	FALSE	A_09_P223745	TC247797
A_09_P196500	202.706	250.968	208.966	246.825	668.343	400.787	587.182	70.3997	97.6239	67.2502	315.93	790.992	463.543	227.366	552.104	78.4246	523.488	2.89917	1.05466	7.66324	7.97136	7.70712	7.94734	9.38444	8.64669	9.19766	6.1375	6.60916	6.07147	8.30346	9.62752	8.85656	*	4.58586	< 0.0001		0.27781	0.781159	ABOVE	ABOVE	BELOW	ABOVE	FALSE	FALSE	A_09_P196500	TC232266
A_09_P216910	1062.65	1262.14	1212.61	1673.91	1698.97	1002.1	2128.06	323.698	539.142	485.541	1050.44	1195.8	1491.33	1302.83	1609.71	449.46	1245.86	2.89865	1.29205	10.0535	10.3017	10.2439	10.709	10.7304	9.96881	11.0553	8.3385	9.07452	8.92345	10.0368	10.2238	10.5424	*	4.58177	< 0.0001		0.599145	0.549079	ABOVE	ABOVE	ABOVE	ABOVE	FALSE	FALSE	A_09_P216910	FBtr0113016	CG15394	CG15394 gene product from transcript CG15394-RB	NM_001103592
A_09_P033761	195.221	298.188	238.955	267.656	1231.26	622.857	706.107	82.3742	82.8355	93.5998	819.399	1041.93	782.876	250.005	853.408	86.2698	881.402	2.89794	-1.0328	7.60896	8.22008	7.9006	8.06424	10.2659	9.28276	9.46374	6.36412	6.37218	6.54843	9.67842	10.025	9.61264	*	4.49904	< 0.0001		0.191195	0.848374	ABOVE	ABOVE	BELOW	ABOVE	FALSE	FALSE	A_09_P033761	FBtr0305913	CG13024	CG13024 gene product from transcript CG13024-RB	NM_140667
A_09_P066301	6444.51	11940.3	7164.96	10115.9	6655.87	5832.18	6585.45	2837.78	2926.3	3476.32	5751.93	6572.2	6367.72	8916.42	6357.83	3080.13	6230.62	2.89482	1.02042	12.6539	13.5436	12.8067	13.3043	12.7004	12.5098	12.6851	11.4705	11.5149	11.7633	12.4898	12.6822	12.6366	*	4.42203	< 0.0001		0.0546132	0.956447	ABOVE	ABOVE	ABOVE	ABOVE	FALSE	FALSE	A_09_P066301	FBtr0086163	Spn1	Serine protease inhibitor 1	NM_080219
A_09_P013551	44.1848	67.1764	44.2956	46.1297	490.543	263.21	264.882	9.51994	24.3606	18.4045	152.487	279.779	196.925	50.4466	339.545	17.4283	209.73	2.89452	1.61896	5.46548	6.06988	5.46909	5.52762	8.93824	8.04007	8.04921	3.25095	4.60648	4.20199	7.25254	8.12814	7.6215					1.27511	0.202276	BELOW	ABOVE	BELOW	ABOVE	TRUE	FALSE	A_09_P013551	FBtr0305556	CG31728	CG31728 gene product from transcript CG31728-RB	NM_165031
A_09_P078216	337.775	518.641	429.992	498.298	34.7996	31.0689	29.9315	131.385	202.018	129.301	18.8699	27.4256	19.4713	446.176	31.9333	154.235	21.9223	2.89284	1.45666	8.39992	9.01859	8.74817	8.96086	5.121	4.9574	4.90359	7.03766	7.65834	7.01459	4.23801	4.77745	4.28328	*	4.57243	< 0.0001				ABOVE	BELOW	ABOVE	BELOW	FALSE	TRUE	A_09_P078216	FBtr0088020	skpB	CG8881 gene product from transcript CG8881-RA	NM_136885
A_09_P006851	2076.04	2713.7	1491.68	1761.4	1474.5	1223.08	1007.99	469.284	639.14	977.533	2302.28	3426.1	1381.14	2010.7	1235.19	695.319	2369.84	2.89177	-1.9186	11.0196	11.406	10.5427	10.7825	10.526	10.2563	9.97727	8.87432	9.31999	9.933	11.1688	11.7424	10.4316	*	4.62254	< 0.0001		1.62638	0.103875	ABOVE	ABOVE	ABOVE	ABOVE	FALSE	FALSE	A_09_P006851	FBtr0087920	Cpr49Ae	Cuticular protein 49Ae	NM_136930
A_09_P021101	692.375	926.682	561.831	605.782	5286.19	4155.45	4588.19	176.419	267.216	279.399	4003.06	5633.95	5145.35	696.668	4676.61	241.011	4927.45	2.8906	-1.05364	9.43541	9.85593	9.13399	9.24265	12.368	12.0208	12.1637	7.46286	8.06186	8.12618	11.9669	12.4599	12.3291	*	4.53791	< 0.0001		0.128033	0.898124	ABOVE	ABOVE	ABOVE	ABOVE	FALSE	FALSE	A_09_P021101	FBtr0079807	CG3759	CG3759 gene product from transcript CG3759-RB	NM_001201825
A_09_P008441	18.0606	8.33144	17.9661	1.51563	10.7452	10.8327	13.3121	1.47579	4.90561	5.5511	1.50188	6.45192	4.46511	11.4684	11.63	3.9775	4.13964	2.88333	2.80943	4.17477	3.05857	4.16721	0.599918	3.42562	3.43732	3.73467	0.561487	2.29443	2.47277	0.58677	2.68973	2.1587							BELOW	BELOW	BELOW	BELOW	TRUE	TRUE	A_09_P008441	FBtr0087107	CG5089	CG5089 gene product from transcript CG5089-RA	NM_137298
A_09_P180575	8.02304	5.6925	2.17006	1.54753	1.45423	1.50103	1.6543	1.482	1.60447	1.4506	1.50814	4.70763	2.65428	4.35828	1.53652	1.51236	2.95668	2.88178	-1.92427	3.00415	2.50906	1.11773	0.629967	0.540255	0.585953	0.726221	0.567545	0.682097	0.53665	0.59277	2.235	1.40832							BELOW	BELOW	BELOW	BELOW	TRUE	TRUE	A_09_P180575	TC237915
A_09_P007436	10.447	20.5942	14.9516	15.9711	60.6154	30.4992	40.1991	4.1827	6.56601	5.38647	5.88726	10.4743	3636.5	15.491	43.7712	5.37839	1217.62	2.88022	-27.8178	3.38502	4.36417	3.90223	3.99739	5.92161	4.9307	5.32909	2.06443	2.71502	2.42934	2.5576	3.38878	11.8283					1.00312	0.315807	BELOW	BELOW	BELOW	ABOVE	TRUE	FALSE	A_09_P007436	FBtr0087637	CG6347	CG6347 gene product from transcript CG6347-RA	NM_137062
A_09_P076186	4133.33	5246.09	4647.21	8009.92	16253.3	11608.4	12103.3	1787.03	1704.46	2250.03	17270.5	17045.8	17436.5	5509.14	13321.7	1913.84	17250.9	2.87858	-1.29495	12.0131	12.357	12.1821	12.9676	13.9884	13.5029	13.5631	10.8033	10.7351	11.1357	14.076	14.0571	14.0898	*	4.40535	< 0.0001		0.735687	0.461924	ABOVE	ABOVE	ABOVE	ABOVE	FALSE	FALSE	A_09_P076186	FBtr0083455	CG5840	CG5840 gene product from transcript CG5840-RB	NM_169762
A_09_P069246	211.534	304.593	102.101	115.236	1961.33	1129.86	1436.4	36.711	46.118	108.415	884.114	2114.31	1461.92	183.366	1509.2	63.748	1486.78	2.87642	1.01508	7.72475	8.25074	6.67385	6.84845	10.9376	10.1419	10.4882	5.19814	5.52726	6.76042	9.78809	11.046	10.5136	*	4.57485	< 0.0001		0.138557	0.8898	ABOVE	ABOVE	BELOW	ABOVE	FALSE	FALSE	A_09_P069246	FBtr0083780	CG16727	CG16727 gene product from transcript CG16727-RA	NM_142561
A_09_P174420	4.22443	1.41463	54.8496	3.52176	2.25966	4.44635	1.41114	8.83496	2.13744	5.73259	1.43036	3.44811	1.42892	16.0026	2.70572	5.56833	2.10246	2.87386	1.28693	2.07876	0.500425	5.77741	1.8163	1.17611	2.15262	0.496861	3.14322	1.09588	2.51919	0.516378	1.78581	0.514925							BELOW	BELOW	BELOW	BELOW	TRUE	TRUE	A_09_P174420	CO298757			CO298757
A_09_P038871	9975.12	9495.9	9439.99	12193.3	7505.03	8173.34	8498.83	4009.67	3256.72	3463.53	4891.54	3944.33	3921.44	10276.1	8059.07	3576.64	4252.44	2.87311	1.89516	13.2841	13.2131	13.2046	13.5738	12.8736	12.9967	13.053	11.9693	11.6692	11.758	12.2561	11.9456	11.9372	*	4.49856	< 0.0001		1.75313	0.0795845	ABOVE	ABOVE	ABOVE	ABOVE	FALSE	FALSE	A_09_P038871	FBtr0074027	RpL37a	Ribosomal protein L37a	NM_132777
A_09_P007441	15054.6	22427.6	15215.2	20826.9	17397.4	15187	19054.2	6291.5	5797.53	7105.19	11705.1	13388	12423	18381.1	17212.9	6398.07	12505.4	2.87291	1.37644	13.8779	14.453	13.8932	14.3462	14.0866	13.8905	14.2178	12.6192	12.5012	12.7947	13.5148	13.7087	13.6007	*	4.45166	< 0.0001		0.862984	0.388149	ABOVE	ABOVE	ABOVE	ABOVE	FALSE	FALSE	A_09_P007441	FBtr0087638	CG6357	CG6357 gene product from transcript CG6357-RA	NM_137063
A_09_P163200	237.572	285.29	207.078	298.76	623.626	670.685	568.745	89.6373	89.4425	89.7286	295.938	366.866	271.242	257.175	621.019	89.6028	311.349	2.87017	1.99461	7.89222	8.15629	7.69403	8.22284	9.28454	9.38949	9.15164	6.48603	6.48289	6.4875	8.20915	8.51911	8.08344	*	4.45657	< 0.0001		1.89754	0.0577612	ABOVE	ABOVE	BELOW	ABOVE	FALSE	FALSE	A_09_P163200	AI257623			AI257623
A_09_P125615	463.792	488.907	559.76	384.185	215.422	180.239	184.786	133.442	231.335	130.95	54.0982	75.6508	72.2426	474.161	193.482	165.242	67.3305	2.86949	2.87362	8.85733	8.93342	9.12866	8.58566	7.75102	7.49377	7.52971	7.06007	7.85384	7.03287	5.75751	6.24128	6.17478	*	4.61875	< 0.0001		2.89666	0.0037728	ABOVE	ABOVE	ABOVE	BELOW	FALSE	FALSE	A_09_P125615	TC231425
A_09_P066131	4736.61	7864.23	5135.24	7142.31	13385.1	12485.7	16388.6	1956.16	2056.5	2490.73	13220.4	10265.4	10246.6	6219.6	14086.5	2167.8	11244.1	2.86909	1.25278	12.2096	12.9411	12.3262	12.8022	13.7083	13.608	14.0004	10.9338	11.006	11.2824	13.6905	13.3255	13.3229	*	4.42656	< 0.0001		0.615666	0.538117	ABOVE	ABOVE	ABOVE	ABOVE	FALSE	FALSE	A_09_P066131	FBtr0080587	Cyp28a5	CG8864 gene product from transcript CG8864-RA	NM_135850
A_09_P017391	1620	1314.02	782.876	1085.96	9428.15	9169.28	8738.62	425.411	326.126	504.954	9211.7	9057.62	7476.84	1200.71	9112.02	418.83	8582.05	2.86683	1.06175	10.6618	10.3598	9.61264	10.0848	13.2028	13.1626	13.0932	8.73271	8.34929	8.98001	13.1693	13.1449	12.8682	*	4.41669	< 0.0001		0.173866	0.861971	ABOVE	ABOVE	ABOVE	ABOVE	FALSE	FALSE	A_09_P017391	FBtr0077584	CG33281	CG33281 gene product from transcript CG33281-RA	NM_205898
A_09_P125395	1170.35	1369.17	1502.03	1655.78	7958.76	8100.33	8390.06	389.82	616.918	483.993	6096.43	7940.94	5501.43	1424.33	8149.72	496.91	6512.93	2.86638	1.25131	10.1927	10.4191	10.5527	10.6933	12.9583	12.9838	13.0345	8.60666	9.26893	8.91884	12.5737	12.9551	12.4256	*	4.53676	< 0.0001		0.64351	0.519895	ABOVE	ABOVE	ABOVE	ABOVE	FALSE	FALSE	A_09_P125395	FBtr0273399	pst	pastrel	NM_168209
A_09_P208830	22.5586	25.4281	19.3193	17.3494	41.4425	39.7695	27.8923	5.54159	8.29116	8.32003	8.239	18.5949	7.56869	21.1639	36.3681	7.38426	11.4675	2.86608	3.1714	4.49561	4.66835	4.27197	4.11681	5.37304	5.31359	4.80179	2.4703	3.05157	3.05659	3.04247	4.21684	2.92004							BELOW	BELOW	BELOW	BELOW	TRUE	TRUE	A_09_P208830
A_09_P036201	1716.71	3847.91	1769.43	2999.81	45.9822	51.3049	45.4802	343.074	1607.51	754.369	51.175	64.1265	59.7587	2583.47	47.5891	901.651	58.3534	2.86526	-1.22619	10.7454	11.9099	10.7891	11.5507	5.523	5.68102	5.50717	8.42238	10.6506	9.55913	5.67737	6.00285	5.90108	*	5.04503	< 0.0001				ABOVE	BELOW	ABOVE	BELOW	FALSE	TRUE	A_09_P036201	FBtr0301312	CG2022	CG2022 gene product from transcript CG2022-RB	NM_141254
A_09_P113765	562.601	584.965	447.216	510.147	286.986	212.33	215.773	143.569	226.758	180.811	326.571	275.714	374.608	526.232	238.363	183.713	325.631	2.86443	-1.36611	9.13597	9.19221	8.80483	8.99477	8.16484	7.73016	7.75337	7.1656	7.82501	7.49834	8.35125	8.10703	8.54924	*	4.54462	< 0.0001		0.855694	0.39217	ABOVE	ABOVE	ABOVE	ABOVE	FALSE	FALSE	A_09_P113765	FBtr0088881	CG30380	CG30380 gene product from transcript CG30380-RA	NM_165573
A_09_P007431	218.699	335.856	306.197	285.16	27739.4	21059.3	24329	76.4923	36.1715	187.443	10883.2	12626.2	10859.9	286.478	24375.9	100.036	11456.4	2.86376	2.1277	7.7728	8.3917	8.25832	8.15563	14.7596	14.3622	14.5704	6.25724	5.17678	7.55031	13.4098	13.6241	13.4067	*	5.37586	< 0.0001		2.04711	0.0406514	ABOVE	ABOVE	BELOW	ABOVE	FALSE	FALSE	A_09_P007431	FBtr0087646	CG6337	CG6337 gene product from transcript CG6337-RA	NM_137061
A_09_P005786	907.395	1241.2	781.423	972.955	665.003	295.938	333.178	329.088	349.282	344.296	299.194	270.141	223.105	975.743	431.373	340.889	264.147	2.86235	1.63308	9.82559	10.2775	9.60996	9.92623	9.37722	8.20915	8.38015	8.36233	8.44825	8.42751	8.22494	8.07757	7.80158	*	4.43069	< 0.0001		1.17255	0.240979	ABOVE	ABOVE	ABOVE	ABOVE	FALSE	FALSE	A_09_P005786	FBtr0088467	CG1773	CG1773 gene product from transcript CG1773-RA	NM_136668
A_09_P071571	15306.5	18273.1	6318.94	6931.39	53950.8	49676.9	44572.4	3927.25	3045.36	5303.54	51214.8	58505.1	50400	11707.5	49400	4092.05	53373.3	2.86103	-1.08043	13.9019	14.1574	12.6255	12.7589	15.7194	15.6003	15.4439	11.9393	11.5724	12.3727	15.6443	15.8363	15.6211	*	4.14159	< 0.0001		0.21291	0.831398	ABOVE	ABOVE	ABOVE	ABOVE	FALSE	FALSE	A_09_P071571	FBtr0089645	CG11892	CG11892 gene product from transcript CG11892-RA	NM_170210
A_09_P205825	42.1066	57.397	66.0349	73.1308	293.062	178.365	160.908	12.616	30.8722	19.0906	41.7185	155.937	76.4171	59.6673	210.778	20.8596	91.3575	2.86043	2.30718	5.39597	5.8429	6.04516	6.19241	8.19506	7.47869	7.33009	3.65718	4.94824	4.25479	5.38262	7.28482	6.25582					2.56906	0.0101996	BELOW	ABOVE	BELOW	BELOW	TRUE	FALSE	A_09_P205825	FBtr0299641	corn	cornetto	NM_168193
A_09_P033076	6114.15	4924.17	4954.98	8501.52	1099.34	1370.49	2153.17	2300.1	2363.93	1761.78	626.184	498.661	261.891	6123.7	1541	2141.94	462.245	2.85896	3.33373	12.5779	12.2657	12.2747	13.0535	10.1024	10.4205	11.0722	11.1675	11.207	10.7828	9.29044	8.96192	8.03282	*	4.41113	< 0.0001		3.34305	0.000829072	ABOVE	ABOVE	ABOVE	ABOVE	FALSE	FALSE	A_09_P033076	FBtr0074961	Oat	Ornithine aminotransferase precursor	NM_140882
A_09_P073296	409.919	586.155	351.446	284.6	72.9524	56.3615	27.6685	123.326	137.932	166.943	18.1196	19.916	30.8885	408.03	52.3275	142.734	22.9747	2.85868	2.27761	8.6792	9.19514	8.45716	8.15279	6.18888	5.81664	4.79017	6.94633	7.10781	7.38321	4.17948	4.31586	4.949	*	4.36604	< 0.0001				ABOVE	BELOW	ABOVE	BELOW	FALSE	TRUE	A_09_P073296	FBtr0082143	CG8534	CG8534 gene product from transcript CG8534-RA	NM_141698
A_09_P021646	125.762	270.943	131.305	151.402	23.0477	20.2306	14.7707	19.916	112.634	45.7929	6.40151	18.4324	18.7621	169.853	19.3497	59.4476	14.532	2.85719	1.33152	6.97455	8.08185	7.03678	7.24224	4.52655	4.33847	3.88467	4.31586	6.8155	5.51705	2.67841	4.20417	4.22975	*	5.28081	< 0.0001				ABOVE	BELOW	BELOW	BELOW	FALSE	TRUE	A_09_P021646	FBtr0080037	CG13144	CG13144 gene product from transcript CG13144-RA	NM_135571
A_09_P062961	2.22479	5.33937	3.02991	18.8876	4.36924	5.60054	2.71661	3.77628	2.21559	1.74813	6.71606	3.71816	2.94931	7.37042	4.2288	2.58	4.46118	2.85675	-1.05495	1.15367	2.41667	1.59927	4.23937	2.12738	2.48557	1.44181	1.91697	1.14769	0.805812	2.74762	1.89459	1.56038							BELOW	BELOW	BELOW	BELOW	TRUE	TRUE	A_09_P062961	FBtr0070399	CG2854	CG2854 gene product from transcript CG2854-RA	NM_130643
A_09_P034176	426.156	654.049	463.055	514.719	2471.41	1227.52	1588.48	179.735	173.973	186.868	869.521	1523.58	1007.65	514.495	1762.47	180.192	1133.58	2.85526	1.55478	8.73524	9.35325	8.85504	9.00764	11.2711	10.2615	10.6334	7.48973	7.44272	7.54588	9.76408	10.5732	9.97678	*	4.42445	< 0.0001		1.16597	0.243631	ABOVE	ABOVE	ABOVE	ABOVE	FALSE	FALSE	A_09_P034176	FBtr0075143	CG7402	CG7402 gene product from transcript CG7402-RA	NM_140766
A_09_P068616	32514.9	54500.9	36406	53593.5	25786.9	22095	27443.4	15544.1	14942.1	16059.8	27842.4	26611.1	26633.4	44253.8	25108.4	15515.3	27029	2.85226	-1.07649	14.9888	15.734	15.1519	15.7098	14.6544	14.4314	14.7442	13.9241	13.8671	13.9712	14.765	14.6997	14.7009	*	4.36619	< 0.0001		0.21137	0.832599	ABOVE	ABOVE	ABOVE	ABOVE	FALSE	FALSE	A_09_P068616	FBtr0071392	CG9691	CG9691 gene product from transcript CG9691-RB	NM_167206
A_09_P064411	8050.72	8680.41	8677.35	10431.4	34299.4	25920.4	31563.7	3196.93	2419.36	3810.54	25703.1	29015.4	29418.9	8959.97	30594.5	3142.28	28045.8	2.85143	1.09088	12.9749	13.0835	13.083	13.3486	15.0659	14.6618	14.946	11.6425	11.2404	11.8958	14.6497	14.8245	14.8445	*	4.52692	< 0.0001		0.223523	0.823129	ABOVE	ABOVE	ABOVE	ABOVE	FALSE	FALSE	A_09_P064411	FBtr0072011	yellow-d	CG9889 gene product from transcript CG9889-RA	NM_079096
A_09_P112710	489.411	496.574	398.816	603.02	2831.12	1359.62	1869.39	178.165	204.484	140.476	1782.91	2040.22	1665.49	496.955	2020.04	174.375	1829.54	2.84992	1.10413	8.9349	8.95586	8.63958	9.23606	11.4672	10.409	10.8684	7.47707	7.67584	7.13418	10.8	10.9945	10.7017	*	4.47639	< 0.0001		0.156287	0.875807	ABOVE	ABOVE	ABOVE	ABOVE	FALSE	FALSE	A_09_P112710	IP06439			BT022517
A_09_P211425	14.7072	13.4	10.5134	5.8852	9.33152	8.58549	4.3072	6.38243	3.37738	1.95296	4.81244	2.14723	5.313	11.1264	7.40807	3.90426	4.09089	2.84983	1.81087	3.87845	3.74416	3.39416	2.55709	3.22211	3.1019	2.10675	2.67411	1.7559	0.965662	2.26677	1.10248	2.40953							BELOW	BELOW	BELOW	BELOW	TRUE	TRUE	A_09_P211425	NR_002106	CR32661	ncRNA	NR_002106
A_09_P130875	16.0511	56.1399	73.1308	68.1374	13.5015	13.1117	14.0135	19.8723	15.0839	21.2626	20.4207	9.93846	96.1073	53.3648	13.5422	18.7396	42.1555	2.8477	-3.11289	4.0046	5.81095	6.19241	6.09037	3.75505	3.71278	3.80875	4.31269	3.91494	4.41025	4.35196	3.31302	6.58657							BELOW	BELOW	BELOW	BELOW	TRUE	TRUE	A_09_P130875	FI04609			AY113394
A_09_P069691	484.581	711.631	479.502	594.471	1090.76	450.704	445.075	147.745	210.775	239.455	361.644	603.283	516.586	567.546	662.18	199.325	493.838	2.84734	1.34089	8.92059	9.47499	8.90539	9.21546	10.0911	8.81604	8.7979	7.20697	7.71956	7.90361	8.49843	9.23669	9.01286	*	4.4956	< 0.0001		0.602557	0.546805	ABOVE	ABOVE	ABOVE	ABOVE	FALSE	FALSE	A_09_P069691	FBtr0083967	CG15695	CG15695 gene product from transcript CG15695-RA	NM_142663
A_09_P020146	21.9582	26.4536	27.017	16.304	6.78531	5.16408	4.27524	6.7392	9.05258	8.37888	7.88731	9.4361	6.81917	22.9332	5.40821	8.05689	8.04753	2.84641	-1.48802	4.45669	4.72539	4.7558	4.02715	2.76241	2.36851	2.09601	2.75258	3.17833	3.06676	2.97953	3.23819	2.7696							BELOW	BELOW	BELOW	BELOW	TRUE	TRUE	A_09_P020146	FBtr0079378	CG17377	CG17377 gene product from transcript CG17377-RA	NM_164714
A_09_P150545	55.0132	60.6687	34.6739	30.5661	12.0941	8.27556	16.8866	15.1086	17.6795	14.9198	14.8462	2.168	2.77658	45.2305	12.4188	15.9026	6.59693	2.84421	1.88251	5.78171	5.92288	5.11578	4.93386	3.59623	3.04886	4.07781	3.9173	4.14401	3.89916	3.89202	1.11636	1.47331							BELOW	BELOW	BELOW	BELOW	TRUE	TRUE	A_09_P150545	FBtr0114539	CG5172	CG5172 gene product from transcript CG5172-RC	NM_206772
A_09_P111285	13061	13430.8	5318.37	6507.44	51632	47013.4	48456.7	2939.6	2408.63	4760.6	57940.8	61509.9	53277.5	9579.4	49034	3369.61	57576.1	2.84288	-1.17421	13.673	13.7133	12.3768	12.6679	15.656	15.5208	15.5644	11.5214	11.234	12.2169	15.8223	15.9085	15.7012	*	4.29203	< 0.0001		0.434972	0.663584	ABOVE	ABOVE	ABOVE	ABOVE	FALSE	FALSE	A_09_P111285	FBtr0081464	CG9259	CG9259 gene product from transcript CG9259-RA	NM_136240
A_09_P020266	24.8802	40.8717	27.137	24.9495	35.4786	43.9711	42.0442	12.8252	8.239	10.0573	22.4777	40.9192	37.4894	29.4596	40.498	10.3738	33.6288	2.8398	1.20427	4.63693	5.35303	4.76219	4.64094	5.14888	5.45848	5.39383	3.68091	3.04247	3.33017	4.49042	5.35471	5.22841							BELOW	BELOW	BELOW	BELOW	TRUE	TRUE	A_09_P020266	FBtr0079423	Pvf2	PDGF- and VEGF-related factor 2	NM_078775
A_09_P180385	2.52599	14.4489	1.59514	3.36523	1.7232	1.64462	1.83736	1.95968	2.28079	1.55345	2.80149	1.76941	1.76207	5.48382	1.73506	1.93131	2.11099	2.83943	-1.21667	1.33685	3.85289	0.673683	1.75071	0.78509	0.717754	0.877634	0.970618	1.18953	0.635476	1.48619	0.823268	0.817271							BELOW	BELOW	BELOW	BELOW	TRUE	TRUE	A_09_P180385	TC237809
A_09_P188540	19.0523	30.7856	21.527	23.0336	9.10978	7.97335	11.958	8.06107	10.9097	5.98078	4.1835	5.1993	5.42173	23.5996	9.68038	8.31718	4.93484	2.83745	1.96164	4.25189	4.94418	4.42808	4.52567	3.18742	2.99519	3.5799	3.01097	3.44754	2.58033	2.06471	2.37832	2.43875							BELOW	BELOW	BELOW	BELOW	TRUE	TRUE	A_09_P188540	TC238139
A_09_P028881	6.80056	3.64852	7.58986	8.24739	3.63865	2.65679	3.08919	1.8197	1.7329	3.40149	4.71621	6.52132	3.57674	6.57158	3.12821	2.31803	4.93809	2.83499	-1.57857	2.76565	1.86731	2.92407	3.04394	1.8634	1.40968	1.62723	0.863701	0.793188	1.76617	2.23763	2.70516	1.83865							BELOW	BELOW	BELOW	BELOW	TRUE	TRUE	A_09_P028881	FBtr0072979	CG2113	CG2113 gene product from transcript CG2113-RA	NM_139500
A_09_P142105	2.02991	4.02416	2.29741	11.8217	18.9958	17.2967	15.0994	1.59959	1.63941	2.10336	1.70069	28.4469	26.5068	5.0433	17.1306	1.78079	18.8848	2.83206	-1.1024	1.02142	2.00869	1.20001	3.56337	4.24761	4.11242	3.91642	0.677702	0.713177	1.0727	0.76612	4.8302	4.72829							BELOW	BELOW	BELOW	BELOW	TRUE	TRUE	A_09_P142105	FBtr0077896	CG31933	CG31933 gene product from transcript CG31933-RA	NM_164441
A_09_P057341	5313.54	4473.11	2256.16	3147.29	20287.4	17098.4	21907.6	1441.59	1182.15	1399.65	32177.3	30461.2	24969.5	3797.52	19764.5	1341.13	29202.7	2.83159	-1.47753	12.3755	12.1271	11.1397	11.6199	14.3083	14.0616	14.4191	10.4934	10.2072	10.4509	14.9738	14.8947	14.6079	*	4.23701	< 0.0001		1.0623	0.288105	ABOVE	ABOVE	ABOVE	ABOVE	FALSE	FALSE	A_09_P057341	FBtr0088241	CG30016	CG30016 gene product from transcript CG30016-RA	NM_165804
A_09_P165695	1.74292	2.16339	1.54613	14.4564	1.51996	2.04251	2.07305	1.61111	1.70295	1.96123	1.71077	1.54422	3.53902	4.97721	1.87851	1.75843	2.26467	2.83049	-1.20557	0.801506	1.11329	0.628662	3.85364	0.604033	1.03034	1.05175	0.688055	0.768036	0.971759	0.774646	0.626878	1.82335							BELOW	BELOW	BELOW	BELOW	TRUE	TRUE	A_09_P165695	TC240041
A_09_P162735	1.60256	5.36811	4.45346	13.9619	12.7858	11.5737	5.97383	1.56643	1.5601	3.61278	1.62107	9.70627	3.98646	6.34651	10.1111	2.24644	5.1046	2.82514	1.98078	0.680378	2.42441	2.15493	3.80342	3.67647	3.53278	2.57866	0.64748	0.641639	1.85311	0.696946	3.27892	1.99511							BELOW	BELOW	BELOW	BELOW	TRUE	TRUE	A_09_P162735	EC063812			EC063812
A_09_P129720	11.9175	5.40216	5.58521	3.44303	4.11966	1.73779	1.67149	2.15821	2.58895	2.25636	2.84057	2.9484	1.66004	6.58697	2.50965	2.33451	2.483	2.82157	1.01073	3.57501	2.43354	2.48161	1.78368	2.04253	0.797254	0.741135	1.10984	1.37237	1.174	1.50618	1.55993	0.731218							BELOW	BELOW	BELOW	BELOW	TRUE	TRUE	A_09_P129720	FBtr0083460	CG7587	CG7587 gene product from transcript CG7587-RA	NM_169764
A_09_P018811	6413.64	10690.4	7857.97	12039.9	26446.9	29443.4	30860.9	3493.06	2757.54	3600.75	13164.1	12396.4	14077	9250.48	28917.1	3283.78	13212.5	2.81702	2.18861	12.6469	13.384	12.9399	13.5555	14.6908	14.8457	14.9135	11.7703	11.4292	11.8141	13.6843	13.5976	13.7811	*	4.32209	< 0.0001		2.13236	0.0329807	ABOVE	ABOVE	ABOVE	ABOVE	FALSE	FALSE	A_09_P018811	FBtr0077671	CG17224	CG17224 gene product from transcript CG17224-RC	NM_134891
A_09_P052841	23.4567	7.29617	4.21616	10.6538	54.9016	7.36314	7.0092	3.13221	6.18865	2.82885	1.55374	5.78664	23.4567	11.4057	23.0913	4.0499	10.2657	2.81629	2.24937	4.55193	2.86714	2.07593	3.4133	5.77878	2.88032	2.80925	1.64718	2.62962	1.50022	0.635745	2.53273	4.55193							BELOW	BELOW	BELOW	BELOW	TRUE	TRUE	A_09_P052841	FBtr0073352	CG13705	CG13705 gene product from transcript CG13705-RA	NM_139681
A_09_P216635	34.9689	79.4031	26.2951	33.3824	9.34951	11.2541	17.7804	19.5338	13.7495	13.132	11.7683	22.5445	22.6241	43.5124	12.7947	15.4718	18.979	2.81237	-1.48335	5.128	6.31112	4.71672	5.06102	3.22489	3.49238	4.15222	4.2879	3.78131	3.71501	3.55683	4.4947	4.49979							BELOW	BELOW	BELOW	BELOW	TRUE	TRUE	A_09_P216635	FBtr0070180	CG14628	CG14628 gene product from transcript CG14628-RA	NM_130527
A_09_P069011	6.3211	4.07782	5.29551	8.44308	4.05193	5.05501	4.91637	1.53914	1.54807	3.35001	6.60396	5.89804	3.01125	6.03438	4.67444	2.14574	5.17108	2.81226	-1.10625	2.66018	2.0278	2.40477	3.07777	2.01861	2.33771	2.29759	0.622124	0.630471	1.74417	2.72333	2.56024	1.59036							BELOW	BELOW	BELOW	BELOW	TRUE	TRUE	A_09_P069011	FBtr0083726	CG14294	CG14294 gene product from transcript CG14294-RA	NM_142500
A_09_P023406	812.536	839.427	678.082	970.799	4715.66	2658.57	3329.74	272.746	351.576	256.128	3252.02	3816.73	3403.51	825.211	3567.99	293.483	3490.75	2.81178	1.02213	9.66629	9.71326	9.40532	9.92303	12.2032	11.3764	11.7012	8.09141	8.45769	8.00072	11.6671	11.8981	11.7328	*	4.42053	< 0.0001		0.0108141	0.991372	ABOVE	ABOVE	ABOVE	ABOVE	FALSE	FALSE	A_09_P023406	FBtr0081197	CG13086	CG13086 gene product from transcript CG13086-RA	NM_136112
A_09_P021886	5.92535	3.69299	11.0785	7.74276	7.62525	4.59057	3.7308	1.84094	2.01737	3.72778	4.38403	6.90143	2.94382	7.1099	5.31554	2.5287	4.74309	2.81169	1.12069	2.5669	1.88479	3.46969	2.95285	2.93078	2.19867	1.89949	0.880443	1.01248	1.89832	2.13226	2.7869	1.55769							BELOW	BELOW	BELOW	BELOW	TRUE	TRUE	A_09_P021886	FBtr0113035	CG14913	CG14913 gene product from transcript CG14913-RB	NM_135636
A_09_P066536	1357.41	1598.21	1233.84	1847.42	245.033	198.701	222.178	375.977	683.276	551.271	239.829	358.137	152.816	1509.22	221.971	536.841	250.261	2.8113	-1.12745	10.4066	10.6422	10.2689	10.8513	7.93683	7.63446	7.79557	8.5545	9.41632	9.10662	7.90586	8.48437	7.25565	*	4.48791	< 0.0001		0.175667	0.860556	ABOVE	ABOVE	ABOVE	ABOVE	FALSE	FALSE	A_09_P066536	FBtr0075753	Hml	Hemolectin	NM_079336
A_09_P186120	7952.37	8116.97	7154.39	13349	2999.81	1689.76	3279.61	4366.2	2962.23	2431.3	5045.12	4773.11	2935.02	9143.18	2656.39	3253.24	4251.08	2.81048	-1.60032	12.9572	12.9867	12.8046	13.7044	11.5507	10.7226	11.6793	12.0922	11.5325	11.2475	12.3007	12.2207	11.5192	*	4.4072	< 0.0001		1.31455	0.188666	ABOVE	ABOVE	ABOVE	ABOVE	FALSE	FALSE	A_09_P186120	TC238685
A_09_P032906	40059.9	51632	43392.4	54081.9	31865.1	34271.6	29890.3	11617.9	18486.8	20388.5	20645.4	21677.3	19936	47291.5	32009	16831.1	20752.9	2.80978	1.54239	15.2899	15.656	15.4052	15.7229	14.9597	15.0647	14.8674	13.5041	14.1742	14.3155	14.3335	14.4039	14.2831	*	4.50001	< 0.0001		1.17813	0.23875	ABOVE	ABOVE	ABOVE	ABOVE	FALSE	FALSE	A_09_P032906	FBtr0087309	Gpo-1	Glycerophosphate oxidase-1
A_09_P020341	29179.4	32045.1	19182.7	26169.6	18554.2	10686	11785.4	8112.04	8987.56	11372.7	17405	15906.7	18754.9	26644.2	13675.2	9490.77	17355.5	2.80738	-1.26912	14.8327	14.9678	14.2275	14.6756	14.1795	13.3834	13.5247	12.9858	13.1337	13.4733	14.0872	13.9573	14.195	*	4.37492	< 0.0001		0.725237	0.468309	ABOVE	ABOVE	ABOVE	ABOVE	FALSE	FALSE	A_09_P020341	FBtr0079439	CG5171	CG5171 gene product from transcript CG5171-RC
A_09_P198665	15128.2	32766.7	15661.5	21879.3	15215.2	14709.6	13362.7	5058.88	9117.04	8671.84	11689.7	15937.2	17016.7	21358.9	14429.2	7615.92	14881.2	2.80451	-1.03133	13.885	14.9999	13.9349	14.4173	13.8932	13.8445	13.7059	12.3046	13.1543	13.0821	13.513	13.9601	14.0547	*	4.32747	< 0.0001		0.0529507	0.957771	ABOVE	ABOVE	ABOVE	ABOVE	FALSE	FALSE	A_09_P198665	NP029217			NP029217
A_09_P217225	129.758	291.391	356.515	134.941	14564.8	7376.1	8890.39	70.7305	6.72116	166.638	10556.6	10738	16306.8	228.151	10277.1	81.3632	12533.8	2.80411	-1.21959	7.01968	8.18681	8.47782	7.07618	13.8302	12.8486	13.118	6.14426	2.74871	7.38057	13.3659	13.3904	13.9932	*	6.70497	< 0.0001		0.599746	0.548678	ABOVE	ABOVE	BELOW	ABOVE	FALSE	FALSE	A_09_P217225	FBtr0073103	CG32277	CG32277 gene product from transcript CG32277-RA	NM_168002
A_09_P000631	1.57131	2.68908	2.55639	15.265	1.50773	2.42681	1.48094	1.4978	1.58436	2.82619	1.64712	1.50749	1.48738	5.52045	1.80516	1.96945	1.54733	2.80304	1.16663	0.651968	1.42711	1.35411	3.93216	0.592378	1.27906	0.566513	0.582845	0.6639	1.49886	0.719946	0.592148	0.572773							BELOW	BELOW	BELOW	BELOW	TRUE	TRUE	A_09_P000631	FBtr0091778	CG33777	CG33777 gene product from transcript CG33777-RA	NM_001031937
A_09_P031631	12227.5	13877.2	8620.56	15894.6	25766.5	21606.5	24865.5	4196.33	4368.76	4987.5	27042.9	28705.3	27979.2	12655	24079.5	4517.53	27909.1	2.8013	-1.15904	13.5778	13.7604	13.0736	13.9562	14.6532	14.3992	14.6019	12.0349	12.093	12.2841	14.723	14.809	14.7721	*	4.30506	< 0.0001		0.409111	0.682459	ABOVE	ABOVE	ABOVE	ABOVE	FALSE	FALSE	A_09_P031631	FBtr0072561	Reg-2	Rhythmically expressed gene 2	NM_138199
A_09_P040881	6.75759	9.43784	8.39006	7.218	2.17324	2.70025	2.09214	2.90077	3.95144	1.66924	5.53778	3.72144	2.22642	7.95087	2.32188	2.84048	3.82855	2.79913	-1.6489	2.75651	3.23846	3.06868	2.8516	1.11985	1.43309	1.06498	1.53644	1.98238	0.739191	2.46931	1.89586	1.15473							BELOW	BELOW	BELOW	BELOW	TRUE	TRUE	A_09_P040881	FBtr0077294	hydra	CG1338 gene product from transcript CG1338-RA
A_09_P105360	10846.7	12384.9	7755.31	14528.5	24547.5	19399.5	22992.8	3793.81	3858.79	4542.87	25238.7	26145.4	26325.9	11378.9	22313.3	4065.16	25903.3	2.79912	-1.16089	13.405	13.5963	12.921	13.8266	14.5833	14.2437	14.4889	11.8894	11.9139	12.1494	14.6233	14.6743	14.6842	*	4.29996	< 0.0001		0.419239	0.675043	ABOVE	ABOVE	ABOVE	ABOVE	FALSE	FALSE	A_09_P105360	GH02773			U65492
A_09_P010886	93567.6	78439.5	56840.9	75103.7	66122.9	54269	61199.5	26169.6	27066.8	28281	73094.6	69478.9	84169.7	75987.9	60530.5	27172.5	75581.1	2.7965	-1.24865	16.5137	16.2593	15.7946	16.1966	16.0129	15.7278	15.9012	14.6756	14.7242	14.7875	16.1575	16.0843	16.361	*	4.32653	< 0.0001		0.604928	0.545229	ABOVE	ABOVE	ABOVE	ABOVE	FALSE	FALSE	A_09_P010886	FBtr0082980	Cys	Cystatin-like	NM_057508
A_09_P046246	717.526	1138.84	808	1002.66	2684.65	1412.78	2285.03	261.576	407.093	314.99	773.437	1768.39	3551.88	916.756	2127.49	327.886	2031.24	2.79596	1.04739	9.48689	10.1533	9.65821	9.96962	11.3905	10.4643	11.158	8.03109	8.66921	8.29916	9.59514	10.7882	11.7944	*	4.39143	< 0.0001		0.52577	0.59905	ABOVE	ABOVE	ABOVE	ABOVE	FALSE	FALSE	A_09_P046246	FBtr0072404	Phk-3	Pherokine 3	NM_138146
A_09_P074646	6.44036	3.29704	1.51613	8.31266	1.51316	2.03266	3.52771	1.59746	1.62912	2.02265	4.4363	1.73761	1.58351	4.89155	2.35784	1.74974	2.58581	2.79558	-1.09668	2.68714	1.72117	0.600393	3.05531	0.597565	1.02337	1.81873	0.67578	0.704093	1.01625	2.14936	0.797104	0.663126							BELOW	BELOW	BELOW	BELOW	TRUE	TRUE	A_09_P074646	FBtr0082734	CG8141	CG8141 gene product from transcript CG8141-RA	NM_169496
A_09_P117220	1.59152	12.9848	1.50103	1.62963	1.49905	4.18652	1.48987	1.54783	1.56975	1.63559	1.61479	1.5021	2.71661	4.42674	2.39181	1.58439	1.9445	2.79397	1.23004	0.670405	3.69875	0.585953	0.704544	0.584049	2.06575	0.575186	0.630247	0.650535	0.709811	0.691347	0.586981	1.44181							BELOW	BELOW	BELOW	BELOW	TRUE	TRUE	A_09_P117220	TC223418
A_09_P065366	8.11995	15.7168	39.6791	20.7918	78.9428	8.239	3.66274	6.93279	6.05074	9.65068	139.928	146.03	509.199	21.0769	30.2815	7.54474	265.052	2.79359	-8.75294	3.02147	3.97424	5.31031	4.37794	6.30274	3.04247	1.87292	2.79344	2.59711	3.27063	7.12854	7.19012	8.99209				*	7.61329	< 0.0001	BELOW	BELOW	BELOW	ABOVE	TRUE	FALSE	A_09_P065366	FBtr0080691	CG31775	CG31775 gene product from transcript CG31775-RA	NM_001169508
A_09_P073566	13.6833	41.1394	50.2965	24.8399	29.0736	49.3153	37.4032	7.05006	12.64	15.2014	8.02698	7.07969	8.57323	32.4898	38.5974	11.6305	7.8933	2.7935	4.88989	3.77434	5.36245	5.65239	4.63459	4.86164	5.62396	5.22509	2.81764	3.65992	3.92613	3.00486	2.82369	3.09984							BELOW	BELOW	BELOW	BELOW	TRUE	TRUE	A_09_P073566	FBtr0302274	CG42633	CG42633 gene product from transcript CG42633-RA	NM_001170112
A_09_P068281	137.815	485.715	189.129	181.632	764.739	653.127	601.117	66.6873	90.635	109.885	384.48	854.04	760.791	248.573	672.994	89.0691	666.437	2.79079	1.00984	7.10659	8.92397	7.56323	7.50487	9.57882	9.35122	9.2315	6.05934	6.502	6.77985	8.58676	9.73816	9.57136	*	3.92898	< 0.0001		0.167006	0.867366	ABOVE	ABOVE	BELOW	ABOVE	FALSE	FALSE	A_09_P068281	FBtr0071231	spirit	Serine Protease Immune Response Integrator	NM_132264
A_09_P007116	5472.06	6023.35	3644.14	6264.08	130335	105058	96954.5	1789.16	1385.87	2577.88	76401.9	85578.7	84990.3	5350.91	110782	1917.64	82323.6	2.79037	1.34569	12.4179	12.5564	11.8314	12.6129	16.9919	16.6808	16.565	10.8051	10.4366	11.332	16.2213	16.385	16.375	*	4.42956	< 0.0001		0.791015	0.428938	ABOVE	ABOVE	ABOVE	ABOVE	FALSE	FALSE	A_09_P007116	FBtr0087792	CG13321	CG13321 gene product from transcript CG13321-RA	NM_136987
A_09_P187015	8.59007	2.65679	7.22381	1.55325	2.15145	1.46909	2.33228	1.49487	1.52577	2.36287	1.60888	1.48517	3.1635	5.00598	1.98427	1.7945	2.08585	2.78962	-1.05119	3.10267	1.40968	2.85276	0.63529	1.10531	0.554923	1.22174	0.58002	0.609538	1.24054	0.686057	0.570628	1.66152							BELOW	BELOW	BELOW	BELOW	TRUE	TRUE	A_09_P187015	TC244788
A_09_P216740	4796.05	4794.83	3376.3	6037.35	144872	84439.4	60792.1	1349.45	1714.92	2047.85	2486.94	5305.47	3582.94	4751.13	96701.2	1704.07	3791.78	2.7881	25.5028	12.2276	12.2273	11.7212	12.5597	17.1444	16.3656	15.8916	10.3982	10.7439	10.9999	11.2802	12.3733	11.8069	*	4.35029	< 0.0001	*	8.77718	< 0.0001	ABOVE	ABOVE	ABOVE	ABOVE	FALSE	FALSE	A_09_P216740	FBtr0073473	CG15199	CG15199 gene product from transcript CG15199-RA	NM_132461
A_09_P070181	616.918	718.639	704.045	836.853	2779.95	2421	2690	230.77	258.667	284.501	1627.34	2423.22	2174.25	719.114	2630.32	257.979	2074.94	2.78749	1.26766	9.26893	9.48912	9.45952	9.70883	11.4408	11.2414	11.3934	7.85031	8.01495	8.15229	10.6683	11.2427	11.0863	*	4.36742	< 0.0001		0.678884	0.497214	ABOVE	ABOVE	ABOVE	ABOVE	FALSE	FALSE	A_09_P070181	FBtr0084224	CG13856	CG13856 gene product from transcript CG13856-RA	NM_142779
A_09_P063686	1450.29	1420.18	1019.28	1081.79	7220.39	6475.61	7431.5	501.073	393.218	443.668	8664.08	7944.59	8979.31	1242.88	7042.5	445.986	8529.33	2.78682	-1.21112	10.5021	10.4719	9.99333	10.0792	12.8179	12.6608	12.8594	8.96888	8.61919	8.79334	13.0808	12.9558	13.1324	*	4.34398	< 0.0001		0.523106	0.600903	ABOVE	ABOVE	ABOVE	ABOVE	FALSE	FALSE	A_09_P063686	FBtr0076918	CG8620	CG8620 gene product from transcript CG8620-RA	NM_001144423
A_09_P213665	47.0087	110.509	67.1469	62.208	29.9315	25.1242	28.4355	16.0439	25.0811	36.0798	16.0155	18.7685	20.8037	71.7182	27.8304	25.7349	18.5292	2.7868	1.50197	5.55486	6.78802	6.06925	5.95903	4.90359	4.65101	4.82962	4.00395	4.64853	5.17312	4.0014	4.23024	4.37877							BELOW	BELOW	BELOW	BELOW	TRUE	TRUE	A_09_P213665	FBtr0075790	CG13738	CG13738 gene product from transcript CG13738-RA	NM_140416
A_09_P217560	28.5488	11.1758	5.50828	1.57104	4.57816	18.7098	4.94172	3.5804	1.5503	7.471	1.66811	5.79008	12.5139	11.701	9.40989	4.20057	6.65736	2.78557	1.41346	4.83536	3.48231	2.4616	0.65172	2.19477	4.22572	2.30501	1.84012	0.632547	2.9013	0.738214	2.53358	3.64546							BELOW	BELOW	BELOW	BELOW	TRUE	TRUE	A_09_P217560	FBtr0299947	CG14651	CG14651 gene product from transcript CG14651-RB	NM_141218
A_09_P163260	1.66843	1.53914	1.53607	13.4271	1.52041	3.52259	1.50242	1.61479	1.61704	1.66302	1.78116	2.99206	4.23688	4.54268	2.18181	1.63162	3.00337	2.78416	-1.37655	0.738491	0.622124	0.619244	3.74708	0.60446	1.81664	0.587288	0.691347	0.693355	0.733806	0.832817	1.58114	2.083							BELOW	BELOW	BELOW	BELOW	TRUE	TRUE	A_09_P163260
A_09_P169655	2998.97	7118.17	674.594	473.272	13.9966	795.18	35.3274	175.804	1411.79	1447.63	18.229	18.7447	18.0876	2816.25	281.501	1011.74	18.3538	2.78357	15.3375	11.5503	12.7973	9.39788	8.88653	3.807	9.63514	5.14272	7.45782	10.4633	10.4995	4.18816	4.22841	4.17693	*	3.50532	0.000456293	*	3.77205	0.000162055	ABOVE	ABOVE	ABOVE	BELOW	FALSE	FALSE	A_09_P169655	TC241976
A_09_P127810	10.6273	6.52969	2.11206	1.98852	8.10407	6.2365	2.58975	1.63828	1.75031	2.34633	1.88209	4.21616	4.21846	5.31439	5.64344	1.91164	3.4389	2.78002	1.64106	3.4097	2.70701	1.07865	0.991695	3.01865	2.64074	1.37281	0.712182	0.80761	1.23041	0.912336	2.07593	2.07672							BELOW	BELOW	BELOW	BELOW	TRUE	TRUE	A_09_P127810	SD21618			AY119250
A_09_P106125	3513.72	6314.3	3673.7	5967.02	1830.13	932.981	1638.4	1628.35	1857.01	1768.06	943.615	885.425	437.1	4867.19	1467.17	1751.14	755.38	2.77944	1.94229	11.7788	12.6244	11.843	12.5428	10.8377	9.8657	10.6781	10.6692	10.8588	10.788	9.88205	9.79023	8.77182	*	4.21806	< 0.0001		1.84934	0.0644136	ABOVE	ABOVE	ABOVE	ABOVE	FALSE	FALSE	A_09_P106125	FBtr0076003	Est-6	Esterase 6	NM_176322
A_09_P016091	15.9103	21.3354	16.666	5.58287	12.3979	7.58793	7.22381	4.56095	5.11796	6.37907	3.60582	10.8158	10.7497	14.8736	9.06988	5.35266	8.39044	2.77874	1.08098	3.99189	4.41518	4.05884	2.48101	3.63202	2.92371	2.85276	2.18933	2.35557	2.67335	1.85033	3.43507	3.42622							BELOW	BELOW	BELOW	BELOW	TRUE	TRUE	A_09_P016091	FBtr0073671	CG32652	CG32652 gene product from transcript CG32652-RA	NM_167322
A_09_P203480	1.69807	4.47128	4.02254	16.7701	2.45978	2.15409	3.84259	3.58444	1.65516	2.03838	1.67875	1.5272	1.49883	6.7405	2.81882	2.42599	1.56826	2.77845	1.79742	0.763896	2.16069	2.00811	4.06782	1.29853	1.10708	1.94208	1.84175	0.726971	1.02742	0.747387	0.610889	0.583837							BELOW	BELOW	BELOW	BELOW	TRUE	TRUE	A_09_P203480	TC246895
A_09_P044656	38.0145	18.3224	24.1171	15.6472	20.7288	32.6488	35.0398	11.3377	7.31901	7.28595	13.1846	30.9848	32.6824	24.0253	29.4725	8.64755	25.6173	2.77828	1.15049	5.24848	4.19554	4.59198	3.96783	4.37356	5.02896	5.13092	3.50306	2.87165	2.86512	3.72078	4.95349	5.03044							BELOW	BELOW	BELOW	BELOW	TRUE	TRUE	A_09_P044656	FBtr0076095	Sgs7	Salivary gland secretion 7	NM_057370
A_09_P207005	1711.15	3781.62	2115.84	3194.6	91.8111	97.281	78.5373	398.921	1637.14	880.532	43.93	71.8147	69.2868	2700.8	89.2098	972.198	61.6772	2.77804	1.4464	10.7408	11.8848	11.047	11.6414	6.5206	6.60409	6.29531	8.63996	10.677	9.78223	5.45713	6.16621	6.11451	*	4.82029	< 0.0001				ABOVE	BELOW	ABOVE	BELOW	FALSE	TRUE	A_09_P207005	FBtr0302583	Fhos	CG42610 gene product from transcript CG42610-RC	NM_001202143
A_09_P046936	1.65673	1.98367	12.1222	1.76459	1.54714	1.52344	1.5264	1.59791	1.64774	1.48905	1.78716	1.54636	3.3852	4.3818	1.53233	1.57823	2.23957	2.77639	-1.46155	0.728339	0.988172	3.59958	0.819333	0.629604	0.607333	0.610133	0.676186	0.720489	0.574392	0.837669	0.628876	1.75924							BELOW	BELOW	BELOW	BELOW	TRUE	TRUE	A_09_P046936	IP04475			BT023672
A_09_P059486	2562.11	2439.21	1404.78	1442.17	16533	14992.8	14992.8	767.592	529.504	824.658	14019.7	14715.6	12219.2	1962.07	15506.2	707.251	13651.5	2.77422	1.13586	11.3231	11.2522	10.4561	10.494	14.0131	13.872	13.872	9.5842	9.0485	9.68765	13.7752	13.8451	13.5769	*	4.26532	< 0.0001		0.352526	0.724445	ABOVE	ABOVE	ABOVE	ABOVE	FALSE	FALSE	A_09_P059486	FBtr0082312	CG31272	CG31272 gene product from transcript CG31272-RA	NM_141756
A_09_P018591	1316.45	1465.75	1126.14	2439.21	17731.3	24811.6	34825.7	479.296	699.814	537.007	7290.93	10139	8093.55	1586.89	25789.5	572.039	8507.83	2.77409	3.03127	10.3624	10.5174	10.1372	11.2522	14.114	14.5987	15.0879	8.90477	9.45083	9.0688	12.8319	13.3076	12.9826	*	4.21972	< 0.0001		2.94552	0.00322528	ABOVE	ABOVE	ABOVE	ABOVE	FALSE	FALSE	A_09_P018591	FBtr0077749	Cyp309a1	CG9964 gene product from transcript CG9964-RA	NM_134844
A_09_P141245	783.904	870.215	662.03	1305.68	12249.1	16521.1	21617.9	268.189	411.307	299.819	4420.88	6446.53	5013.84	905.457	16796	326.438	5293.75	2.77375	3.1728	9.61453	9.76523	9.37075	10.3506	13.5804	14.012	14.3999	8.06711	8.68407	8.22795	12.1101	12.6543	12.2917	*	4.28796	< 0.0001		3.10775	0.00188594	ABOVE	ABOVE	ABOVE	ABOVE	FALSE	FALSE	A_09_P141245	FBtr0077749	Cyp309a1	CG9964 gene product from transcript CG9964-RA	NM_134844
A_09_P032276	6.46453	11.4929	8.59007	3.2345	19.3371	21.6581	23.4567	1.83927	2.029	4.1979	14.1154	17.2827	26.1048	7.4455	21.484	2.68872	19.1676	2.76916	1.12085	2.69255	3.52267	3.10267	1.69354	4.2733	4.43683	4.55193	0.879133	1.02077	2.06967	3.8192	4.11126	4.70624							BELOW	BELOW	BELOW	BELOW	TRUE	TRUE	A_09_P032276	FBtr0077466	Sr-CIII	Scavenger receptor class C, type III	NM_080008
A_09_P052476	362.064	852.337	982.449	1401.24	782.876	943.615	904.462	475.328	239.455	259.733	1502.03	1502.03	1315.5	899.523	876.984	324.839	1439.85	2.76914	-1.64182	8.5001	9.73528	9.94024	10.4525	9.61264	9.88205	9.82092	8.89278	7.90361	8.02089	10.5527	10.5527	10.3614	*	4.09767	< 0.0001		1.35434	0.175631	ABOVE	ABOVE	ABOVE	ABOVE	FALSE	FALSE	A_09_P052476	FBtr0076957	ple	pale	NM_057550
A_09_P186395	295.029	402.092	789.994	999.501	78.6439	111.158	73.4266	209.928	259.733	205.041	100.177	70.2338	84.2874	621.654	87.7428	224.901	84.8994	2.76413	1.03349	8.20471	8.65138	9.6257	9.96506	6.29726	6.79647	6.19823	7.71375	8.02089	7.67977	6.64641	6.13409	6.39725	*	3.86775	0.000109928				ABOVE	BELOW	ABOVE	BELOW	FALSE	TRUE	A_09_P186395	TC245086
A_09_P046926	1.54968	1.48344	2.741	10.8433	11.2956	6.46453	3.98383	1.52344	1.52397	1.46247	1.55252	2.65931	3.72862	4.15435	7.24799	1.50329	2.64682	2.7635	2.73838	0.63197	0.568947	1.4547	3.43873	3.49769	2.69255	1.99416	0.607333	0.607835	0.548407	0.634612	1.41105	1.89864							BELOW	BELOW	BELOW	BELOW	TRUE	TRUE	A_09_P046926	FBtr0299667	CG42287	CG42287 gene product from transcript CG42287-RA	NM_001144193
A_09_P215395	3076.98	4675.36	3529.34	5223.02	12761.3	10644.3	8941.44	1220.55	1659.49	1603.27	7315.62	9819.95	10582.8	4126.18	10782.3	1494.44	9239.46	2.76102	1.16699	11.5873	12.1909	11.7852	12.3507	13.6395	13.3778	13.1263	10.2533	10.6965	10.6468	12.8368	13.2615	13.3694	*	4.28023	< 0.0001		0.425518	0.670461	ABOVE	ABOVE	ABOVE	ABOVE	FALSE	FALSE	A_09_P215395	FBtr0079791	CG9515	CG9515 gene product from transcript CG9515-RA	NM_001032062
A_09_P143885	7.82006	5.02456	10.1257	2.49365	4.69015	7.49257	2.19554	3.61418	1.7891	1.52041	7.67251	6.87939	3.81415	6.36599	4.79275	2.3079	6.12202	2.75835	-1.27735	2.96718	2.329	3.33995	1.31826	2.22963	2.90546	1.13458	1.85367	0.839234	0.60446	2.9397	2.78228	1.93136							BELOW	BELOW	BELOW	BELOW	TRUE	TRUE	A_09_P143885	FBtr0073140	CG14974	CG14974 gene product from transcript CG14974-RA	NM_144075
A_09_P035511	154.162	209.096	129.399	112.121	1217.37	944.582	1269.85	58.0975	42.8764	63.5682	947.993	1206.37	1020.62	151.195	1143.93	54.8474	1058.33	2.75664	1.08089	7.2683	7.70802	7.01568	6.80891	10.2496	9.88353	10.3104	5.8604	5.42211	5.99023	9.88873	10.2365	9.99523	*	4.26945	< 0.0001		0.203422	0.838806	ABOVE	ABOVE	BELOW	ABOVE	FALSE	FALSE	A_09_P035511	FBtr0078379	capaR	capa receptor	NM_206418
A_09_P014301	2443.81	1660.25	1277.65	1603.95	11448.5	10222.2	13946.5	817.456	492.401	590.837	18405.3	14784.2	13028.6	1746.41	11872.4	633.565	15406	2.75649	-1.29763	11.2549	10.6972	10.3193	10.6474	13.4829	13.3194	13.7676	9.675	8.94369	9.20662	14.1678	13.8518	13.6694	*	4.30482	< 0.0001		0.70456	0.481087	ABOVE	ABOVE	ABOVE	ABOVE	FALSE	FALSE	A_09_P014301	FBtr0076588	CG32023	CG32023 gene product from transcript CG32023-RA	NM_168295
A_09_P025141	19.346	20.0637	17.4787	4.0854	4.68375	2.00898	6.28764	4.77661	5.60523	6.21606	5.79594	3.30448	2.29977	15.2435	4.32679	5.53263	3.80006	2.75519	1.13861	4.27396	4.32652	4.12753	2.03048	2.22766	1.00646	2.65252	2.25599	2.48677	2.636	2.53504	1.72442	1.20149							BELOW	BELOW	BELOW	BELOW	TRUE	TRUE	A_09_P025141	FBtr0088740	CG8701	CG8701 gene product from transcript CG8701-RA	NM_136532
A_09_P204045	46.5982	29.2643	50.1557	74.8463	244.957	163.122	280.736	17.7235	24.6478	12.3196	21.3324	34.3357	22.1964	50.2161	229.605	18.2303	25.9548	2.75454	8.84633	5.5422	4.87107	5.64834	6.22586	7.93638	7.34981	8.13307	4.14759	4.62339	3.62288	4.41497	5.10164	4.47225				*	5.9372	< 0.0001	BELOW	ABOVE	BELOW	BELOW	TRUE	FALSE	A_09_P204045	TC242237
A_09_P024491	10038.6	10534.5	5790.25	9313.39	53593.5	48585.2	60428.4	3478.92	2134.01	4103.31	51154.3	57723	46607.5	8919.18	54202.4	3238.75	51828.3	2.7539	1.04581	13.2933	13.3628	12.4994	13.1851	15.7098	15.5682	15.8829	11.7644	11.0594	12.0026	15.6426	15.8169	15.5083	*	4.36925	< 0.0001		0.12166	0.903169	ABOVE	ABOVE	ABOVE	ABOVE	FALSE	FALSE	A_09_P024491	FBtr0086123	CG3270	CG3270 gene product from transcript CG3270-RA	NM_136384
A_09_P072481	174.662	182.278	143.175	190.67	14449.9	13000.5	12351.5	69.8477	57.1202	61.2325	4137.16	3950.77	4267.57	172.696	13267.3	62.7335	4118.5	2.75286	3.22139	7.44842	7.51	7.16164	7.57493	13.8188	13.6663	13.5924	6.12614	5.83593	5.93623	12.0144	11.9479	12.0592	*	4.31385	< 0.0001		3.18311	0.00145771	ABOVE	ABOVE	BELOW	ABOVE	FALSE	FALSE	A_09_P072481	FBtr0081829	CG11671	CG11671 gene product from transcript CG11671-RA	NM_141521
A_09_P124805	739.803	947.494	885.09	1190.93	3398.48	2730.81	2893.84	356.341	337.388	333.178	1124.94	1053.76	1043.52	940.829	3007.71	342.302	1074.07	2.74853	2.80028	9.531	9.88797	9.78968	10.2179	11.7307	11.4151	11.4988	8.47711	8.39826	8.38015	10.1356	10.0413	10.0272	*	4.25606	< 0.0001		2.79556	0.00518242	ABOVE	ABOVE	ABOVE	ABOVE	FALSE	FALSE	A_09_P124805	FBtr0077671	CG17224	CG17224 gene product from transcript CG17224-RC	NM_164520
A_09_P019736	9.54647	31.6431	5.99215	4.05262	71.1799	41.1042	38.4785	1.81713	10.3819	1.82773	11.8491	22.3844	18.081	12.8086	50.2542	4.67559	17.4382	2.73946	2.88185	3.25497	4.98382	2.58307	2.01885	6.1534	5.36121	5.26598	0.861662	3.376	0.870053	3.56671	4.48442	4.1764							BELOW	BELOW	BELOW	BELOW	TRUE	TRUE	A_09_P019736	FBtr0079154	CG9021	CG9021 gene product from transcript CG9021-RA	NM_135123
A_09_P001146	434.191	400.907	303.536	310.245	2540.84	1930.02	3001.2	112.401	135.066	149.344	3081.4	3899.24	3401.68	362.22	2490.69	132.27	3460.77	2.73848	-1.38949	8.76219	8.64712	8.24572	8.27726	11.3111	10.9144	11.5513	6.81251	7.07752	7.2225	11.5894	11.929	11.732	*	4.27809	< 0.0001		0.92773	0.353551	ABOVE	ABOVE	ABOVE	ABOVE	FALSE	FALSE	A_09_P001146	TC232685
A_09_P130610	1076.6	1281.04	894.847	944.123	7378.33	7669.06	9896.99	357.128	369.818	422.985	5036.87	5481.44	5761.63	1049.15	8314.79	383.31	5426.65	2.73708	1.53222	10.0723	10.3231	9.8055	9.88283	12.8491	12.9048	13.2728	8.4803	8.53067	8.72446	12.2983	12.4203	12.4923	*	4.26886	< 0.0001		1.14318	0.252969	ABOVE	ABOVE	ABOVE	ABOVE	FALSE	FALSE	A_09_P130610	FBtr0077583	CG8837	CG8837 gene product from transcript CG8837-RA	NM_134920
A_09_P214370	50.0577	70.5404	220.041	159.199	30.351	30.8722	39.0614	43.6985	52.8453	40.445	10.1871	33.5487	18.2648	124.96	33.4282	45.6629	20.6669	2.73656	1.61748	5.64552	6.14038	7.78163	7.31469	4.92367	4.94824	5.28767	5.44951	5.7237	5.33789	3.34867	5.06818	4.19099							BELOW	BELOW	BELOW	BELOW	TRUE	TRUE	A_09_P214370	FBtr0081397	Hr38	Hormone receptor-like in 38	NM_057771
A_09_P060586	2.58702	5.13095	6.93279	10.6723	5.65611	1.86679	8.26824	1.41926	2.12474	3.39741	1.42486	2.77176	6.06666	6.33076	5.26371	2.3138	3.42109	2.73609	1.53861	1.37129	2.35923	2.79344	3.4158	2.49981	0.90056	3.04758	0.505139	1.08729	1.76444	0.51082	1.4708	2.6009							BELOW	BELOW	BELOW	BELOW	TRUE	TRUE	A_09_P060586	FBtr0085260	CG4815	CG4815 gene product from transcript CG4815-RA	NM_143350
A_09_P017316	743.092	2767.45	1264.97	1580.79	113.442	123.36	113.476	229.335	887.941	625.755	67.7761	103.533	80.3745	1589.08	116.759	581.01	83.8945	2.73502	1.39174	9.5374	11.4343	10.3049	10.6264	6.82581	6.94673	6.82624	7.84131	9.79432	9.28945	6.0827	6.69395	6.32867	*	4.44136	< 0.0001				ABOVE	BELOW	ABOVE	BELOW	FALSE	TRUE	A_09_P017316	FBtr0302786	Lmpt	Limpet	NM_206391
A_09_P024916	1123.78	1235.28	670.286	735.885	46849.4	34852.9	34658.7	371.178	187.202	474.993	30615.2	28058.7	30796.4	941.308	38787	344.458	29823.4	2.73272	1.30055	10.1341	10.2706	9.38863	9.52334	15.5157	15.089	15.0809	8.53597	7.54845	8.89176	14.902	14.7762	14.9105	*	4.4504	< 0.0001		0.690695	0.48976	ABOVE	ABOVE	ABOVE	ABOVE	FALSE	FALSE	A_09_P024916	FBtr0088830	CG12824	CG12824 gene product from transcript CG12824-RA	NM_136479
A_09_P028336	4.0402	3.33754	3.86352	9.81887	3.88129	2.37333	3.38929	1.91171	1.79586	2.07515	5.37206	2.1791	6.44468	5.26503	3.21464	1.92757	4.66528	2.73143	-1.45126	2.01443	1.73879	1.94992	3.29556	1.95654	1.24691	1.76098	0.934864	0.844675	1.05322	2.42548	1.12373	2.68811							BELOW	BELOW	BELOW	BELOW	TRUE	TRUE	A_09_P028336	FBtr0072744	CG12003	CG12003 gene product from transcript CG12003-RA	NM_139368
A_09_P075286	22213.7	28656.4	18069.7	28349.4	6825.83	8130.86	7206.67	4002.14	14518.7	8208.84	7531.26	8808.08	9462.57	24322.3	7387.79	8909.89	8600.64	2.72981	-1.16417	14.4392	14.8066	14.1413	14.791	12.7368	12.9892	12.8151	11.9666	13.8256	13.003	12.8787	13.1046	13.208	*	4.77301	< 0.0001		0.409358	0.682278	ABOVE	ABOVE	ABOVE	ABOVE	FALSE	FALSE	A_09_P075286	FBtr0083032	Mf	Myofilin
A_09_P138130	276.045	366.269	252.258	275.714	1895.96	1069.31	814.6	80.2964	110.38	131.216	423.679	412.521	447.518	292.572	1259.96	107.297	427.906	2.72673	2.94447	8.10876	8.51676	7.97876	8.10703	10.8887	10.0625	9.66995	6.32726	6.78633	7.0358	8.72683	8.68832	8.8058	*	4.32483	< 0.0001		2.77027	0.0056026	ABOVE	ABOVE	BELOW	ABOVE	FALSE	FALSE	A_09_P138130	TC256428
A_09_P217595	9.46665	9.8255	19.083	16.1532	22.6452	25.9151	22.5445	2.86914	4.78069	7.35958	6.78024	10.9928	17.3817	13.6321	23.7016	5.00314	11.7182	2.72471	2.02262	3.24285	3.29653	4.25422	4.01375	4.50113	4.69572	4.4947	1.52062	2.25722	2.87962	2.76134	3.45849	4.1195							BELOW	BELOW	BELOW	BELOW	TRUE	TRUE	A_09_P217595	FBtr0078645	CG14676	CG14676 gene product from transcript CG14676-RA	NM_141343
A_09_P170410	41.8986	75.0291	62.208	70.4464	22.0046	25.0418	22.3364	24.2625	21.1248	23.3179	20.2306	19.2943	12.4425	62.3955	23.1276	22.9017	17.3225	2.72449	1.33512	5.38883	6.22938	5.95903	6.13845	4.45973	4.64627	4.48132	4.60066	4.40087	4.54337	4.33847	4.2701	3.6372							BELOW	BELOW	BELOW	BELOW	TRUE	TRUE	A_09_P170410	NP535927			NP535927
A_09_P203240	2016.2	2990.44	2225.89	3059.09	10139	10005.8	8808.08	839.755	900.013	1096.04	4189.47	3805.37	5027.91	2572.91	9650.96	945.269	4340.92	2.72188	2.22325	10.9774	11.5461	11.1202	11.5789	13.3076	13.2885	13.1046	9.71382	9.8138	10.0981	12.0326	11.8938	12.2957	*	4.23326	< 0.0001		2.19011	0.0285199	ABOVE	ABOVE	ABOVE	ABOVE	FALSE	FALSE	A_09_P203240	FBtr0077672	CG17224	CG17224 gene product from transcript CG17224-RC	NM_134891
A_09_P214045	3.41194	3.75067	10.9779	4.46202	1.65978	1.65391	1.57921	1.7537	1.95338	2.53292	2.37333	1.6543	1.72932	5.65063	1.63097	2.08	1.91898	2.71665	-1.17659	1.77059	1.90715	3.45653	2.1577	0.730992	0.725881	0.659203	0.810402	0.965973	1.3408	1.24691	0.726221	0.790205							BELOW	BELOW	BELOW	BELOW	TRUE	TRUE	A_09_P214045	CA805462	Obp99d	Odorant-binding protein 99d	CA805462
A_09_P213940	21377.7	30521.4	20874.9	32999.9	7603.77	6244.07	7861.54	10452.4	7890.44	10876.3	18046.9	7567.12	9192.42	26443.5	7236.46	9739.71	11602.1	2.71502	-1.60329	14.3838	14.8975	14.3495	15.0102	12.8925	12.6083	12.9406	13.3515	12.9459	13.4089	14.1395	12.8855	13.1662	*	4.21665	< 0.0001		1.10168	0.270606	ABOVE	ABOVE	ABOVE	ABOVE	FALSE	FALSE	A_09_P213940	FBtr0086727	CG15068	CG15068 gene product from transcript CG15068-RA	NM_176222
A_09_P217350	1.85004	1.57266	2.53911	13.3162	1.59186	2.12003	5.76432	1.98623	1.80974	1.53325	2.05689	1.58783	1.69095	4.8195	3.15874	1.77641	1.77856	2.71306	1.77601	0.887556	0.653207	1.34432	3.73511	0.670713	1.08408	2.52715	0.990033	0.855782	0.616593	1.04046	0.667056	0.757834							BELOW	BELOW	BELOW	BELOW	TRUE	TRUE	A_09_P217350	FBtr0076576	CG6576	CG6576 gene product from transcript CG6576-RA	NM_139996
A_09_P113090	1.84546	14.3385	6.40293	10.3819	9.81469	5.73679	12.3878	1.6238	1.8179	5.67976	8.45297	11.4428	5.85004	8.2422	9.31309	3.04049	8.58194	2.71082	1.0852	0.88398	3.84182	2.67873	3.376	3.29494	2.52024	3.63085	0.699374	0.862273	2.50583	3.07946	3.51637	2.54845							BELOW	BELOW	BELOW	BELOW	TRUE	TRUE	A_09_P113090	FBtr0075546	CG7276	CG7276 gene product from transcript CG7276-RB	NM_206370
A_09_P104175	27340	65613.2	36781.9	46341.1	20626.9	19680.7	22038	15774.4	14019.7	18945.2	15810.3	18139.3	16388.6	44019.1	20781.9	16246.4	16779.4	2.70946	1.23853	14.7387	16.0017	15.1667	15.5	14.3322	14.2645	14.4277	13.9453	13.7752	14.2095	13.9486	14.1468	14.0004	*	4.06959	< 0.0001		0.584645	0.558788	ABOVE	ABOVE	ABOVE	ABOVE	FALSE	FALSE	A_09_P104175	FBtr0089052	nec	necrotic	NM_080112
A_09_P007476	103.024	123.543	125.659	176.643	138.745	163.411	236.028	44.4598	54.8496	47.1472	60.5744	91.4386	64.3751	132.217	179.395	48.8189	72.1294	2.70832	2.48712	6.68684	6.94887	6.97337	7.46469	7.11629	7.35236	7.88281	5.47443	5.77741	5.5591	5.92064	6.51473	6.00843	*	4.18703	< 0.0001		2.4602	0.0138886	ABOVE	ABOVE	BELOW	BELOW	FALSE	FALSE	A_09_P007476	FBtr0087615	DJ-1alpha	CG6646 gene product from transcript CG6646-RA	NM_137072
A_09_P079876	27955.7	41533.1	37223.3	55171.7	26418.9	32080.5	40162.6	13461.1	15457.3	15937.2	21140.3	26267.3	24472.7	40470.9	32887.3	14951.9	23960.1	2.70675	1.37259	14.7709	15.342	15.1839	15.7516	14.6893	14.9694	15.2936	13.7165	13.916	13.9601	14.3677	14.681	14.5789	*	4.137	< 0.0001		0.833995	0.404287	ABOVE	ABOVE	ABOVE	ABOVE	FALSE	FALSE	A_09_P079876	FBtr0083247	glob1	globin 1
A_09_P043321	10.3187	13.368	11.0023	12.65	26.9224	7.23334	10.3677	1.60647	5.18923	6.33805	1.7329	11.01	18.3084	11.8347	14.8411	4.37792	10.3504	2.70328	1.43387	3.36719	3.74071	3.45973	3.66107	4.75074	2.85466	3.37402	0.683894	2.37552	2.66404	0.793188	3.46074	4.19443							BELOW	BELOW	BELOW	BELOW	TRUE	TRUE	A_09_P043321	FBtr0088763	Lcp1	Larval cuticle protein 1	NM_057271
A_09_P178975	2.46526	2.22041	5.44046	14.7909	58.9841	18.8449	11.4678	2.01116	2.25245	2.65579	56.9948	96.8168	268.297	6.22926	29.7656	2.30647	140.703	2.70078	-4.72703	1.30174	1.15083	2.44373	3.88664	5.88225	4.2361	3.51952	1.00803	1.1715	1.40914	5.83276	6.59719	8.06769				*	4.31878	< 0.0001	BELOW	BELOW	BELOW	ABOVE	TRUE	FALSE	A_09_P178975	BI626455			BI626455
A_09_P025251	3607.33	6518.39	3946.4	5758.31	4115.54	3597.5	4328.62	1861.22	1758.19	1887.69	2821.44	3897.81	3603.88	4957.61	4013.89	1835.7	3441.04	2.70066	1.16647	11.8167	12.6703	11.9463	12.4914	12.0069	11.8128	12.0797	10.862	10.7799	10.8824	11.4622	11.9284	11.8153	*	4.11291	< 0.0001		0.436512	0.662466	ABOVE	ABOVE	ABOVE	ABOVE	FALSE	FALSE	A_09_P025251	FBtr0088705	CG8738	CG8738 gene product from transcript CG8738-RA	NM_136559
A_09_P030981	128.402	101.583	63.9667	85.3749	478.062	403.347	509.024	35.983	44.0753	25.4131	440.873	746.301	247.778	94.8316	463.478	35.1571	478.317	2.69737	-1.03202	7.00452	6.66652	5.99925	6.41574	8.90105	8.65588	8.99159	5.16924	5.4619	4.6675	8.78422	9.54361	7.9529					0.168592	0.866118	BELOW	ABOVE	BELOW	ABOVE	TRUE	FALSE	A_09_P030981	FBtr0081549	alpha-Est6	alpha-Esterase-6	NM_079538
A_09_P026386	16.1695	17.7193	9.35566	1.56498	70.1061	81.8779	190.176	3.22117	3.88354	5.36237	45.7547	77.8973	53.6084	11.2024	114.053	4.15569	59.0868	2.69567	1.93027	4.0152	4.14725	3.22584	0.646144	6.13147	6.3554	7.57119	1.68758	1.95737	2.42287	5.51585	6.2835	5.74439							BELOW	BELOW	BELOW	BELOW	TRUE	TRUE	A_09_P026386	FBtr0071781	CG3264	CG3264 gene product from transcript CG3264-RA	NM_137811
A_09_P039511	340.658	237.448	215.707	242.058	18322.7	11487.4	12039.9	135.909	8.12166	144.177	18813.5	16412.8	16923.9	258.968	13950	96.0692	17383.4	2.69564	-1.24612	8.41218	7.89147	7.75293	7.91921	14.1613	13.4878	13.5555	7.0865	3.02177	7.1717	14.1995	14.0025	14.0468	*	6.6113	< 0.0001		0.657374	0.510943	ABOVE	ABOVE	BELOW	ABOVE	FALSE	FALSE	A_09_P039511	FBtr0074363	spheroide	CG9675 gene product from transcript CG9675-RA	NM_132920
A_09_P055821	153.36	276.591	201.748	227.763	81.2851	54.8613	59.4291	52.8453	101.613	84.9092	49.7008	62.2254	61.2509	214.866	65.1918	79.7892	57.7257	2.69292	1.12934	7.26078	8.11161	7.65641	7.83139	6.34492	5.77772	5.8931	5.7237	6.66694	6.40785	5.6352	5.95943	5.93666	*	4.28791	< 0.0001				ABOVE	BELOW	BELOW	BELOW	FALSE	TRUE	A_09_P055821	FBtr0075790	CG13738	CG13738 gene product from transcript CG13738-RA	NM_140416
A_09_P049326	27.3957	13.874	32.9433	47.3496	58.6194	37.0937	88.1189	11.5171	13.8443	8.50623	53.2678	51.2505	29.3057	30.3907	61.2773	11.2892	44.608	2.69201	1.37368	4.77588	3.79431	5.04191	5.56528	5.87331	5.2131	6.46138	3.52571	3.79122	3.08852	5.73519	5.67949	4.87311							BELOW	BELOW	BELOW	BELOW	TRUE	TRUE	A_09_P049326	FBtr0081628	CG1979	CG1979 gene product from transcript CG1979-RA	NM_141428
A_09_P138220	6364.56	12950.7	5598.35	9669.23	3647.94	2558.07	1890.26	2349.64	2839.28	4456.65	1837.08	2921.67	3942.22	8645.71	2698.76	3215.19	2900.32	2.68902	-1.07469	12.6358	13.6607	12.4508	13.2392	11.8329	11.3208	10.8844	11.1982	11.4713	12.1217	10.8432	11.5126	11.9448	*	4.1419	< 0.0001		0.165261	0.868739	ABOVE	ABOVE	ABOVE	ABOVE	FALSE	FALSE	A_09_P138220	TC249606
A_09_P068391	8191.21	11262.4	8356.65	12848.2	9864.05	8322.01	9724.63	3221.27	3666.5	4455.63	7971.12	8482.44	10738	10164.6	9303.56	3781.13	9063.85	2.68825	1.02645	12.9999	13.4592	13.0287	13.6493	13.268	13.0227	13.2474	11.6534	11.8402	12.1214	12.9606	13.0503	13.3904	*	4.18052	< 0.0001		0.0861524	0.931346	ABOVE	ABOVE	ABOVE	ABOVE	FALSE	FALSE	A_09_P068391	FBtr0071354	CG7267	CG7267 gene product from transcript CG7267-RB	NM_132290
A_09_P043831	15059.9	44864.6	21279.4	26715	16170.8	15032.6	14231	9036.88	8757.03	12330.8	9995.28	12868.1	11884.1	26979.7	15144.8	10041.6	11582.5	2.6868	1.30756	13.8784	15.4533	14.3772	14.7054	13.9811	13.8758	13.7967	13.1416	13.0962	13.59	13.287	13.6515	13.5367	*	3.92904	< 0.0001		0.741881	0.458162	ABOVE	ABOVE	ABOVE	ABOVE	FALSE	FALSE	A_09_P043831	FBtr0089052	nec	necrotic	NM_080112
A_09_P042891	1673.91	1755.91	1472.24	1464.95	12271.1	8701.02	8471.36	646.318	555.137	576.875	6477.62	7797.67	8482.44	1591.75	9814.49	592.777	7585.91	2.68525	1.29378	10.709	10.778	10.5238	10.5166	13.583	13.087	13.0484	9.3361	9.1167	9.17211	12.6612	12.9288	13.0503	*	4.21295	< 0.0001		0.678679	0.497344	ABOVE	ABOVE	ABOVE	ABOVE	FALSE	FALSE	A_09_P042891	FBtr0077008	ImpL3	Ecdysone-inducible gene L3	NM_057233
A_09_P209600	8.38512	29.6085	17.9338	17.9385	9.64211	13.2384	20.7379	9.23304	7.91783	3.48122	8.92498	4.6697	5.42963	18.4665	14.5395	6.87736	6.34144	2.68511	2.29277	3.06783	4.88794	4.16461	4.16499	3.26935	3.72666	4.3742	3.20681	2.98511	1.79959	3.15785	2.22333	2.44085							BELOW	BELOW	BELOW	BELOW	TRUE	TRUE	A_09_P209600	CO195805			CO195805
A_09_P062541	369.958	219.989	598.988	905.995	4460.17	2704.16	3165.91	197.339	236.155	151.671	6513.07	5292.6	5289.82	523.732	3443.41	195.055	5698.5	2.68505	-1.6549	8.53122	7.78129	9.22638	9.82336	12.1229	11.401	11.6284	7.62453	7.88359	7.2448	12.6691	12.3698	12.369	*	3.71783	0.000201075		1.4201	0.155582	ABOVE	ABOVE	ABOVE	ABOVE	FALSE	FALSE	A_09_P062541	FBtr0080909	Ugt36Ba	CG13270 gene product from transcript CG13270-RA	NM_144372
A_09_P148430	46.7487	41.8986	73.1486	96.8472	38.9142	42.5494	46.0125	19.0523	30.2412	22.9747	1.99726	14.107	14.655	64.6608	42.492	24.0894	10.2531	2.6842	4.14432	5.54685	5.38883	6.19276	6.59764	5.28222	5.41107	5.52395	4.25189	4.91844	4.52197	0.998022	3.81834	3.87332							BELOW	BELOW	BELOW	BELOW	TRUE	TRUE	A_09_P148430	TC235803
A_09_P075981	22176.6	39684	24752.9	35962.4	13037.8	11464.5	13398.6	9850.98	11169.4	13246.1	10093.6	12640	11315.5	30644	12633.6	11422.2	11349.7	2.68285	1.11312	14.4368	15.2763	14.5953	15.1342	13.6704	13.4849	13.7098	13.2661	13.4473	13.6933	13.3012	13.6257	13.466	*	4.11888	< 0.0001		0.297301	0.766238	ABOVE	ABOVE	ABOVE	ABOVE	FALSE	FALSE	A_09_P075981	FBtr0083371	Irc	Immune-regulated catalase	NM_142327
A_09_P044201	7071.13	14341.7	5795.11	9962.45	4049.39	3070.54	2105.65	2492.7	3126.89	4774.94	2546.51	3285.31	4610.78	9292.6	3075.19	3464.84	3480.87	2.68197	-1.13192	12.7877	13.8079	12.5006	13.2823	11.9835	11.5843	11.04	11.2835	11.6105	12.2213	11.3143	11.6818	12.1708	*	4.11231	< 0.0001		0.351998	0.724841	ABOVE	ABOVE	ABOVE	ABOVE	FALSE	FALSE	A_09_P044201	FBtr0301837	Ppn	Papilin
A_09_P018936	2392.74	1957.24	1210.47	1854.49	14119.2	13908.2	16145.7	644.194	531.768	897.651	12550	15227	12098.5	1853.73	14724.4	691.204	13291.8	2.68189	1.10778	11.2244	10.9346	10.2414	10.8568	13.7854	13.7636	13.9789	9.33135	9.05465	9.81001	13.6154	13.8943	13.5625	*	4.1895	< 0.0001		0.286835	0.774239	ABOVE	ABOVE	ABOVE	ABOVE	FALSE	FALSE	A_09_P018936	FBtr0077586	CG3285	CG3285 gene product from transcript CG3285-RA	NM_134922
A_09_P213265	204.797	284.794	240.621	245.62	127.709	100.084	97.5557	67.0922	102.216	103.726	77.2775	79.0326	74.7297	243.958	108.45	91.0114	77.0133	2.68052	1.40819	7.67805	8.15377	7.91062	7.94028	6.99672	6.64507	6.60815	6.06807	6.67548	6.69663	6.27198	6.30438	6.22361	*	4.26346	< 0.0001				ABOVE	BELOW	BELOW	BELOW	FALSE	TRUE	A_09_P213265	BP560325	CG10031	CG10031 gene product from transcript CG10031-RA	BP560325
A_09_P022636	35.4068	46.5097	47.8477	26.9135	3.95589	4.47026	8.17022	18.6765	14.5543	10.6111	6.10405	6.19941	6.98027	39.1694	5.53212	14.614	6.42791	2.68027	-1.16192	5.14595	5.53946	5.58038	4.75026	1.984	2.16036	3.03037	4.22315	3.86337	3.4075	2.60977	2.63213	2.80328							BELOW	BELOW	BELOW	BELOW	TRUE	TRUE	A_09_P022636	FBtr0080523	CG16957	CG16957 gene product from transcript CG16957-RA	NM_135806
A_09_P111575	4.97562	10.771	7.40719	9.22015	4.49171	6.18085	5.30672	3.71382	3.51368	1.83328	4.75148	3.97618	2.18572	8.09349	5.32643	3.02026	3.63779	2.67973	1.46419	2.31488	3.42908	2.88893	3.20479	2.16726	2.62781	2.40782	1.8929	1.81298	0.874427	2.24838	1.99138	1.12811							BELOW	BELOW	BELOW	BELOW	TRUE	TRUE	A_09_P111575	FBtr0083783	CG31219	CG31219 gene product from transcript CG31219-RA	NM_169869
A_09_P063461	9280.35	14671.7	8683.03	14264.7	4030.78	2807.29	3746.71	4488.98	3593.67	5068.43	9094.79	3683.11	4482.81	11724.9	3528.26	4383.69	5753.57	2.67467	-1.63071	13.18	13.8407	13.084	13.8002	11.9768	11.455	11.8714	12.1322	11.8112	12.3073	13.1508	11.8467	12.1302	*	4.12144	< 0.0001		1.14868	0.250694	ABOVE	ABOVE	ABOVE	ABOVE	FALSE	FALSE	A_09_P063461	FBtr0086727	CG15068	CG15068 gene product from transcript CG15068-RA	NM_176222
A_09_P039416	61.9944	59.6451	36.0173	44.3104	1887.26	1191.99	1591.91	19.755	14.8783	22.1029	1221.86	1454.25	1005.93	50.4918	1557.05	18.9121	1227.35	2.66982	1.26863	5.95407	5.89833	5.17062	5.46957	10.8821	10.2192	10.6365	4.30415	3.89514	4.46616	10.2549	10.5061	9.97431					0.63118	0.527925	BELOW	ABOVE	BELOW	ABOVE	TRUE	FALSE	A_09_P039416	FBtr0074273	Traf-like	TNF-receptor-associated factor-like	NM_132898
A_09_P074671	336.409	514.64	384.185	408.297	2491.99	2920.98	2952.81	123.578	140.476	197.902	1328.63	4290	3755.83	410.883	2788.59	153.985	3124.82	2.66832	-1.12057	8.39407	9.00742	8.58566	8.67348	11.2831	11.5122	11.5279	6.94928	7.13418	7.62864	10.3757	12.0668	11.8749	*	4.22548	< 0.0001		0.00364572	0.997091	ABOVE	ABOVE	ABOVE	ABOVE	FALSE	FALSE	A_09_P074671	FBtr0082737	CG8630	CG8630 gene product from transcript CG8630-RA	NM_169500
A_09_P058261	755.193	804.163	665.879	776.66	398.478	317.926	293.062	233.731	324.232	286.135	388.213	410.887	531.768	750.474	336.489	281.366	443.623	2.66725	-1.31839	9.5607	9.65134	9.37912	9.60114	8.63836	8.31255	8.19506	7.86871	8.34088	8.16055	8.6007	8.6826	9.05465	*	4.21632	< 0.0001		0.750455	0.452983	ABOVE	ABOVE	ABOVE	ABOVE	FALSE	FALSE	A_09_P058261	FBtr0088881	CG30380	CG30380 gene product from transcript CG30380-RA	NM_165573
A_09_P017601	23.4699	21.8624	18.1843	25.6176	7.66433	5.08398	4.59547	10.0792	9.02062	5.97383	6.80056	7.73378	11.6124	22.2836	5.78126	8.35788	8.71558	2.66617	-1.50756	4.55274	4.45038	4.18462	4.67906	2.93816	2.34596	2.20021	3.33331	3.17323	2.57866	2.76565	2.95117	3.53759							BELOW	BELOW	BELOW	BELOW	TRUE	TRUE	A_09_P017601	FBtr0087085	CG33458	CG33458 gene product from transcript CG33458-RA	NM_206132
A_09_P145165	9.04399	1.44524	3.5979	1.52658	1.44588	1.45201	1.62279	1.47107	1.49545	1.4306	1.48603	1.45807	1.4733	3.90343	1.50689	1.46571	1.47247	2.66317	1.02338	3.17696	0.531309	1.84716	0.610303	0.531948	0.538051	0.698476	0.556866	0.58058	0.51662	0.571463	0.54406	0.559051							BELOW	BELOW	BELOW	BELOW	TRUE	TRUE	A_09_P145165	FBtr0071718	CG9284	CG9284 gene product from transcript CG9284-RB	NM_206197
A_09_P037766	10.7837	17.6391	12.2892	8.11216	5.20466	2.92942	3.70786	1.91966	6.18307	5.65414	5.82437	7.69065	10.0857	12.206	3.94731	4.58562	7.86691	2.66181	-1.99298	3.43078	4.14071	3.61932	3.02009	2.3798	1.55062	1.89059	0.940851	2.62832	2.49931	2.5421	2.94311	3.33424							BELOW	BELOW	BELOW	BELOW	TRUE	TRUE	A_09_P037766	FBtr0073511	CG11697	CG11697 gene product from transcript CG11697-RA	NM_132502
A_09_P035666	35.5484	44.9501	30.3932	27.9577	7.95958	17.9165	28.982	11.3222	10.1767	17.6248	8.80913	10.4166	7.26868	34.7124	18.286	13.0412	8.83147	2.66174	2.07055	5.15171	5.49025	4.92568	4.80517	2.99269	4.16322	4.85709	3.50108	3.3472	4.13953	3.139	3.38081	2.86169							BELOW	BELOW	BELOW	BELOW	TRUE	TRUE	A_09_P035666	FBtr0078444	CG14563	CG14563 gene product from transcript CG14563-RA	NM_141112
A_09_P141390	2470.88	36.0554	35.433	318.625	98597.3	82498	59247.4	245.509	219.089	342.09	15913.4	21404.9	25381.6	715.248	80114.2	268.896	20900	2.65994	3.83322	11.2708	5.17214	5.14702	8.31572	16.5893	16.3321	15.8545	7.93963	7.77537	8.41823	13.958	14.3857	14.6315		1.68094	0.092778	*	3.65201	0.000260396	ABOVE	ABOVE	ABOVE	ABOVE	FALSE	FALSE	A_09_P141390	Z22223	LysC	Lysozyme C	Z22223
A_09_P060421	1056.34	1541.38	2019.64	604.434	63573	31903.5	41359.2	525.054	7.15971	940.591	51432.5	46023.8	55171.7	1305.45	45611.9	490.935	50876	2.65911	-1.11541	10.0449	10.59	10.9799	9.23944	15.9561	14.9614	15.3359	9.03632	2.8399	9.87742	15.6504	15.4901	15.7516	*	8.76689	< 0.0001		0.402084	0.687624	ABOVE	ABOVE	ABOVE	ABOVE	FALSE	FALSE	A_09_P060421	FBtr0077802	CG31681	CG31681 gene product from transcript CG31681-RA	NM_164473
A_09_P133305	95795.5	79300.2	58417.6	77148.3	69375.3	56560.2	64456.2	28864.9	28406.3	30405.1	76510.4	73369.7	88655.9	77665.4	63463.9	29225.4	79512	2.65746	-1.25287	16.5477	16.275	15.8341	16.2353	16.0821	15.7875	15.976	14.817	14.7939	14.892	16.2234	16.1629	16.4359	*	4.10985	< 0.0001		0.614804	0.538686	ABOVE	ABOVE	ABOVE	ABOVE	FALSE	FALSE	A_09_P133305
A_09_P072011	14.4069	1.75196	2.27139	2.54152	1.62163	1.7201	2.30422	1.77619	2.00033	2.14848	2.23812	1.66592	576.875	5.24294	1.88198	1.975	193.593	2.65465	-102.866	3.84869	0.80897	1.18358	1.34569	0.697445	0.782492	1.20428	0.828786	1.00024	1.10332	1.16229	0.736319	9.17211				*	5.27999	< 0.0001	BELOW	BELOW	BELOW	ABOVE	TRUE	FALSE	A_09_P072011	FBtr0085057	TwdlB	TweedleB	NM_143229
A_09_P113210	471.692	570.728	393.959	334.718	7141.33	6118.04	8018.78	150.856	128.998	220.775	10955.8	11006	9971.5	442.774	7092.72	166.876	10644.4	2.65331	-1.50076	8.8817	9.15666	8.6219	8.3868	12.802	12.5789	12.9692	7.23703	7.0112	7.78643	13.4194	13.426	13.2836	*	4.19319	< 0.0001		1.12003	0.262705	ABOVE	ABOVE	ABOVE	ABOVE	FALSE	FALSE	A_09_P113210	FBtr0081603	CG14606	CG14606 gene product from transcript CG14606-RA	NM_141449
A_09_P181755	85.3465	258.047	109.255	121.134	2136.62	743.419	452.071	22.4904	82.5763	57.2966	585.239	1194.03	1536.22	143.446	1110.7	54.1211	1105.16	2.65046	1.00501	6.41526	8.01149	6.77156	6.92046	11.0611	9.53803	8.82041	4.49124	6.36766	5.84038	9.19288	10.2216	10.5852	*	4.33048	< 0.0001		0.365235	0.714937	ABOVE	ABOVE	BELOW	ABOVE	FALSE	FALSE	A_09_P181755	FBtr0086699	CG10924	CG10924 gene product from transcript CG10924-RA	NM_137497
A_09_P033356	48.2258	81.5767	60.9775	32.0756	2891.23	1102.89	1248.26	11.7746	21.599	29.7487	304.975	513.381	504.404	55.7139	1747.46	21.0408	440.92	2.6479	3.96321	5.59173	6.35009	5.93021	5.0034	11.4975	10.1071	10.2857	3.55761	4.43289	4.89475	8.25255	9.00389	8.97844					3.56052	0.00037038	BELOW	ABOVE	BELOW	ABOVE	TRUE	FALSE	A_09_P033356	FBtr0301031	CG13075	CG13075 gene product from transcript CG13075-RB	NM_140574
A_09_P024546	5.87446	16.0078	9.94049	13.1002	10.2161	10.2443	7.0101	1.68366	4.84893	6.19839	8.71858	3.77154	2.48729	11.2307	9.15683	4.24366	4.99247	2.64647	1.83413	2.55446	4.0007	3.31332	3.71152	3.35277	3.35675	2.80944	0.751601	2.27767	2.63189	3.12409	1.91515	1.31457							BELOW	BELOW	BELOW	BELOW	TRUE	TRUE	A_09_P024546	FBtr0300359	CG9447	CG9447 gene product from transcript CG9447-RB	NM_136399
A_09_P066116	1413.32	2481.57	1323.07	2008.21	611.917	344.948	397.767	574.149	666.61	808.317	543.153	599.692	625.16	1806.54	451.544	683.025	589.335	2.64491	-1.30516	10.4649	11.277	10.3697	10.9717	9.25719	8.43024	8.63578	9.16528	9.3807	9.65878	9.08521	9.22808	9.28808	*	4.05219	< 0.0001		0.804711	0.42099	ABOVE	ABOVE	ABOVE	ABOVE	FALSE	FALSE	A_09_P066116	FBtr0080586	nimB5	nimrod B5	NM_135848
A_09_P217790	1240.4	1742.78	1311.83	1822.63	8482.44	5874.99	6065.02	605.96	553.433	575.648	3750.41	3729.79	4179.32	1529.41	6807.48	578.347	3886.51	2.64445	1.75157	10.2766	10.7672	10.3574	10.8318	13.0503	12.5204	12.5663	9.24308	9.11226	9.16904	11.8728	11.8649	12.0291	*	4.09422	< 0.0001		1.49221	0.135648	ABOVE	ABOVE	ABOVE	ABOVE	FALSE	FALSE	A_09_P217790	FBtr0082844	CG31469	CG31469 gene product from transcript CG31469-RA	NM_169551
A_09_P054296	1363.69	2348.02	1325.67	1658.1	2754.86	1857.96	2440.86	486.483	661.531	751.422	2025.1	2948.39	2432.82	1673.87	2351.23	633.145	2468.77	2.64374	-1.04999	10.4133	11.1972	10.3725	10.6953	11.4278	10.8595	11.2532	8.92625	9.36966	9.55348	10.9838	11.5257	11.2484	*	4.10316	< 0.0001		0.13691	0.891102	ABOVE	ABOVE	ABOVE	ABOVE	FALSE	FALSE	A_09_P054296	FBtr0076439	PGRP-LF	Peptidoglycan recognition protein LF	NM_140042
A_09_P062521	128.914	94.667	108.788	206.54	6409.94	3076.98	4648.5	41.5159	54.7576	56.7677	2690.93	3390.52	4588.19	134.727	4711.81	51.0137	3556.55	2.641	1.32483	7.01027	6.56479	6.76538	7.69028	12.6461	11.5873	12.1825	5.37559	5.77499	5.827	11.3939	11.7273	12.1637	*	3.99078	< 0.0001		0.712091	0.476411	ABOVE	ABOVE	BELOW	ABOVE	FALSE	FALSE	A_09_P062521	FBtr0082337	Ugt86Dc	CG4739 gene product from transcript CG4739-RA	NM_144368
A_09_P058016	1142.55	1409.21	1251.54	1955.7	645.411	433.739	673.482	411.022	514.163	710.608	576.316	669.739	690.631	1439.75	584.211	545.264	645.562	2.64046	-1.10502	10.158	10.4607	10.2895	10.9335	9.33407	8.76068	9.3955	8.68307	9.00608	9.47291	9.17072	9.38746	9.43177	*	4.16217	< 0.0001		0.314596	0.75307	ABOVE	ABOVE	ABOVE	ABOVE	FALSE	FALSE	A_09_P058016	FBtr0071760	CG30281	CG30281 gene product from transcript CG30281-RA	NM_166512
A_09_P204980	15.6198	29.6408	19.7991	31.0286	105.814	121.764	101.237	6.41055	5.88915	15.0111	30.234	90.6959	124.539	24.0221	109.605	9.1036	81.823	2.63874	1.33954	3.9653	4.88951	4.30736	4.95553	6.72539	6.92794	6.66159	2.68045	2.55806	3.90796	4.9181	6.50297	6.96045							BELOW	BELOW	BELOW	BELOW	TRUE	TRUE	A_09_P204980	TC252959
A_09_P206135	67.8747	74.1061	85.8919	104.038	82.2293	75.1367	80.5479	30.2745	33.272	30.8031	71.388	84.7541	76.6555	82.9777	79.3046	31.4499	77.5992	2.63841	1.02198	6.0848	6.21152	6.42445	6.70097	6.36158	6.23145	6.33178	4.92003	5.05624	4.945	6.15761	6.40521	6.26032							BELOW	BELOW	BELOW	BELOW	TRUE	TRUE	A_09_P206135	TC249689
A_09_P023871	7497.14	9827.21	6054.05	8442.64	5420.49	3197.83	3915.75	3341.37	2305.38	3399.13	4332.95	3273.96	2894.73	7955.26	4178.02	3015.29	3500.55	2.6383	1.19353	12.8721	13.2626	12.5637	13.0435	12.4042	11.6429	11.9351	11.7062	11.1708	11.7309	12.0811	11.6768	11.4992	*	4.14169	< 0.0001		0.45644	0.648075	ABOVE	ABOVE	ABOVE	ABOVE	FALSE	FALSE	A_09_P023871	FBtr0081449	CG14400	CG14400 gene product from transcript CG14400-RA	NM_136224
A_09_P022701	53.7079	106.86	104.241	72.5968	14.3731	20.1652	7.8273	20.3603	33.6967	41.8908	11.195	8.03808	106.522	84.3514	14.1219	31.9826	41.9184	2.63742	-2.96833	5.74706	6.73958	6.70378	6.18183	3.8453	4.3338	2.96851	4.34769	5.07454	5.38856	3.48478	3.00685	6.73501							BELOW	BELOW	BELOW	BELOW	TRUE	TRUE	A_09_P022701	FBtr0080558	CG16885	CG16885 gene product from transcript CG16885-RA	NM_135845
A_09_P066716	46.4952	43.6143	9.39495	27.1605	53.3193	45.0752	34.929	6.12617	13.7289	16.1934	15.8662	48.1088	42.2554	31.6662	44.4412	12.0162	35.4101	2.6353	1.25504	5.53901	5.44673	3.23189	4.76344	5.73659	5.49426	5.12635	2.61499	3.77914	4.01733	3.98788	5.58823	5.40106							BELOW	BELOW	BELOW	BELOW	TRUE	TRUE	A_09_P066716	FBtr0273400	CG14797	CG14797 gene product from transcript CG14797-RB	NM_130580
A_09_P182910	21.643	36.7334	29.925	27.8294	128.731	73.5463	53.3193	8.49461	10.786	13.7734	118.199	122.716	181.915	29.0327	85.1989	11.018	140.943	2.63502	-1.65429	4.43583	5.19902	4.90328	4.79854	7.00822	6.20058	5.73659	3.08655	3.43109	3.78381	6.88507	6.93918	7.50712					1.50218	0.133056	BELOW	BELOW	BELOW	ABOVE	TRUE	FALSE	A_09_P182910	FBtr0082992	CG14856	CG14856 gene product from transcript CG14856-RA	NM_142134
A_09_P074506	2889.77	4887.34	3355.3	4903.83	6931.39	7011.7	8033.6	1300.9	1482.61	1781.73	4991.51	7684.24	7193.88	4009.06	7325.56	1521.75	6623.21	2.63451	1.10604	11.4967	12.2548	11.7122	12.2597	12.7589	12.7755	12.9718	10.3453	10.5339	10.7991	12.2853	12.9077	12.8126	*	4.05874	< 0.0001		0.315299	0.752535	ABOVE	ABOVE	ABOVE	ABOVE	FALSE	FALSE	A_09_P074506	FBtr0082686	CG10126	CG10126 gene product from transcript CG10126-RB	NM_141977
A_09_P194875	11.0646	4.40349	3.67938	1.53115	3.70443	2.61	2.33322	1.49122	1.51316	2.88672	1.52702	3.40149	1.48517	5.16965	2.88255	1.9637	2.13789	2.63261	1.34831	3.46788	2.13865	1.87946	0.614616	1.88925	1.38405	1.22232	0.576493	0.597565	1.52943	0.610719	1.76617	0.570628							BELOW	BELOW	BELOW	BELOW	TRUE	TRUE	A_09_P194875	TC251710
A_09_P006926	465.546	861.426	415.591	516.006	306.015	156.189	163.459	164.702	240.254	239.923	121.353	236.378	150.785	564.642	208.554	214.96	169.505	2.62674	1.23037	8.86278	9.75058	8.69902	9.01124	8.25746	7.28715	7.35279	7.36371	7.90842	7.90643	6.92307	7.88495	7.23635	*	4.00924	< 0.0001		0.537049	0.591236	ABOVE	ABOVE	ABOVE	ABOVE	FALSE	FALSE	A_09_P006926	FBtr0087935	CG8550	CG8550 gene product from transcript CG8550-RA	NM_136943
A_09_P077096	64.8873	176.896	248.83	241.761	44.8154	48.461	43.2662	64.513	70.368	74.4425	33.5914	66.4514	329.838	183.094	45.5142	69.7745	143.294	2.62408	-3.14833	6.01986	7.46676	7.95902	7.91744	5.48592	5.59875	5.43517	6.01152	6.13685	6.21805	5.07002	6.05423	8.36561	*	3.60648	0.000310562		1.86987	0.0615065	ABOVE	BELOW	BELOW	ABOVE	FALSE	FALSE	A_09_P077096	FBtr0070272	b6	CG3100 gene product from transcript CG3100-RA	NM_058017
A_09_P028546	1227.85	1589.76	1421.73	1807.49	282.846	219.019	231.032	594.892	635.842	498.818	194.633	248.647	333.487	1511.71	244.299	576.517	258.922	2.62214	-1.05986	10.2619	10.6346	10.4734	10.8198	8.14387	7.77491	7.85195	9.21648	9.31252	8.96237	7.60461	7.95796	8.38149	*	4.09481	< 0.0001		0.109119	0.913108	ABOVE	ABOVE	ABOVE	ABOVE	FALSE	FALSE	A_09_P028546	FBtr0072786	Cpr62Bb	Cuticular protein 62Bb	NM_001144397
A_09_P066506	15.3306	1.49433	2.35934	1.70295	2.19867	2.24219	1.49848	2.78351	1.59514	1.59927	1.67712	2.63072	2.53292	5.22181	1.97978	1.99264	2.28025	2.62055	-1.15177	3.93834	0.579499	1.23838	0.768036	1.13663	1.16491	0.5835	1.47691	0.673683	0.677414	0.745986	1.39546	1.3408							BELOW	BELOW	BELOW	BELOW	TRUE	TRUE	A_09_P066506	FBtr0100603	Menl-2	CG7969 gene product from transcript CG7969-RE
A_09_P176320	14.5721	11.8939	12.4295	19.0456	16.2793	14.3148	9.64018	3.97112	4.08678	8.52727	6.12617	9.61471	6.41055	14.4853	13.4114	5.52839	7.38381	2.62016	1.81633	3.86514	3.57215	3.6357	4.25139	4.02497	3.83944	3.26906	1.98955	2.03096	3.09208	2.61499	3.26524	2.68045							BELOW	BELOW	BELOW	BELOW	TRUE	TRUE	A_09_P176320	BP549328			BP549328
A_09_P226305	1.79123	1.56906	2.38346	12.0495	7.04102	2.30106	2.90937	1.66532	1.69917	1.73234	1.92339	3.55965	2.50338	4.44831	4.08382	1.69894	2.66214	2.61828	1.53404	0.840951	0.649901	1.25306	3.5909	2.81578	1.2023	1.54071	0.735799	0.76483	0.792722	0.943651	1.83174	1.32388							BELOW	BELOW	BELOW	BELOW	TRUE	TRUE	A_09_P226305	TC223392
A_09_P027796	1231.26	1878.56	1338.73	1883.27	4169.15	2369.22	4092.14	555.309	713.815	545.597	1930.63	3169.57	5886.2	1582.95	3543.5	604.907	3662.13	2.61686	-1.03348	10.2659	10.8754	10.3866	10.879	12.0255	11.2102	11.9986	9.11715	9.47941	9.09169	10.9149	11.6301	12.5231	*	4.06137	< 0.0001		0.104715	0.916602	ABOVE	ABOVE	ABOVE	ABOVE	FALSE	FALSE	A_09_P027796	FBtr0072404	Phk-3	Pherokine 3	NM_138146
A_09_P056141	159.739	377.19	239.986	232.337	11.6208	13.8827	11.693	70.2887	125.814	93.33	11.3737	7.36106	10.6846	252.313	12.3988	96.4776	9.80645	2.61525	1.26435	7.31957	8.55915	7.90681	7.86008	3.53864	3.79522	3.54757	6.13522	6.97515	6.54427	3.50763	2.87991	3.41746	*	4.02443	< 0.0001				ABOVE	BELOW	BELOW	BELOW	FALSE	TRUE	A_09_P056141	FBtr0075637	CG13458	CG13458 gene product from transcript CG13458-RA	NM_140491
A_09_P198505	33.8939	23.5686	58.5391	7.93181	20.029	26.1289	18.5255	8.3616	16.1266	11.1	14.1784	22.1964	20.4148	30.9834	21.5611	11.8627	18.9299	2.61182	1.139	5.08295	4.55879	5.87133	2.98765	4.32402	4.70757	4.21144	3.06378	4.01137	3.47249	3.82562	4.47225	4.35154							BELOW	BELOW	BELOW	BELOW	TRUE	TRUE	A_09_P198505	FBtr0081588	Mst84Dd	Male-specific RNA 84Dd	NM_079529
A_09_P045826	122.588	214.856	167.258	164.102	1.55293	1.55526	2.29336	57.9074	83.9541	50.1949	1.8232	1.53099	1.60817	167.201	1.80052	64.0188	1.65412	2.61175	1.0885	6.93767	7.74723	7.38593	7.35845	0.634993	0.637156	1.19746	5.85568	6.39153	5.64947	0.866473	0.614465	0.68542	*	4.11886	< 0.0001				ABOVE	BELOW	BELOW	BELOW	FALSE	TRUE	A_09_P045826	FBtr0302788	Strn-Mlck	Stretchin-Mlck
A_09_P220620	79.5781	89.8256	96.1404	78.9109	84.9732	102.866	70.7612	32.4066	38.9665	27.5885	44.1439	76.324	356.341	86.1138	86.2001	32.9872	158.936	2.61052	-1.84381	6.3143	6.48905	6.58707	6.30215	6.40894	6.68462	6.14489	5.01822	5.28416	4.786	5.46414	6.25406	8.47711					0.602432	0.546889	BELOW	BELOW	BELOW	ABOVE	TRUE	FALSE	A_09_P220620	FBtr0077061	Lcp65Ag3	Larval cuticle protein	NM_144405
A_09_P042896	26.1524	39.0863	39.0145	34.5488	57.9559	38.5798	38.2025	9.47669	16.1729	14.2379	19.148	31.4826	26.9977	34.7005	44.9127	13.2958	25.8761	2.60988	1.73568	4.70887	5.28859	5.28594	5.11056	5.85688	5.26977	5.2556	3.24438	4.01551	3.83166	4.25912	4.97648	4.75476							BELOW	BELOW	BELOW	BELOW	TRUE	TRUE	A_09_P042896	FBtr0078183	in	inturned	NM_176370
A_09_P144640	177.442	278.306	176.569	191.5	190.371	163.742	119.377	48.5817	89.7286	98.5682	90.8312	122.659	144.471	205.954	157.83	78.9595	119.32	2.60835	1.32274	7.4712	8.12053	7.46409	7.5812	7.57267	7.35528	6.89938	5.60234	6.4875	6.62305	6.50512	6.93851	7.17464	*	4.20724	< 0.0001		0.761208	0.446535	ABOVE	ABOVE	BELOW	BELOW	FALSE	FALSE	A_09_P144640	FBtr0086163	Spn1	Serine protease inhibitor 1	NM_080219
A_09_P109820	14.4628	7.55534	18.8699	6.21516	1.96564	2.0219	1.96528	6.57571	3.32354	3.64924	4.46899	2.06322	4.20395	11.7758	1.98427	4.51616	3.57872	2.60748	-1.80354	3.85427	2.9175	4.23801	2.63579	0.974999	1.01571	0.974735	2.71715	1.73272	1.8676	2.15995	1.0449	2.07175							BELOW	BELOW	BELOW	BELOW	TRUE	TRUE	A_09_P109820	FBtr0083676	CG31226	CG31226 gene product from transcript CG31226-RB	NM_169837
A_09_P033801	1957.24	5521.66	3296.65	4364.93	896.347	1017.58	1012.66	783.145	1852.27	1721.31	475.508	1025.16	947.108	3785.12	975.529	1452.24	815.925	2.6064	1.19561	10.9346	12.4309	11.6868	12.0917	9.80791	9.99093	9.98393	9.61314	10.8551	10.7493	8.89333	10.0016	9.88739	*	4.08455	< 0.0001		0.629852	0.528793	ABOVE	ABOVE	ABOVE	ABOVE	FALSE	FALSE	A_09_P033801	FBtr0302786	Lmpt	Limpet	NM_206391
[truncated: 31,166 more rows]
[truncated: 6 more columns]
