# Supplementary material for: Nubbin isoform antagonism governs Drosophila intestinal immune homeostasis
Source: PLoS Pathog. 2018 Mar 2;14(3):e1006936. doi: 10.1371/journal.ppat.1006936 (PMC5851638; doi:10.1371/journal.ppat.1006936)
Supplement: S2 Table — (XLSX) [file ppat.1006936.s009.xlsx]

## Sheet: Sheet1
Info					Rest		Gut
Agilent ID	FlyBase_ID	Description	GeneSymbol	GeneName	FC	P value	FC	P value
A_09_P164595	FBtr0074961	CG8782 [Source:FlyBase;GeneId:FBgn0022774] [FBtr0074961]	Oat	Ornithine aminotransferase precursor	4766.02	< 0.0001	1901.64	< 0.0001
A_09_P010311	FBtr0086620	CG12763 [Source:FlyBase;GeneId:FBgn0004240] [FBtr0086620]	Dpt	Diptericin	700.523	< 0.0001	20.8935	< 0.0001
A_09_P161510		Drosophila melanogaster MIP27305 full insert cDNA. [BT125732]			430.282	< 0.0001	16.4812	< 0.0001
A_09_P022946	FBtr0081004	CG6639 [Source:FlyBase;GeneId:FBgn0032638] [FBtr0081004]	CG6639	CG6639 gene product from transcript CG6639-RA	410.857	< 0.0001	195.664	< 0.0001
A_09_P027001	FBtr0072109	CG10332 [Source:FlyBase;GeneId:FBgn0260455] [FBtr0072109]	CG10332	CG10332 gene product from transcript CG10332-RA	363.044	< 0.0001	19.9057	< 0.0001
A_09_P050691	FBtr0086621	CG10794 [Source:FlyBase;GeneId:FBgn0034407] [FBtr0086621]	DptB	Diptericin B	186.207	< 0.0001	13.8478	< 0.0001
A_09_P045891	FBtr0086621	CG10794 [Source:FlyBase;GeneId:FBgn0034407] [FBtr0086621]	DptB	Diptericin B	165.397	< 0.0001	12.967	< 0.0001
A_09_P064281	FBtr0305795	The gene Attacin-C is referred to in FlyBase by the symbol Dmel\AttC (CG4740, FBgn0041579). It is a protein_coding_gene from Drosophila melanogaster. Its molecular function is unknown. There is experimental evidence that it is involved in the biological process: defense response; antibacterial humoral response. 4 alleles are reported. No phenotypic data is available. It has one annotated transcri…	AttC	Attacin-C	156.472	< 0.0001	27.0548	< 0.0001
A_09_P030406	FBtr0087386	CG8175 [Source:FlyBase;GeneId:FBgn0014865] [FBtr0087386]	Mtk	Metchnikowin	141.537	< 0.0001	14.8193	< 0.0001
A_09_P177575	FBtr0087437	CG10146 [Source:FlyBase;GeneId:FBgn0012042] [FBtr0087437]	AttA	Attacin-A	133.106	< 0.0001	52.3472	< 0.0001
A_09_P064286	FBtr0087438	CG18372 [Source:FlyBase;GeneId:FBgn0041581] [FBtr0087438]	AttB	Attacin-B	120.493	< 0.0001	28.5915	< 0.0001
A_09_P029506	FBtr0087437	CG10146 [Source:FlyBase;GeneId:FBgn0012042] [FBtr0087437]	AttA	Attacin-A	117.001	< 0.0001	49.3701	< 0.0001
A_09_P205050	FBtr0087437	CG10146 [Source:FlyBase;GeneId:FBgn0012042] [FBtr0087437]	AttA	Attacin-A	114.193	< 0.0001	69.2128	< 0.0001
A_09_P187420		Rep: Protein suppressor of hairy wing - Drosophila melanogaster (Fruit fly), complete [TC244416]			101.895	< 0.0001	73.0817	< 0.0001
A_09_P022951	FBtr0300902	CG18563 [Source:FlyBase;GeneId:FBgn0032639] [FBtr0300902]	CG18563	CG18563 gene product from transcript CG18563-RB	89.2325	< 0.0001	13.3522	< 0.0001
A_09_P041621	FBtr0085612	CG1365 [Source:FlyBase;GeneId:FBgn0000276] [FBtr0085612]	CecA1	Cecropin A1	76.2607	< 0.0001	5.57132	< 0.0001
A_09_P015351	FBtr0076749	CG32368 [Source:FlyBase;GeneId:FBgn0052368] [FBtr0076749]	CG32368	CG32368 gene product from transcript CG32368-RA	40.4066	< 0.0001	9.48136	< 0.0001
A_09_P019056	FBtr0077549	CG3513 [Source:FlyBase;GeneId:FBgn0031559] [FBtr0077549]	CG3513	CG3513 gene product from transcript CG3513-RA	38.4657	< 0.0001	8.50623	< 0.0001
A_09_P113860	FBtr0077549	CG3513 [Source:FlyBase;GeneId:FBgn0031559] [FBtr0077549]	CG3513	CG3513 gene product from transcript CG3513-RA	37.7973	< 0.0001	7.73923	< 0.0001
A_09_P204730	FBtr0085307	CG9989 [Source:FlyBase;GeneId:FBgn0039593] [FBtr0085307]	CG9989	CG9989 gene product from transcript CG9989-RA	36.1813	< 0.0001	5.22304	< 0.0001
A_09_P043366	FBtr0078025	CG4178 [Source:FlyBase;GeneId:FBgn0002563] [FBtr0078025]	Lsp1beta	Larval serum protein 1 beta	34.4501	< 0.0001	15.4538	< 0.0001
A_09_P039811	FBtr0074436	CG8568 [Source:FlyBase;GeneId:FBgn0030841] [FBtr0074436]	CG8568	CG8568 gene product from transcript CG8568-RA	32.6964	< 0.0001	19.7856	< 0.0001
A_09_P060656	FBtr0085307	CG9989 [Source:FlyBase;GeneId:FBgn0039593] [FBtr0085307]	CG9989	CG9989 gene product from transcript CG9989-RA	31.0903	< 0.0001	3.92702	0.000240899
A_09_P000201	FBtr0091498	CG33532 [Source:FlyBase;GeneId:FBgn0053532] [FBtr0091498]	lectin-37Da	CG33532 gene product from transcript CG33532-RA	20.9336	< 0.0001	7.71214	< 0.0001
A_09_P028156	FBtr0289973	CG13905 [Source:FlyBase;GeneId:FBgn0035176] [FBtr0289973]	CG13905	CG13905 gene product from transcript CG13905-RB	16.9176	< 0.0001	3.75651	0.000227708
A_09_P181385					16.1166	< 0.0001	11.865	< 0.0001
A_09_P065296	FBtr0080591	CG4500 [Source:FlyBase;GeneId:FBgn0028519] [FBtr0080591]	CG4500	CG4500 gene product from transcript CG4500-RA	13.3981	< 0.0001	-3.82467	0.000245647
A_09_P065926	FBtr0080592	CG16876 [Source:FlyBase;GeneId:FBgn0260011] [FBtr0080592]	nimC4	nimrod C4	12.9698	< 0.0001	-7.94317	< 0.0001
A_09_P006166	FBtr0088213	CG12934 [Source:FlyBase;GeneId:FBgn0033541] [FBtr0088213]	CG12934	CG12934 gene product from transcript CG12934-RA	11.9342	< 0.0001	19.9063	< 0.0001
A_09_P063316	FBtr0071559	CG15231 [Source:FlyBase;GeneId:FBgn0040653] [FBtr0071559]	IM4	Immune induced molecule 4	11.8114	< 0.0001	5.54066	< 0.0001
A_09_P137060		Rep: CG15111-PA, isoform A - Drosophila melanogaster (Fruit fly), complete [TC230594]			11.13	< 0.0001	16.3865	< 0.0001
A_09_P071626	FBtr0084847	CG11909 [Source:FlyBase;GeneId:FBgn0261575] [FBtr0084847]	tobi	target of brain insulin	11.0211	< 0.0001	5.00089	< 0.0001
A_09_P116170	FBtr0084847	CG11909 [Source:FlyBase;GeneId:FBgn0261575] [FBtr0084847]	tobi	target of brain insulin	10.6926	< 0.0001	4.31944	< 0.0001
A_09_P130780	FBtr0082651	CG6188 [Source:FlyBase;GeneId:FBgn0038074] [FBtr0082651]	CG6188	CG6188 gene product from transcript CG6188-RA	9.19618	< 0.0001	6.52399	< 0.0001
A_09_P077431	FBtr0089897	CG5413 [Source:FlyBase;GeneId:FBgn0025456] [FBtr0089897]	CREG	Cellular Repressor of E1A-stimulated Genes	9.10611	< 0.0001	9.05339	< 0.0001
A_09_P074451	FBtr0082651	CG6188 [Source:FlyBase;GeneId:FBgn0038074] [FBtr0082651]	CG6188	CG6188 gene product from transcript CG6188-RA	9.08713	< 0.0001	6.67255	< 0.0001
A_09_P075261	FBtr0083038	CG6912 [Source:FlyBase;GeneId:FBgn0038290] [FBtr0083038]	CG6912	CG6912 gene product from transcript CG6912-RA	8.34445	< 0.0001	7.09344	< 0.0001
A_09_P034701	FBtr0074963	CG8789 [Source:FlyBase;GeneId:FBgn0036896] [FBtr0074963]	wnd	wallenda	7.88553	< 0.0001	5.84723	< 0.0001
A_09_P054616	FBtr0303833	This gene is referred to in FlyBase by the symbol Dmel\CG42825 (FBgn0262007). It is a protein_coding_gene from Drosophila melanogaster. Its molecular function is unknown. The biological processes in which it is involved are not known. 2 alleles are reported. No phenotypic data is available. It has one annotated transcript and one annotated polypeptide. Gene sequence location is 3L:10088847..10091…	CG42825	CG42825 gene product from transcript CG42825-RA	7.57057	< 0.0001	12.817	< 0.0001
A_09_P034241	FBtr0075129	CG7313 [Source:FlyBase;GeneId:FBgn0036783] [FBtr0075129]	CheA75a	Chemosensory protein A 75a	7.00137	< 0.0001	8.802	< 0.0001
A_09_P136810		Rep: LD10990p - Drosophila melanogaster (Fruit fly), complete [TC227995]			6.84224	< 0.0001	4.54871	< 0.0001
A_09_P153830	FBtr0087656	CG33470 [Source:FlyBase;GeneId:FBgn0053470] [FBtr0087656]	CG33470	CG33470 gene product from transcript CG33470-RA	6.70148	< 0.0001	3.89351	0.000217473
A_09_P033621	FBtr0075384	CG4842 [Source:FlyBase;GeneId:FBgn0036620] [FBtr0075384]	CG4842	CG4842 gene product from transcript CG4842-RA	6.49929	< 0.0001	8.263	< 0.0001
A_09_P008036	FBtr0087349	CG8204 [Source:FlyBase;GeneId:FBgn0034033] [FBtr0087349]	CG8204	CG8204 gene product from transcript CG8204-RA	6.45114	< 0.0001	8.18993	< 0.0001
A_09_P007836	FBtr0087453	CG10243 [Source:FlyBase;GeneId:FBgn0033979] [FBtr0087453]	Cyp6a19	CG10243 gene product from transcript CG10243-RA	5.7085	< 0.0001	7.52209	< 0.0001
A_09_P049116		Drosophila melanogaster AT28829 full insert cDNA. [AY113324]			5.61424	< 0.0001	6.39219	< 0.0001
A_09_P209045		EK255845.5prime Exelixis FlyTag CK01 pCDNA-SK+ Drosophila melanogaster cDNA clone EK255845 5, mRNA sequence [CO307854]			5.49358	< 0.0001	4.0851	< 0.0001
A_09_P006771	FBtr0087893	CG17739 [Source:FlyBase;GeneId:FBgn0033710] [FBtr0087893]	CG17739	CG17739 gene product from transcript CG17739-RA	5.18288	< 0.0001	3.7789	0.000193055
A_09_P016706	FBtr0087910	CG33012 [Source:FlyBase;GeneId:FBgn0053012] [FBtr0087910]	CG33012	CG33012 gene product from transcript CG33012-RA	5.12369	< 0.0001	4.38288	0.000106575
A_09_P107080		Drosophila melanogaster IP02578 full insert cDNA. [BT024430]			5.07881	< 0.0001	3.96965	0.000154695
A_09_P189555		Rep: Yemanuclein-alpha - Drosophila melanogaster (Fruit fly), complete [TC224117]			5.0194	< 0.0001	4.13233	< 0.0001
A_09_P071556	FBtr0084821	CG11878 [Source:FlyBase;GeneId:FBgn0039310] [FBtr0084821]	CG11878	CG11878 gene product from transcript CG11878-RA	4.91236	< 0.0001	3.75899	0.000322118
A_09_P059941	FBtr0082844	CG31469 [Source:FlyBase;GeneId:FBgn0051469] [FBtr0082844]	CG31469	CG31469 gene product from transcript CG31469-RA	4.73275	< 0.0001	6.3199	< 0.0001
A_09_P038606	FBtr0073928	CG13403 [Source:FlyBase;GeneId:FBgn0030544] [FBtr0073928]	CG13403	CG13403 gene product from transcript CG13403-RA	4.28587	< 0.0001	3.21526	0.000278835
A_09_P206770		Rep: Pol protein - Drosophila melanogaster (Fruit fly), complete [TC232274]			4.15381	< 0.0001	4.39622	< 0.0001
A_09_P206315	FBtr0088594	CG30343 [Source:FlyBase;GeneId:FBgn0050343] [FBtr0088594]	CG30343	CG30343 gene product from transcript CG30343-RA	3.97566	< 0.0001	6.98948	< 0.0001
A_09_P042021	FBtr0086133	CG9438 [Source:FlyBase;GeneId:FBgn0000473] [FBtr0086133]	Cyp6a2	Cytochrome P450-6a2	3.72004	< 0.0001	6.57399	< 0.0001
A_09_P199660					3.70813	< 0.0001	4.28245	0.000107661
A_09_P046486	FBtr0073062	CG10812 [Source:FlyBase;GeneId:FBgn0035434] [FBtr0073062]	dro5	drosomycin-5	3.67709	< 0.0001	-5.22571	< 0.0001
A_09_P181745		Unknown			3.59287	< 0.0001	4.67469	< 0.0001
A_09_P022111	FBtr0303291	This gene is referred to in FlyBase by the symbol Dmel\CG16965 (FBgn0032387). It is a protein_coding_gene from Drosophila melanogaster. Based on sequence similarity, it is predicted to have molecular function: alpha,alpha-trehalase activity. An electronic pipeline based on InterPro domains suggests that it is involved in the biological process: carbohydrate metabolic process. 4 alleles are report…	CG16965	CG16965 gene product from transcript CG16965-RB	3.59055	< 0.0001	3.53043	0.000241072
A_09_P017571	FBtr0302527	CG33346 [Source:FlyBase;GeneId:FBgn0053346] [FBtr0302527]	CG33346	CG33346 gene product from transcript CG33346-RB	3.55944	< 0.0001	6.61717	< 0.0001
A_09_P029071	FBtr0073062	CG10812 [Source:FlyBase;GeneId:FBgn0035434] [FBtr0073062]	dro5	drosomycin-5	3.53386	< 0.0001	-4.78092	< 0.0001
A_09_P063261	FBtr0305336	This gene is referred to in FlyBase by the symbol Dmel\CG18673 (FBgn0040629). It is a protein_coding_gene from Drosophila melanogaster. An electronic pipeline based on InterPro domains suggests that it has the molecular function: carbonate dehydratase activity; zinc ion binding. An electronic pipeline based on InterPro domains suggests that it is involved in the biological process: one-carbon met…	CG18673	CG18673 gene product from transcript CG18673-RB	3.47886	< 0.0001	116.302	< 0.0001
A_09_P018816	FBtr0077647	CG17264 [Source:FlyBase;GeneId:FBgn0031490] [FBtr0077647]	CG17264	CG17264 gene product from transcript CG17264-RA	3.34822	< 0.0001	9.47718	< 0.0001
A_09_P023646	FBtr0081302	CG16772 [Source:FlyBase;GeneId:FBgn0032835] [FBtr0081302]	CG16772	CG16772 gene product from transcript CG16772-RA	3.25052	< 0.0001	4.44457	< 0.0001
A_09_P177870		Drosophila melanogaster SD08605 full length cDNA. [AY052134]			3.22803	< 0.0001	9.01046	< 0.0001
A_09_P002161	FBtr0082999	CG33332 [Source:FlyBase;GeneId:FBgn0067629] [FBtr0082999]	CG33332	CG33332 gene product from transcript CG33332-RA	3.1599	< 0.0001	4.57012	< 0.0001
A_09_P219405		Unknown			2.95933	< 0.0001	10.0721	< 0.0001
A_09_P037591	FBtr0073473	CG15199 [Source:FlyBase;GeneId:FBgn0030270] [FBtr0073473]	CG15199	CG15199 gene product from transcript CG15199-RA	2.92704	< 0.0001	31.1547	< 0.0001
A_09_P003766	FBtr0112529	CG34327 [Source:FlyBase;GeneId:FBgn0085356] [FBtr0112529]	CG34327	CG34327 gene product from transcript CG34327-RA	2.92483	< 0.0001	3.73212	0.000295225
A_09_P223745		Rep: SD04373p - Drosophila melanogaster (Fruit fly), partial (8%) [TC247797]			2.90113	< 0.0001	4.63747	< 0.0001
A_09_P216740	FBtr0073473	CG15199 [Source:FlyBase;GeneId:FBgn0030270] [FBtr0073473]	CG15199	CG15199 gene product from transcript CG15199-RA	2.7881	< 0.0001	25.5028	< 0.0001
A_09_P169655		Rep: Beta-galactoside alpha-2,6-sialyltransferase - Drosophila melanogaster (Fruit fly), complete [TC241976]			2.78357	0.000456293	15.3375	0.000162055
A_09_P033881	FBtr0290221	CG14059 [Source:FlyBase;GeneId:FBgn0036690] [FBtr0290221]	CG14059	CG14059 gene product from transcript CG14059-RB	2.46829	0.000220206	12.674	< 0.0001
A_09_P128920	FBtr0290221	CG14059 [Source:FlyBase;GeneId:FBgn0036690] [FBtr0290221]	CG14059	CG14059 gene product from transcript CG14059-RB	2.37754	0.000356031	10.8276	< 0.0001
A_09_P116945	FBtr0075646	CG7003 [Source:FlyBase;GeneId:FBgn0036486] [FBtr0075646]	Msh6	CG7003 gene product from transcript CG7003-RA	2.29856	0.000298001	5.28932	0.00011764
A_09_P023141	FBtr0081068	CG10178 [Source:FlyBase;GeneId:FBgn0032684] [FBtr0081068]	CG10178	CG10178 gene product from transcript CG10178-RA	2.26355	0.000280259	3.91215	0.000144427
A_09_P008366	FBtr0113085	CG4409 [Source:FlyBase;GeneId:FBgn0034128] [FBtr0113085]	CG4409	CG4409 gene product from transcript CG4409-RB	2.22763	0.000386709	-8.86388	< 0.0001
A_09_P036591	FBtr0113196	CG1208 [Source:FlyBase;GeneId:FBgn0037386] [FBtr0113196]	CG1208	CG1208 gene product from transcript CG1208-RB	2.13455	0.000504018	8.00073	< 0.0001
A_09_P025166	FBtr0088757	CG11669 [Source:FlyBase;GeneId:FBgn0033296] [FBtr0088757]	CG11669	CG11669 gene product from transcript CG11669-RA	1.49352	< 0.0001	3.74852	0.000194137
A_09_P075001	FBtr0300059	CG9616 [Source:FlyBase;GeneId:FBgn0038214] [FBtr0300059]	CG9616	CG9616 gene product from transcript CG9616-RB	-1.59765	0.000303586	-16.1306	< 0.0001
A_09_P028696	FBtr0072883	CG13804 [Source:FlyBase;GeneId:FBgn0035328] [FBtr0072883]	yellow-g2	CG13804 gene product from transcript CG13804-RA	-1.66343	0.000655012	-1.77016	< 0.0001
A_09_P111540	FBtr0300059	CG9616 [Source:FlyBase;GeneId:FBgn0038214] [FBtr0300059]	CG9616	CG9616 gene product from transcript CG9616-RB	-1.73157	< 0.0001	-16.4234	< 0.0001
A_09_P181525	FBtr0081030	CG5711 [Source:FlyBase;GeneId:FBgn0000120] [FBtr0081030]	Arr1	Arrestin 1	-1.81172	< 0.0001	-114.818	< 0.0001
A_09_P043826	FBtr0076984	CG10129 [Source:FlyBase;GeneId:FBgn0002926] [FBtr0076984]	ndl	nudel	-2.239	< 0.0001	3.01774	< 0.0001
A_09_P011556	FBtr0088473	CG18345 [Source:FlyBase;GeneId:FBgn0005614] [FBtr0088473]	trpl	trp-like	-2.24289	0.000158605	-21.209	< 0.0001
A_09_P069551	FBtr0083894	CG4335 [Source:FlyBase;GeneId:FBgn0038795] [FBtr0083894]	CG4335	CG4335 gene product from transcript CG4335-RA	-2.27473	0.000451734	-10.9706	< 0.0001
A_09_P041936	FBtr0071145	CG2175 [Source:FlyBase;GeneId:FBgn0000427] [FBtr0071145]	41974	defective chorion 1	-2.3379	< 0.0001	-1.6972	0.000310683
A_09_P027036	FBtr0114541	CG5428 [Source:FlyBase;GeneId:FBgn0034887] [FBtr0114541]	CG5428	CG5428 gene product from transcript CG5428-RB	-2.40403	0.000103035	-4.65013	< 0.0001
A_09_P172015		Drosophila melanogaster AT04666 full insert cDNA. [AY084098]			-2.41637	< 0.0001	3.22838	0.000149979
A_09_P217970	FBtr0083894	CG4335 [Source:FlyBase;GeneId:FBgn0038795] [FBtr0083894]	CG4335	CG4335 gene product from transcript CG4335-RA	-2.48109	0.000132198	-11.0978	< 0.0001
A_09_P161690		EC35192.5prime Exelixis FlyTag ML01 pSport-Tag21 Drosophila melanogaster cDNA clone EC35192 5, mRNA sequence [CO193140]			-2.534	< 0.0001	31.3312	< 0.0001
A_09_P046941	FBtr0074005	CG6146 [Source:FlyBase;GeneId:FBgn0004924] [FBtr0074005]	Top1	Topoisomerase 1	-2.62038	< 0.0001	-5.09769	< 0.0001
A_09_P147930	FBtr0087575	CG8415 [Source:FlyBase;GeneId:FBgn0033912] [FBtr0087575]	RpS23	Ribosomal protein S23	-2.65544	< 0.0001	-11.5617	< 0.0001
A_09_P114005	FBtr0082900	CG33109 [Source:FlyBase;GeneId:FBgn0053109] [FBtr0082900]	CG33109	CG33109 gene product from transcript CG33109-RA	-2.77857	< 0.0001	83.6237	< 0.0001
A_09_P002051	FBtr0086668	CG5154 [Source:FlyBase;GeneId:FBgn0064237] [FBtr0086668]	Idgf5	Imaginal disc growth factor 5	-2.98452	< 0.0001	-33.6522	< 0.0001
A_09_P220660		Rep: CG5773-PA - Drosophila melanogaster (Fruit fly), complete [TC242243]			-3.03019	< 0.0001	-7.44525	< 0.0001
A_09_P090035		Drosophila melanogaster AT11348 full insert cDNA. [BT012340]			-3.49844	0.000384155	-31.4887	< 0.0001
A_09_P035991	FBtr0078959	CG9780 [Source:FlyBase;GeneId:FBgn0037230] [FBtr0078959]	CG9780	CG9780 gene product from transcript CG9780-RA	-3.63519	< 0.0001	-9.6396	< 0.0001
A_09_P041041	FBtr0077219	CG1678 [Source:FlyBase;GeneId:FBgn0031176] [FBtr0077219]	CG1678	CG1678 gene product from transcript CG1678-RA	-3.69118	< 0.0001	31.3134	< 0.0001
A_09_P090065		Drosophila melanogaster AT23078 full insert cDNA. [AY089409]			-4.01905	< 0.0001	-5.26176	< 0.0001
A_09_P008941	FBtr0086813	CG5773 [Source:FlyBase;GeneId:FBgn0034290] [FBtr0086813]	CG5773	CG5773 gene product from transcript CG5773-RA	-4.18937	< 0.0001	-6.74438	< 0.0001
A_09_P010561	FBtr0072633	CG9116 [Source:FlyBase;GeneId:FBgn0004429] [FBtr0072633]	LysP	Lysozyme P	-4.87424	< 0.0001	32.2683	< 0.0001
A_09_P025696	FBtr0086292	CG13421 [Source:FlyBase;GeneId:FBgn0034509] [FBtr0086292]	Obp57c	Odorant-binding protein 57c	-5.09019	< 0.0001	-60.3883	< 0.0001
A_09_P056531	FBtr0086294	CG30141 [Source:FlyBase;GeneId:FBgn0043535] [FBtr0086294]	Obp57a	Odorant-binding protein 57a	-5.49498	< 0.0001	-26.3997	< 0.0001
A_09_P025726	FBtr0086268	CG13427 [Source:FlyBase;GeneId:FBgn0034514] [FBtr0086268]	CG13427	CG13427 gene product from transcript CG13427-RA	-5.60265	0.000266781	-6.55543	< 0.0001
A_09_P181490	FBtr0070583	CG2849 [Source:FlyBase;GeneId:FBgn0015286] [FBtr0070583]	Rala	Ras-related protein	-5.8148	< 0.0001	-8.37684	< 0.0001
A_09_P198745	FBtr0087537	CG8523 [Source:FlyBase;GeneId:FBgn0010241] [FBtr0087537]	Mdr50	Multi drug resistance 50	-5.8404	< 0.0001	-4.42998	< 0.0001
A_09_P052086	FBtr0070583	CG2849 [Source:FlyBase;GeneId:FBgn0015286] [FBtr0070583]	Rala	Ras-related protein	-6.03093	< 0.0001	-7.39441	< 0.0001
A_09_P186355	FBtr0086268	CG13427 [Source:FlyBase;GeneId:FBgn0034514] [FBtr0086268]	CG13427	CG13427 gene product from transcript CG13427-RA	-6.04913	< 0.0001	-6.19208	< 0.0001
A_09_P012076	FBtr0087537	CG8523 [Source:FlyBase;GeneId:FBgn0010241] [FBtr0087537]	Mdr50	Multi drug resistance 50	-6.08158	< 0.0001	-6.18731	< 0.0001
A_09_P003531	FBtr0302711	CG42673 [Source:FlyBase;GeneId:FBgn0261555] [FBtr0302711]	CG42673	CG42673 gene product from transcript CG42673-RD	-7.43232	< 0.0001	-4.32247	< 0.0001
A_09_P044531	FBtr0080237	CG4922 [Source:FlyBase;GeneId:FBgn0003313] [FBtr0080237]	sala	spalt-adjacent	-7.95657	< 0.0001	-5.17729	< 0.0001
A_09_P187825		Rep: RE66462p - Drosophila melanogaster (Fruit fly), complete [TC241367]			-8.28257	< 0.0001	-28.6851	< 0.0001
A_09_P063911	FBtr0080835	CG4440 [Source:FlyBase;GeneId:FBgn0040984] [FBtr0080835]	CG4440	CG4440 gene product from transcript CG4440-RA	-9.04742	< 0.0001	-8.55537	< 0.0001
A_09_P078421	FBtr0075620	CG5185 [Source:FlyBase;GeneId:FBgn0026320] [FBtr0075620]	Tom	Twin of m4	-9.63146	< 0.0001	-15.4291	< 0.0001
A_09_P111335	FBtr0087522	CG18327 [Source:FlyBase;GeneId:FBgn0033904] [FBtr0087522]	CG18327	CG18327 gene product from transcript CG18327-RA	-10.1404	< 0.0001	-15.066	< 0.0001
A_09_P063026	FBtr0075673	CG12487 [Source:FlyBase;GeneId:FBgn0040487] [FBtr0075673]	BobA	Brother of Bearded A	-11.7275	< 0.0001	-25.8445	< 0.0001
A_09_P074291	FBtr0082606	CG10035 [Source:FlyBase;GeneId:FBgn0038028] [FBtr0082606]	CG10035	CG10035 gene product from transcript CG10035-RA	-14.0928	< 0.0001	-6.45754	< 0.0001
A_09_P074191	FBtr0082625	CG4830 [Source:FlyBase;GeneId:FBgn0037996] [FBtr0082625]	CG4830	CG4830 gene product from transcript CG4830-RA	-16.7148	< 0.0001	-4.32227	< 0.0001
A_09_P112760		Drosophila melanogaster IP01825 full insert cDNA. [BT024444]			-17.0451	< 0.0001	-30.0651	< 0.0001
A_09_P007031	FBtr0087871	CG8768 [Source:FlyBase;GeneId:FBgn0033769] [FBtr0087871]	CG8768	CG8768 gene product from transcript CG8768-RA	-21.6457	< 0.0001	-76.4213	< 0.0001
A_09_P059791	FBtr0273369	CG31410 [Source:FlyBase;GeneId:FBgn0051410] [FBtr0273369]	Npc2e	Niemann-Pick type C-2e	-24.0118	< 0.0001	-3.05112	0.000183666
A_09_P199915	FBtr0087871	CG8768 [Source:FlyBase;GeneId:FBgn0033769] [FBtr0087871]	CG8768	CG8768 gene product from transcript CG8768-RA	-28.0666	< 0.0001	-279.589	< 0.0001
A_09_P015651	FBtr0072462	CG32475 [Source:FlyBase;GeneId:FBgn0052475] [FBtr0072462]	mthl8	methuselah-like 8	-37.9236	< 0.0001	-194.08	< 0.0001
A_09_P218255	FBtr0085644	CG15534 [Source:FlyBase;GeneId:FBgn0039769] [FBtr0085644]	CG15534	CG15534 gene product from transcript CG15534-RA	-42.8252	< 0.0001	-4.95514	< 0.0001
A_09_P054236	FBtr0076531	CG4665 [Source:FlyBase;GeneId:FBgn0035964] [FBtr0076531]	Dhpr	Dihydropteridine reductase	-60.4894	< 0.0001	-74.6362	< 0.0001
A_09_P006061	FBtr0088359	CG12905 [Source:FlyBase;GeneId:FBgn0033508] [FBtr0088359]	Obp46a	Odorant-binding protein 46a	-62.7527	< 0.0001	-125.561	< 0.0001
A_09_P061366	FBtr0085644	CG15534 [Source:FlyBase;GeneId:FBgn0039769] [FBtr0085644]	CG15534	CG15534 gene product from transcript CG15534-RA	-66.7033	< 0.0001	-5.27384	< 0.0001
A_09_P043221	FBtr0087784	CG3821 [Source:FlyBase;GeneId:FBgn0002069] [FBtr0087784]	Aats-asp	Aspartyl-tRNA synthetase	-183.733	< 0.0001	-152.742	< 0.0001
A_09_P010626	FBtr0075359	CG4086 [Source:FlyBase;GeneId:FBgn0004465] [FBtr0075359]	Su(P)	Suppressor of ref(2)P sterility	-1707.89	< 0.0001	-1865.46	< 0.0001
