# Supplementary material for: Nubbin isoform antagonism governs Drosophila intestinal immune homeostasis
Source: PLoS Pathog. 2018 Mar 2;14(3):e1006936. doi: 10.1371/journal.ppat.1006936 (PMC5851638; doi:10.1371/journal.ppat.1006936)
Supplement: S3 Table — (XLSX) [file ppat.1006936.s010.xlsx]

## Sheet: Sheet1
Tissue	Up/down regulated	GO-ID	Description	p-value	corrected p-value	cluster frequency	total frequency	genes
Rest	Up	6952	defense response	4.8019e-23	7.1981e-20	40/340 11.7%	163/9552 1.7%	CG31770 CG10812 CG32283 CG32282 CG10810 CG9675 CG7496 CG6186 CG11709 CG1365 RAL-A CG1367 CG4099 CG18372 CG1385 CG2056 CG13422 CG15066 CG7629 CG4437 CG10794 CG10332 CG18279 CG12789 CG10146 CG16705 CG7002 CG8175 CG9681 CG3212 4 CG9733 CG1373 AND CG18108 CG1857 CG18106 CG16844 CG12763 CG15231
Rest	Up	9617	response to bacterium	5.7249e-19	4.2908e-16	25/340 7.3%	71/9552 0.7%	CG10810 CG9675 CG7496 CG11709 CG1365 CG3666 CG1367 CG4099 CG18372 CG1385 CG2056 CG13422 CG15066 CG7629 CG10794 CG18279 CG10146 CG16705 ORF1 CG8175 CG9358 CG1373 AND CG16844 CG12763
Rest	Up	51707	response to other organism	1.1685e-18	5.8384e-16	32/340 9.4%	130/9552 1.3%	CG10812 CG32283 CG32282 CG10810 CG9675 CG7496 CG11709 CG1365 CG3666 CG1367 CG4099 CG18372 CG1385 CG2056 CG16756 CG13422 CG15066 CG7629 CG10794 CG18279 CG10146 CG16705 ORF1 CG8175 CG1179 4 CG9358 CG1373 AND CG1857 CG16844 CG12763
Rest	Up	9607	response to biotic stimulus	6.3067e-18	2.3634e-15	32/340 9.4%	137/9552 1.4%	CG10812 CG32283 CG32282 CG10810 CG9675 CG7496 CG11709 CG1365 CG3666 CG1367 CG4099 CG18372 CG1385 CG2056 CG16756 CG13422 CG15066 CG7629 CG10794 CG18279 CG10146 CG16705 ORF1 CG8175 CG1179 4 CG9358 CG1373 AND CG1857 CG16844 CG12763
Rest	Up	2376	immune system process	5.4672e-17	1.6391e-14	38/340 11.1%	211/9552 2.2%	CG31770 C CG10810 CG9675 CG7496 CG11709 CG1365 RAL-A CG1367 CG4099 CG18372 CG1385 CG2056 CG16756 CG15066 CG7629 CG4437 CG10794 CG13780 CG18279 CG10146 CG16705 CG7002 ORF1 CG8175 CG9681 CG18144 CG3212 CG6127 CG1179 4 CG1373 AND CG1857 CG16844 CG12763 CG15231 CG3978
Rest	Up	42742	defense response to bacterium	9.6275e-17	2.4053e-14	22/340 6.4%	63/9552 0.6%	CG10146 CG16705 CG10810 CG9675 CG7496 CG8175 CG11709 CG1365 CG1367 CG4099 CG18372 CG1373 CG1385 CG2056 AND CG13422 CG16844 CG12763 CG15066 CG7629 CG10794 CG18279
Rest	Up	6955	immune response	1.8678e-16	3.9997e-14	33/340 9.7%	163/9552 1.7%	CG31770 CG10810 CG9675 CG7496 CG11709 CG1365 RAL-A CG1367 CG4099 CG18372 CG1385 CG2056 CG16756 CG15066 CG7629 CG4437 CG10794 CG18279 CG10146 CG16705 CG7002 ORF1 CG8175 CG9681 CG3212 CG1179 4 CG1373 AND CG1857 CG16844 CG12763 CG15231
Rest	Up	19731	antibacterial humoral response	1.6234e-15	3.0419e-13	15/340 4.4%	27/9552 0.2%	CG10146 CG10810 CG8175 CG1365 CG1367 CG18372 CG1373 CG1385 AND CG16844 CG12763 CG15066 CG7629 CG10794 CG18279
Rest	Up	51704	multi-organism process	4.947e-14	8.2396e-12	39/340 11.4%	271/9552 2.8%	A CG10812 CG32283 CG32282 CG10810 CG15505 CG10118 CG9675 CG7496 CG11709 CG1365 CG3666 CG1367 CG4099 CG18372 CG1385 CG2056 CG16756 CG13422 CG6917 CG15066 CG7629 CG10794 CG18279 11 CG10146 CG16705 ORF1 CG8175 CG1179 4 CG1152 CG9358 CG1373 AND CG1857 CG16844 TO CG12763
Rest	Up	6950	response to stress	1.5563e-13	2.3329e-11	56/340 16.4%	536/9552 5.6%	CG31770 CG6186 CG8913 CG1365 CG1367 CG2056 CG13422 CG7629 CG4437 CG10794 CG18279 HAIRY CG10146 NOD IP CG7002 CG8175 4 CG31508 CG9733 CG1373 AND CG18108 CG1857 CG14027 CG18106 CG16844 CG12763 CG15231 CG12002 CG10812 CG32283 CG32282 CG10810 CG31193 CG9675 CG7496 CG4461 CG11709 RAL-A CG4099 CG18372 CG7003 CG1385 CG15066 CG10332 CG8937 CG12789 CG16705 CG12505 ORF1 CG9681 CG6646 CG3212 TO CG17795
Rest	Up	6959	humoral immune response	2.329e-12	3.1739e-10	21/340 6.1%	88/9552 0.9%	CG10146 CG10810 CG7002 ORF1 CG8175 CG1365 CG1179 CG1367 4 CG18372 CG1373 CG1385 AND CG1857 CG16756 CG16844 CG12763 CG15066 CG7629 CG10794 CG18279
Rest	Up	19730	antimicrobial humoral response	5.021e-12	6.272e-10	19/340 5.5%	73/9552 0.7%	CG10146 CG10810 ORF1 CG8175 CG1365 CG1179 CG1367 CG18372 CG1373 CG1385 AND CG1857 CG16756 CG16844 CG12763 CG15066 CG7629 CG10794 CG18279
Rest	Up	50832	defense response to fungus	3.669e-11	4.2306e-09	12/340 3.5%	27/9552 0.2%	CG1365 CG1367 CG10812 CG32283 CG16705 CG1373 CG32282 CG10810 CG2056 CG9675 CG1857 CG8175
Rest	Up	9620	response to fungus	1.027e-10	1.0996e-08	12/340 3.5%	29/9552 0.3%	CG1365 CG1367 CG10812 CG32283 CG16705 CG1373 CG32282 CG10810 CG2056 CG9675 CG1857 CG8175
Rest	Up	50830	defense response to Gram-positive bacterium	4.7388e-10	4.7357e-08	11/340 3.2%	26/9552 0.2%	CG1365 CG1367 CG16705 CG1373 CG1385 CG2056 AND CG9675 CG7496 CG8175 CG11709
Rest	Up	50896	response to stimulus	6.2794e-10	5.883e-08	83/340 24.4%	1194/9552 12.5%	CG31770 CG10118 CG6186 CG7592 CG8913 CG1365 CG3666 CG1367 CG2056 CG13422 CG7629 CG4437 CG10794 CG18279 11 HAIRY CG10146 NOD IP FOR CG8256 CG7002 CG7241 CG3360 CG8175 2 CG1179 3 4 CG31508 5 CG9733 DISC CG1373 RH AND CG18108 CG1857 CG17534 CG14027 CG18106 CG16844 CG12763 CG15231 CG12002 A B C CG10812 CG32283 CG32282 CG10810 CG31193 CG15505 CG9675 CG7496 CG4461 CG11709 RAL-A CG4099 CG18372 CG7003 CG…
Rest	Up	50829	defense response to Gram-negative bacterium	2.9475e-09	2.599e-07	11/340 3.2%	30/9552 0.3%	CG1365 CG10146 CG1367 CG4099 CG16705 CG1373 CG10810 CG2056 CG13422 CG12763 CG8175
Rest	Up	6508	proteolysis	1.1637e-06	9.6909e-05	47/340 13.8%	636/9552 6.6%	CG11668 DMEL\CG18754 CG9631 CG9675 CG8881 CG3097 CG11529 CG9372 CG9649 CG17240 CG6337 CG3088 CG2056 CG17988 CG18557 CG10073 CG6639 CG18477 CG30002 CG8738 CG32277 CG31681 CG11951 CG16705 CG33329 CG30090 CG30091 CG8550 CG18188 CG8329 CG18563 CG17012 CG1773 NOT CG9416 CG9733 CG31704 CG9897 CG2045 CG11670 CG32834 CG14642 CG4927 CG17239 CG31445 CG33462 CG14780
Rest	Down	6508	proteolysis	6.8858e-36	7.8291e-33	70/184 38.0%	636/9566 6.6%	CG10477 CG30083 CG9850 CG8562 CG8560 CG3344 CG6457 CG18030 CG7025 CG7542 CG12374 CG10475 CG10472 CG31265 CG30371 CG33127 CG11912 CG11911 CG2071 CG8773 CG9780 CG6071 CG17571 CG18585 CG13095 NOT CG7118 CG7754 CG6467 CG14820 CG31267 CG13374 CG31266 CG31343 CG2229 CG31034 CG7170 CG32483 CG18180 CG6483 CG9672 CG18211 CG8579 CG18493 CG8774 CG12351 CG12350 CG31039 CG16997 CG30025 CG1304 CG18179 CG31233 …
Rest	Down	19538	protein metabolic process	6.4031e-15	3.6401e-12	82/184 44.5%	1873/9566 19.5%	CG10477 CG30083 CG9850 CG8562 CG8560 CG3344 CG6457 CG18030 CG7025 CG7542 CG12374 CG3821 CG10475 CG10472 CG31265 CG30371 CG33127 CG11912 CG11911 CG2071 CG8773 CG9780 CG6071 CG17571 CG18585 2 CG13095 NOT CG7118 4 CG7754 CG6467 AND CG14820 CG31267 CG13374 CG31266 CG31343 CG2229 CG31034 CG7170 C CG32483 CG18180 CG6483 CG9672 CG8858 CG18211 CG8415 CG8579 CG18493 CG7125 CG8774 CG12351 CG12350 CG31039 C…
Rest	Down	44238	primary metabolic process	3.9529e-13	1.4981e-10	113/184 61.4%	3388/9566 35.4%	CG9850 CG2772 CG3344 CG6457 CG18030 CG7025 CG7542 CG31265 CG12602 CG11912 CG11911 CG8773 CG9466 CG5380 CG6071 CG17571 CG5932 2 CG13095 CG7678 4 CG6467 CG31148 CG30059 CG31267 CG13374 CG31266 A C D CG14934 CG18180 CG9672 CG8858 CG18211 CG8579 CG8577 CG7125 CG12351 CG12350 CG30025 CG1304 CG18179 CG31233 CG10725 L2 CG8871 CG6295 CG8869 CG18681 CG8867 CG6048 CG17192 CG17633 CG14125 CG3734 CELL CG1747…
Rest	Down	43170	macromolecule metabolic process	5.112e-12	1.2555e-09	96/184 52.1%	2707/9566 28.2%	CG10477 CG30083 CG9850 CG8562 CG8560 CG3344 CG6457 CG18030 CG7025 CG7542 CG12374 CG3821 CG10475 CG10472 CG31265 CG30371 CG33127 CG17814 CG11912 CG11911 CG2071 CG8773 CG5380 CG9780 CG6071 CG17571 CG18585 2 CG13095 NOT CG7118 4 CG7754 CG6467 AND CG6146 CG14820 CG30059 CG31267 CG13374 CG31266 CG31343 CG2229 CG31034 CG7170 C CG32483 D CG18180 CG5154 CG6483 CG9672 CG8858 CG18211 CG8415 CG8579 CG18493 …
Rest	Down	8152	metabolic process	5.521e-12	1.2555e-09	126/184 68.4%	4171/9566 43.6%	CG9850 CG2772 CG4830 CG3344 CG6457 CG18030 CG7025 CG7542 CG32984 CG31265 CG12602 CG11912 CG11911 CG8773 CG9466 CG5380 CG6071 CG17571 CG5932 2 CG13095 CG8768 CG7678 CG8129 4 CG6467 CG31148 CG30059 CG31267 CG13374 CG31266 A C D CG14934 CG18180 CG9672 CG8858 CG18211 CG8579 CG8577 CG7125 CG9027 CG12351 CG12350 CG30025 CG1304 CG18179 CG31233 CG10725 L2 CG8871 CG6295 CG8869 CG4665 CG18681 CG8867 CG6048…
Gut	Up	6959	humoral immune response	2.9111e-10	2.6112e-07	11/85 12.9%	89/9569 0.9%	LYSX CG1365 CG10146 4 CG18372 CG9116 AND CG12763 CG8175 CG10794 CG9120
Gut	Up	19730	antimicrobial humoral response	8.0493e-10	3.6101e-07	10/85 11.7%	74/9569 0.7%	LYSX CG1365 CG10146 CG18372 CG9116 AND CG12763 CG8175 CG10794 CG9120
Gut	Up	51707	response to other organism	1.4678e-09	3.8904e-07	12/85 14.1%	131/9569 1.3%	LYSX CG1365 CG10146 4 CG18372 CG9116 AND CG12763 CG8175 CG10794 CG9120 CG32279
Gut	Up	6952	defense response	1.7349e-09	3.8904e-07	13/85 15.2%	164/9569 1.7%	CG10146 CG8175 CG9120 LYSX CG1365 4 CG18372 AND CG12763 CG15231 CG10794 CG10332 CG32279
Gut	Up	19731	antibacterial humoral response	2.6116e-09	4.0061e-07	7/85 8.2%	27/9569 0.2%	CG1365 CG10146 CG18372 AND CG12763 CG8175 CG10794
Gut	Up	9607	response to biotic stimulus	2.6797e-09	4.0061e-07	12/85 14.1%	138/9569 1.4%	LYSX CG1365 CG10146 4 CG18372 CG9116 AND CG12763 CG8175 CG10794 CG9120 CG32279
Gut	Up	51704	multi-organism process	1.3131e-08	1.6826e-06	15/85 17.6%	272/9569 2.8%	A CG10146 CG8175 CG9120 LYSX CG1365 4 CG18372 CG9116 AND TO CG12763 CG10794 CG32279 CG2647
Gut	Up	6955	immune response	1.9138e-08	2.1459e-06	12/85 14.1%	164/9569 1.7%	LYSX CG1365 CG10146 4 CG18372 CG9116 AND CG12763 CG8175 CG15231 CG10794 CG9120
Gut	Up	2376	immune system process	3.253e-07	3.2421e-05	12/85 14.1%	212/9569 2.2%	LYSX CG1365 CG10146 4 CG18372 CG9116 AND CG12763 CG8175 CG15231 CG10794 CG9120
Gut	Up	6950	response to stress	8.187e-07	7.3437e-05	18/85 21.1%	537/9569 5.6%	HAIRY CG10146 IP CG8175 CG9120 LYSX CG1365 4 CG18372 CG7003 AND TO CG12763 CG15231 CG10794 CG10332 CG32279 CG2647
Gut	Up	42742	defense response to bacterium	1.2575e-06	0.00010255	7/85 8.2%	63/9569 0.6%	CG1365 CG10146 CG18372 AND CG12763 CG8175 CG10794
Gut	Up	9617	response to bacterium	2.8546e-06	0.00021339	7/85 8.2%	71/9569 0.7%	CG1365 CG10146 CG18372 AND CG12763 CG8175 CG10794
Gut	Down	7602	phototransduction	2.2639e-16	3.2011e-13	18/262 6.8%	49/9568 0.5%	RH6 CG10888 CG8770 CG5192 CG5711 2 CG5962 CG9668 CG7875 CG4550 CG5279 CG5125 6 RH CG6518 CG16740 CG3504 CG31783
Gut	Down	9583	detection of light stimulus	1.6799e-15	1.1877e-12	18/262 6.8%	54/9568 0.5%	RH6 CG10888 CG8770 CG5192 CG5711 2 CG5962 CG9668 CG7875 CG4550 CG5279 CG5125 6 RH CG6518 CG16740 CG3504 CG31783
Gut	Down	45165	cell fate commitment	2.9097e-15	1.3715e-12	33/262 12.5%	230/9568 2.4%	CG32120 BARBU CG8365 CG3096 CG13906 EYE CG4158 CG10393 CG7508 CG31695 11 GH HAIRY CG11895 CG10108 IN CG6099 CG5185 POL CG6096 1 CG2102 CG2047 2 CG7895 RH CG17579 CG34395 CG3839 SENSE CG12487 CG3956 CG17334
Gut	Down	9582	detection of abiotic stimulus	1.3839e-14	4.8919e-12	18/262 6.8%	60/9568 0.6%	RH6 CG10888 CG8770 CG5192 CG5711 2 CG5962 CG9668 CG7875 CG4550 CG5279 CG5125 6 RH CG6518 CG16740 CG3504 CG31783
Gut	Down	9416	response to light stimulus	4.545e-14	1.2853e-11	22/262 8.3%	104/9568 1.0%	11 RH6 B CG10888 CG8770 CG5192 CG5711 2 CG5962 CG9668 CG7875 CG4550 CG5279 CG5125 6 RH CG6518 CG16740 CG3504 CG31783 CG2647 CG18345
Gut	Down	9581	detection of external stimulus	6.5915e-14	1.5534e-11	18/262 6.8%	65/9568 0.6%	RH6 CG10888 CG8770 CG5192 CG5711 2 CG5962 CG9668 CG7875 CG4550 CG5279 CG5125 6 RH CG6518 CG16740 CG3504 CG31783
Gut	Down	7601	visual perception	2.7678e-13	5.591e-11	15/262 5.7%	44/9568 0.4%	RH6 CG10888 CG8770 CG5192 CG5711 CG5962 CG9668 CG7875 CG4550 CG5279 CG5125 RH CG6518 CG16740 CG3504
Gut	Down	50953	sensory perception of light stimulus	4.0511e-13	7.1603e-11	15/262 5.7%	45/9568 0.4%	RH6 CG10888 CG8770 CG5192 CG5711 CG5962 CG9668 CG7875 CG4550 CG5279 CG5125 RH CG6518 CG16740 CG3504
Gut	Down	9314	response to radiation	5.8671e-13	9.2178e-11	22/262 8.3%	117/9568 1.2%	11 RH6 B CG10888 CG8770 CG5192 CG5711 2 CG5962 CG9668 CG7875 CG4550 CG5279 CG5125 6 RH CG6518 CG16740 CG3504 CG31783 CG2647 CG18345
Gut	Down	48513	organ development	5.5918e-12	7.9068e-10	72/262 27.4%	1155/9568 12.0%	CG16738 CG8365 CG11849 CG7230 CG8361 CG10917 EYE CG1365 CG3388 CG4158 CG4677 CG4550 CG10393 CG14994 CG7508 CG4319 11 HAIRY CG10108 CG14426 IN CG16801 IP CG8333 CG7760 CG5185 POL CG2189 1 CG2102 2 CG8328 CG4722 NOT 4 CG3396 CG1691 RH AND CG17579 CG1934 CG4807 CG3839 SENSE CG12487 CG3956 CG6868 A B CG32120 BARBU G CG5154 CG3096 CG7960 BY X CG11186 CG6518 CG1744 CG18455 GH CG11895 CG32490 CG6099 CG6…
Gut	Down	8052	sensory organ boundary specification	9.5966e-12	1.2336e-09	11/262 4.1%	24/9568 0.2%	B CG32120 CG10108 BARBU CG10393 CG8365 CG3096 CG5185 SENSE CG7508 CG12487
Gut	Down	51606	detection of stimulus	1.6155e-11	1.9036e-09	19/262 7.2%	99/9568 1.0%	RH6 CG10888 CG8770 CG5192 CG5711 2 CG5962 CG9668 CG7875 CG4550 CG5279 CG5125 6 RH AND CG6518 CG16740 CG3504 CG31783
Gut	Down	48869	cellular developmental process	1.8307e-11	1.9913e-09	69/262 26.3%	1107/9568 11.5%	CG8365 CG13906 CG8361 CG10917 EYE CG4158 CG4677 CG4550 CG2175 CG10393 CG14994 CG7508 CG4319 CG31695 11 HAIRY CG10108 IN CG5185 POL 1 CG18024 CG2102 2 CG8328 CG4722 NOT 4 5 CG1691 CG1130 RH AND CG17579 CG4807 CG3839 CG4609 SENSE CG12487 CG3956 CG6868 CG17334 A B CG32120 BARBU G CG3096 CG7449 CG11062 CG6519 CG1744 CG18455 GH CG11895 CG11213 CG10129 CG32490 CG6099 CG9048 CG9046 CG6096 CG8704 CG2047 …
Gut	Down	30154	cell differentiation	2.5166e-11	2.5418e-09	67/262 25.5%	1064/9568 11.1%	CG8365 CG13906 CG8361 CG10917 EYE CG4158 CG4677 CG4550 CG2175 CG10393 CG14994 CG7508 CG4319 CG31695 11 HAIRY CG10108 IN CG5185 POL 1 CG18024 CG2102 2 CG8328 CG4722 NOT 4 CG1691 CG1130 RH CG17579 CG4807 CG3839 CG4609 SENSE CG12487 CG3956 CG6868 CG17334 A B CG32120 BARBU G CG3096 CG7449 CG11062 CG6519 CG1744 CG18455 GH CG11895 CG11213 CG10129 CG32490 CG6099 CG9048 CG9046 CG6096 CG8704 CG2047 CG7895…
Gut	Down	16360	sensory organ precursor cell fate determination	2.9015e-11	2.7352e-09	10/262 3.8%	20/9568 0.2%	CG32120 CG10108 BARBU CG10393 CG8365 CG3096 CG5185 SENSE CG7508 CG12487
Gut	Down	7399	nervous system development	3.3586e-11	2.9682e-09	53/262 20.2%	733/9568 7.6%	CG8365 CG7230 CG13906 CG8361 EYE CG3388 CG4158 CG4550 CG10393 CG14994 CG7508 CG4319 11 HAIRY CG10108 IN CG16801 IP CG8333 POL CG2189 1 CG18024 CG2102 2 CG8328 CG4722 NOT 4 CG1691 CG1130 RH AND CG17579 CG4807 CG3839 CG4609 SENSE CG3956 A B CG32120 CG11062 CG1744 CG18455 GH CG11895 CG32490 CG6096 CG8704 CG2047 CG34395 CG16987
Gut	Down	32501	multicellular organismal process	3.6163e-11	3.0079e-09	126/262 48.0%	2782/9568 29.0%	CG2939 CG8365 CG8361 EYE CG4158 CG4677 CG4550 CG5125 CG10393 CG14994 CG13421 CG18314 CG6736 CG4319 CG3504 11 CG32475 CG12205 IN CG16801 CG14901 IP CG8770 POL 1 CG18024 2 CG4722 4 5 CG1691 6 RH CG17579 CG4609 SENSE CG33200 CG6868 22 A B CG30141 BARBU G CG8462 CG5192 CG9668 BY X CG18455 CG11895 CG9048 CG12905 CG9046 CG7659 CG7895 CG15457 TO CG2647 CG16738 CG11849 CG7230 CG13906 CG10917 CG18111 CG13…
Gut	Down	7600	sensory perception	4.3675e-11	3.4309e-09	29/262 11.0%	252/9568 2.6%	RH6 CG30141 56H CG8462 CG5192 CG18111 CG5962 CG9668 CG4550 CG5125 CG13421 CG31558 CG6518 CG7508 CG3504 CG14901 CG10888 CG12905 CG8770 CG5711 4 CG6642 CG7875 5 CG5279 RH CG6641 CG15457 CG16740
Gut	Down	1709	cell fate determination	1.4904e-10	1.1092e-08	20/262 7.6%	125/9568 1.3%	11 GH CG32120 CG10108 IN BARBU CG8365 CG3096 CG5185 1 CG2102 2 CG7895 CG10393 CG34395 CG3839 SENSE CG7508 CG12487 CG3956
Gut	Down	7423	sensory organ development	2.1826e-10	1.5431e-08	37/262 14.1%	420/9568 4.3%	A B CG32120 BARBU CG8365 CG11849 CG3096 CG8361 CG10917 EYE CG4550 CG7960 CG10393 CG11186 CG7508 CG1744 CG18455 HAIRY CG11895 CG10108 CG8333 CG6099 CG7760 CG5185 POL CG6096 CG7659 1 2 CG8328 4 CG3396 RH CG17579 SENSE CG12487 CG3956
Gut	Down	48731	system development	4.0024e-10	2.695e-08	79/262 30.1%	1455/9568 15.2%	CG16738 CG8365 CG11849 CG7230 CG13906 CG8361 CG10917 EYE CG1365 CG3388 CG4158 CG4677 CG4550 CG10393 CG14994 CG7508 CG4319 11 HAIRY CG10108 CG14426 IN CG16801 IP CG8333 CG7760 CG5185 POL CG2189 1 CG18024 CG2102 2 CG8328 CG4722 NOT 4 CG3396 CG1691 CG1130 RH AND CG17579 CG1934 CG4807 CG3839 CG4609 SENSE CG12487 CG3956 CG6868 A B CG32120 BARBU G CG5154 CG3096 CG7960 BY X CG11186 CG11062 CG6518 CG1744…
Gut	Down	9605	response to external stimulus	1.2162e-09	7.8168e-08	23/262 8.7%	186/9568 1.9%	11 RH6 CG10888 CG8770 CG8361 CG5192 CG5711 2 CG5962 CG9668 CG7875 CG4550 CG5279 CG5125 6 RH CG14994 TO CG6518 CG16740 CG3504 CG31783 CG2647
Gut	Down	48859	formation of anatomical boundary	1.3378e-09	8.2243e-08	12/262 4.5%	44/9568 0.4%	B CG32120 4 CG10108 BARBU CG10393 CG8365 CG3096 CG5185 SENSE CG7508 CG12487
Gut	Down	50890	cognition	1.5474e-09	9.1168e-08	31/262 11.8%	330/9568 3.4%	RH6 CG30141 56H CG8462 CG5192 CG18111 CG5962 CG9668 CG4550 CG5125 CG13421 CG31558 CG6518 CG7508 CG3504 CG14901 CG10888 FOR CG12905 CG8770 CG5711 4 CG6642 CG7875 5 CG5279 RH CG6641 CG15457 CG16740 CG2647
Gut	Down	10160	formation of organ boundary	3.2908e-09	1.8613e-07	11/262 4.1%	38/9568 0.3%	B CG32120 CG10108 BARBU CG10393 CG8365 CG3096 CG5185 SENSE CG7508 CG12487
Gut	Down	45449	regulation of transcription	3.6109e-09	1.9638e-07	49/262 18.7%	736/9568 7.6%	CG2939 CG16738 CG8365 CG11849 CG7230 CG13906 CG8361 EYE CG3388 CG4158 CG4677 CG10393 CG5927 CG7508 CG14112 HAIRY IN CG16801 CG8333 CG7760 POL CG2189 1 CG18024 CG2102 2 CG8328 NOT CG5413 CG1130 CG3839 SENSE CG3956 CG17334 B CG32120 CG5545 CG7960 CG11186 CG18455 GH CG6096 CG8704 CG7659 CG2047 CG7895 CG34395 CELL CG2647
Gut	Down	48645	organ formation	6.0222e-09	3.1538e-07	11/262 4.1%	40/9568 0.4%	B CG32120 CG10108 BARBU CG10393 CG8365 CG3096 CG5185 SENSE CG7508 CG12487
Gut	Down	6357	regulation of transcription from RNA polymerase II promoter	6.5724e-09	3.3191e-07	22/262 8.3%	186/9568 1.9%	GH HAIRY IN CG8333 CG8365 CG13906 CG8361 CG8704 CG7659 1 CG2102 CG2047 2 CG8328 CG7960 CG34395 CG3839 CG5927 CELL CG3956 CG14112 CG2647
Gut	Down	32502	developmental process	1.6004e-08	7.5457e-07	100/262 38.1%	2200/9568 22.9%	CG2939 CG8365 CG8361 EYE CG4158 CG4677 CG4550 CG10393 CG14994 CG18314 CG4319 11 CG32475 CG12205 IN CG16801 IP POL 1 CG18024 2 CG4722 4 5 CG1691 RH CG17579 CG4609 SENSE CG33200 CG6868 CG31783 CG17334 22 A B BARBU G BY X CG18455 CG11895 CG9048 CG9046 CG7659 CG7895 TO CG2647 CG16738 CG11849 CG7230 CG13906 CG10917 CG1365 CG3388 CG2175 CG7508 CG31695 HAIRY CG10108 CG14426 CG8333 CG7760 CG5185 CG2189 C…
Gut	Down	9628	response to abiotic stimulus	1.6175e-08	7.5457e-07	24/262 9.1%	230/9568 2.4%	11 22 RH6 B CG10888 CG8770 CG5192 CG5711 2 CG5962 CG9668 CG7875 CG4550 CG5279 CG5125 6 RH CG14994 CG6518 CG16740 CG3504 CG31783 CG2647 CG18345
Gut	Down	7603	phototransduction, visible light	1.6543e-08	7.5457e-07	8/262 3.0%	19/9568 0.1%	CG5711 CG5962 CG7875 CG5125 CG8770 CG6518 CG3504 CG31783
Gut	Down	6952	defense response	1.9471e-08	8.6035e-07	20/262 7.6%	164/9568 1.7%	CG10146 CG10812 CG7250 CG8175 CG9120 LYSX CG1365 CG8856 4 CG18372 AND X CG2849 CG12763 CG15231 CG10794 CG10332 CG31741 CG32279 CG31783
Gut	Down	48856	anatomical structure development	2.2575e-08	9.6731e-07	89/262 33.9%	1879/9568 19.6%	CG16738 CG8365 CG11849 CG7230 CG13906 CG8361 CG10917 EYE CG1365 CG3388 CG4158 CG4677 CG4550 CG2175 CG10393 CG14994 CG7508 CG4319 CG31695 11 HAIRY CG10108 CG14426 IN CG16801 IP CG8333 CG7760 CG5185 POL CG2189 1 CG18024 CG2102 2 CG8328 CG4722 NOT 4 CG3396 5 CG1691 CG1130 RH AND CG17579 CG1934 CG4807 CG3839 CG4609 SENSE CG12487 CG3956 CG6868 A B CG32120 BARBU G CG5154 CG3096 CG7449 CG7960 BY X CG111…
Gut	Down	7275	multicellular organismal development	2.5033e-08	1.0381e-06	91/262 34.7%	1943/9568 20.3%	CG2939 CG16738 CG8365 CG11849 CG7230 CG13906 CG8361 CG10917 EYE CG1365 CG3388 CG4158 CG4677 CG4550 CG10393 CG14994 CG18314 CG7508 CG4319 CG31695 11 CG32475 CG12205 HAIRY CG10108 CG14426 IN CG16801 IP CG8333 CG7760 CG5185 POL CG2189 1 CG18024 CG2102 2 CG8328 CG4722 NOT 4 CG3396 CG1691 CG1130 RH CG6146 AND CG17579 CG1934 CG4807 CG3839 CG4609 SENSE CG12487 CG33200 CG3956 CG6868 22 A B CG32120 BARBU …
Gut	Down	10556	regulation of macromolecule biosynthetic process	2.6364e-08	1.0381e-06	50/262 19.0%	807/9568 8.4%	CG2939 CG16738 CG8365 CG11849 CG7230 CG13906 CG8361 EYE CG3388 CG4158 CG4677 CG10393 CG5927 CG7508 CG4319 CG14112 HAIRY IN CG16801 CG8333 CG7760 POL CG2189 1 CG18024 CG2102 2 CG8328 NOT CG5413 CG1130 CG3839 SENSE CG3956 CG17334 B CG32120 CG5545 CG7960 CG11186 CG18455 GH CG6096 CG8704 CG7659 CG2047 CG7895 CG34395 CELL CG2647
Gut	Down	1708	cell fate specification	2.6431e-08	1.0381e-06	12/262 4.5%	56/9568 0.5%	EYE CG2047 BARBU CG7895 CG6099 CG3096 CG5185 CG7508 CG12487 CG3956 CG17334 CG31695
Gut	Down	48813	dendrite morphogenesis	2.8255e-08	1.0514e-06	18/262 6.8%	136/9568 1.4%	B CG11895 CG32120 CG8365 POL CG13906 CG8361 CG8704 1 CG4158 2 NOT CG1130 CG4807 CG11062 SENSE CG7508 CG3956
Gut	Down	16358	dendrite development	2.8255e-08	1.0514e-06	18/262 6.8%	136/9568 1.4%	B CG11895 CG32120 CG8365 POL CG13906 CG8361 CG8704 1 CG4158 2 NOT CG1130 CG4807 CG11062 SENSE CG7508 CG3956
Gut	Down	7219	Notch signaling pathway	3.0037e-08	1.089e-06	11/262 4.1%	46/9568 0.4%	CG8328 CG4722 CG3396 CG6104 BARBU CG8333 CG6099 CG8365 CG3096 CG5185 CG12487
Gut	Down	50896	response to stimulus	3.191e-08	1.128e-06	65/262 24.8%	1204/9568 12.5%	CG8361 CG18111 EYE LYSX CG1365 CG5962 CG4550 CG5125 CG14994 CG18314 CG7508 CG10794 CG6736 CG4319 CG3504 11 CG32475 HAIRY CG10146 IP FOR CG8770 CG8175 2 4 CG7875 5 CG8523 6 RH AND CG12763 CG10342 CG15231 CG31741 CG32279 CG31783 CG18345 22 A RH6 B CG10812 G 56H CG7250 CG5192 CG8856 CG9668 CG18372 CG7003 X CG6518 CG10332 CG10888 CG9120 CG5711 CG8704 CG9438 CG5279 CG9116 TO CG2849 CG16740 CG2647
Gut	Down	31326	regulation of cellular biosynthetic process	3.9051e-08	1.3147e-06	51/262 19.4%	842/9568 8.8%	CG2939 CG16738 CG8365 CG11849 CG7230 CG13906 CG8361 EYE CG3388 CG4158 CG4677 CG10393 CG5927 CG7508 CG4319 CG14112 HAIRY IN CG16801 CG8333 CG7760 POL CG2189 1 CG18024 CG2102 2 CG8328 NOT CG5413 CG1130 AND CG3839 SENSE CG3956 CG17334 B CG32120 CG5545 CG7960 CG11186 CG18455 GH CG6096 CG8704 CG7659 CG2047 CG7895 CG34395 CELL CG2647
Gut	Down	9889	regulation of biosynthetic process	3.9051e-08	1.3147e-06	51/262 19.4%	842/9568 8.8%	CG2939 CG16738 CG8365 CG11849 CG7230 CG13906 CG8361 EYE CG3388 CG4158 CG4677 CG10393 CG5927 CG7508 CG4319 CG14112 HAIRY IN CG16801 CG8333 CG7760 POL CG2189 1 CG18024 CG2102 2 CG8328 NOT CG5413 CG1130 AND CG3839 SENSE CG3956 CG17334 B CG32120 CG5545 CG7960 CG11186 CG18455 GH CG6096 CG8704 CG7659 CG2047 CG7895 CG34395 CELL CG2647
Gut	Down	7417	central nervous system development	6.1392e-08	2.0188e-06	22/262 8.3%	210/9568 2.1%	11 A GH CG11895 CG16801 IP CG7230 CG8361 CG2189 EYE 1 CG18024 CG2102 CG3388 CG2047 CG4158 2 AND CG34395 CG3839 CG7508 CG4319
Gut	Down	9589	detection of UV	8.6996e-08	2.5104e-06	5/262 1.9%	6/9568 0.0%	CG9668 CG5125 RH CG10888 CG31783
Gut	Down	7604	phototransduction, UV	8.6996e-08	2.5104e-06	5/262 1.9%	6/9568 0.0%	CG9668 CG5125 RH CG10888 CG31783
Gut	Down	71214	cellular response to abiotic stimulus	8.6996e-08	2.5104e-06	5/262 1.9%	6/9568 0.0%	CG9668 CG5125 RH CG10888 CG31783
Gut	Down	71478	cellular response to radiation	8.6996e-08	2.5104e-06	5/262 1.9%	6/9568 0.0%	CG9668 CG5125 RH CG10888 CG31783
Gut	Down	71482	cellular response to light stimulus	8.6996e-08	2.5104e-06	5/262 1.9%	6/9568 0.0%	CG9668 CG5125 RH CG10888 CG31783
Gut	Down	34644	cellular response to UV	8.6996e-08	2.5104e-06	5/262 1.9%	6/9568 0.0%	CG9668 CG5125 RH CG10888 CG31783
Gut	Down	9586	rhodopsin mediated phototransduction	9.873e-08	2.7921e-06	7/262 2.6%	16/9568 0.1%	CG5711 CG5962 CG7875 CG5125 CG8770 CG6518 CG3504
Gut	Down	9653	anatomical structure morphogenesis	1.1304e-07	3.1341e-06	67/262 25.5%	1300/9568 13.5%	CG16738 CG8365 CG7230 CG13906 CG8361 CG10917 EYE CG1365 CG3388 CG4158 CG4677 CG4550 CG2175 CG10393 CG7508 CG4319 CG31695 11 HAIRY CG10108 CG14426 IN CG16801 CG5185 POL CG2189 1 CG18024 2 CG8328 NOT 4 5 CG1130 RH AND CG17579 CG1934 CG4807 CG4609 SENSE CG12487 CG3956 CG6868 A B CG32120 BARBU CG3096 CG7449 BY X CG11062 CG6519 CG1744 CG18455 GH CG11895 CG11213 CG10129 CG9048 CG9046 CG8704 CG7895 CG16…
Gut	Down	1654	eye development	1.5223e-07	4.1395e-06	28/262 10.6%	338/9568 3.5%	A B CG32120 CG8365 CG11849 CG8361 CG10917 EYE CG4550 CG7960 CG11186 CG7508 CG1744 CG18455 HAIRY CG11895 CG10108 CG8333 POL CG6096 1 2 CG8328 4 RH CG17579 SENSE CG3956
Gut	Down	30182	neuron differentiation	1.8033e-07	4.811e-06	33/262 12.5%	448/9568 4.6%	B CG32120 CG8365 CG13906 CG8361 EYE CG4158 CG4550 CG11062 CG7508 CG1744 CG18455 11 HAIRY CG11895 CG10108 IN POL CG8704 1 CG18024 2 CG8328 NOT 4 CG1130 RH CG17579 CG4807 CG16987 CG4609 SENSE CG3956
Gut	Down	7166	cell surface receptor linked signaling pathway	1.8687e-07	4.8932e-06	34/262 12.9%	471/9568 4.9%	A RH6 BARBU CG8365 CG3096 CG5192 CG13480 CG9668 CG4550 CG18314 CG7508 CG6736 CG31695 CG32475 CG11895 CG10129 CG10888 CG8333 CG6099 CG18090 CG8770 CG5185 CG8328 CG4722 NOT CG3396 CG6104 CG5279 RH CG16987 CG10342 CG12487 CG6868 CG16740
Gut	Down	9584	detection of visible light	2.0519e-07	5.2753e-06	8/262 3.0%	25/9568 0.2%	CG5711 CG5962 CG7875 CG5125 CG8770 CG6518 CG3504 CG31783
Gut	Down	50789	regulation of biological process	2.1555e-07	5.4427e-06	94/262 35.8%	2123/9568 22.1%	CG2939 CG16738 CG8365 CG11849 CG7230 CG4086 CG13906 CG8361 CG7428 EYE CG3388 CG4158 CG5962 CG4677 CG4550 CG5125 CG10393 CG5927 CG7508 CG4319 CG14112 CG3504 11 HAIRY CG10108 CG14426 IN CG16801 IP FOR CG8333 CG7760 CG8770 POL CG2189 1 CG18024 CG2102 2 CG8328 NOT CG5413 4 CG7875 CG1130 6 RH AND CG17579 CG15876 CG4807 CG3839 CG10342 SENSE CG3956 CG6868 CG31783 CG18345 CG17334 RH6 B CG32120 G CG7250 C…
Gut	Down	23052	signaling	2.7989e-07	6.9432e-06	59/262 22.5%	1109/9568 11.5%	CG8365 CG10917 CG5962 CG4550 CG5125 CG4154 CG14994 CG18314 CG7508 CG6736 CG3504 CG31695 11 CG32475 CG10108 CG8333 CG8770 CG5185 2 CG8328 CG4722 NOT 4 CG7875 CG3396 CG6104 6 RH CG17579 CG10342 CG12487 CG3956 CG6868 CG31783 CG18345 A RH6 BARBU G CG3096 CG7250 CG5192 CG13480 CG9668 X CG6518 CG11895 CG10129 CG10888 CG32490 CG6099 CG18090 CG5711 CG5279 CG16987 TO CG2849 CG16740 CG2647
Gut	Down	48749	compound eye development	4.3946e-07	1.0714e-05	26/262 9.9%	314/9568 3.2%	A B CG32120 CG8365 CG11849 CG8361 CG10917 EYE CG4550 CG7960 CG11186 CG7508 CG1744 CG18455 HAIRY CG11895 CG10108 CG8333 POL CG6096 CG8328 4 RH CG17579 SENSE CG3956
Gut	Down	19219	regulation of nucleobase, nucleoside, nucleotide and nucleic acid metabolic process	5.5081e-07	1.3201e-05	49/262 18.7%	863/9568 9.0%	CG2939 CG16738 CG8365 CG11849 CG7230 CG13906 CG8361 EYE CG3388 CG4158 CG4677 CG10393 CG5927 CG7508 CG14112 HAIRY IN CG16801 CG8333 CG7760 POL CG2189 1 CG18024 CG2102 2 CG8328 NOT CG5413 CG1130 CG3839 SENSE CG3956 CG17334 B CG32120 CG5545 CG7960 CG11186 CG18455 GH CG6096 CG8704 CG7659 CG2047 CG7895 CG34395 CELL CG2647
Gut	Down	51171	regulation of nitrogen compound metabolic process	5.9011e-07	1.3907e-05	49/262 18.7%	865/9568 9.0%	CG2939 CG16738 CG8365 CG11849 CG7230 CG13906 CG8361 EYE CG3388 CG4158 CG4677 CG10393 CG5927 CG7508 CG14112 HAIRY IN CG16801 CG8333 CG7760 POL CG2189 1 CG18024 CG2102 2 CG8328 NOT CG5413 CG1130 CG3839 SENSE CG3956 CG17334 B CG32120 CG5545 CG7960 CG11186 CG18455 GH CG6096 CG8704 CG7659 CG2047 CG7895 CG34395 CELL CG2647
Gut	Down	50877	neurological system process	6.0895e-07	1.4116e-05	36/262 13.7%	542/9568 5.6%	RH6 CG30141 56H CG8462 CG8361 CG5192 CG18111 CG5962 CG9668 CG4550 CG5125 CG14994 CG13421 CG31558 CG6518 CG7508 CG3504 11 CG11895 CG14901 CG10888 CG32490 FOR CG12905 CG8770 CG5711 4 CG6642 CG7875 5 CG5279 RH CG6641 CG15457 CG16740 CG2647
Gut	Down	48699	generation of neurons	6.5085e-07	1.4844e-05	35/262 13.3%	520/9568 5.4%	B CG32120 CG8365 CG13906 CG8361 EYE CG4158 CG4550 CG11062 CG7508 CG1744 CG18455 11 HAIRY CG11895 CG10108 IN POL CG8704 1 CG18024 2 CG8328 NOT 4 CG1130 RH CG17579 CG4807 CG34395 CG16987 CG3839 CG4609 SENSE CG3956
Gut	Down	9887	organ morphogenesis	7.5107e-07	1.6857e-05	41/262 15.6%	668/9568 6.9%	B CG32120 CG16738 BARBU CG8365 CG7230 CG3096 CG8361 CG10917 EYE CG4550 BY X CG10393 CG7508 CG1744 CG18455 11 GH HAIRY CG11895 CG10108 CG14426 IN CG16801 CG5185 POL 1 2 CG8328 4 CG7895 RH AND CG17579 CG1934 CG2849 SENSE CG12487 CG3956 CG6868
Gut	Down	6355	regulation of transcription, DNA-dependent	7.9581e-07	1.7582e-05	38/262 14.5%	596/9568 6.2%	B CG2939 CG16738 CG8365 CG13906 CG8361 EYE CG3388 CG4677 CG7960 CG10393 CG11186 CG5927 CG7508 CG18455 CG14112 GH HAIRY IN CG16801 CG8333 CG7760 CG6096 CG2189 CG8704 CG7659 1 CG2102 CG2047 2 CG8328 CG7895 CG34395 CG3839 CELL CG3956 CG2647 CG17334
Gut	Down	50908	detection of light stimulus involved in visual perception	8.9212e-07	1.9407e-05	7/262 2.6%	21/9568 0.2%	CG5711 CG5962 CG7875 CG5125 CG8770 CG6518 CG3504
Gut	Down	16059	deactivation of rhodopsin mediated signaling	9.9434e-07	2.0985e-05	6/262 2.2%	14/9568 0.1%	CG5711 CG5962 CG5125 CG8770 CG6518 CG3504
Gut	Down	22400	regulation of rhodopsin mediated signaling pathway	9.9434e-07	2.0985e-05	6/262 2.2%	14/9568 0.1%	CG5711 CG5962 CG5125 CG8770 CG6518 CG3504
Gut	Down	10468	regulation of gene expression	1.2558e-06	2.5306e-05	50/262 19.0%	914/9568 9.5%	CG2939 CG16738 CG8365 CG11849 CG7230 CG13906 CG8361 EYE CG3388 CG4158 CG4677 CG10393 CG5927 CG7508 CG4319 CG14112 HAIRY IN CG16801 CG8333 CG7760 POL CG2189 1 CG18024 CG2102 2 CG8328 NOT CG5413 CG1130 CG3839 SENSE CG3956 CG17334 B CG32120 CG5545 CG7960 CG11186 CG18455 GH CG6096 CG8704 CG7659 CG2047 CG7895 CG34395 CELL CG2647
Gut	Down	3008	system process	1.271e-06	2.5306e-05	36/262 13.7%	559/9568 5.8%	RH6 CG30141 56H CG8462 CG8361 CG5192 CG18111 CG5962 CG9668 CG4550 CG5125 CG14994 CG13421 CG31558 CG6518 CG7508 CG3504 11 CG11895 CG14901 CG10888 CG32490 FOR CG12905 CG8770 CG5711 4 CG6642 CG7875 5 CG5279 RH CG6641 CG15457 CG16740 CG2647
Gut	Down	50962	detection of light stimulus involved in sensory perception	1.278e-06	2.5306e-05	7/262 2.6%	22/9568 0.2%	CG5711 CG5962 CG7875 CG5125 CG8770 CG6518 CG3504
Gut	Down	23033	signaling pathway	1.2797e-06	2.5306e-05	42/262 16.0%	707/9568 7.3%	A RH6 BARBU G CG8365 CG3096 CG5192 CG13480 CG9668 CG4550 CG4154 CG6518 CG18314 CG7508 CG6736 CG31695 CG32475 CG11895 CG10108 CG10129 CG10888 CG8333 CG6099 CG18090 CG8770 CG5185 CG8328 CG4722 NOT 4 CG7875 CG3396 CG6104 CG5279 RH CG16987 CG2849 CG10342 CG12487 CG6868 CG16740 CG18345
Gut	Down	50794	regulation of cellular process	1.2885e-06	2.5306e-05	85/262 32.4%	1924/9568 20.1%	CG2939 CG16738 CG8365 CG11849 CG7230 CG4086 CG13906 CG8361 CG7428 EYE CG3388 CG4158 CG5962 CG4677 CG4550 CG5125 CG10393 CG5927 CG7508 CG4319 CG14112 CG3504 11 HAIRY CG10108 CG14426 IN CG16801 IP CG8333 CG7760 CG8770 POL CG2189 1 CG18024 CG2102 2 CG8328 NOT CG5413 4 CG7875 CG1130 6 RH AND CG17579 CG4807 CG3839 SENSE CG3956 CG6868 CG31783 CG18345 CG17334 RH6 B CG32120 G CG7250 CG5192 CG13480 CG5545…
Gut	Down	32989	cellular component morphogenesis	1.4515e-06	2.8116e-05	33/262 12.5%	491/9568 5.1%	B CG32120 CG8365 CG13906 CG8361 CG4158 CG4550 CG2175 CG11062 CG7508 CG6519 HAIRY CG11895 CG11213 IN CG10129 POL CG8704 1 CG18024 2 NOT 4 5 CG1130 RH AND CG4807 CG16987 CG4609 CG1478 SENSE CG3956
Gut	Down	8277	regulation of G-protein coupled receptor protein signaling pathway	1.7945e-06	3.4289e-05	7/262 2.6%	23/9568 0.2%	CG5711 CG5962 CG7875 CG5125 CG8770 CG6518 CG3504
Gut	Down	22008	neurogenesis	1.8565e-06	3.5002e-05	35/262 13.3%	544/9568 5.6%	B CG32120 CG8365 CG13906 CG8361 EYE CG4158 CG4550 CG11062 CG7508 CG1744 CG18455 11 HAIRY CG11895 CG10108 IN POL CG8704 1 CG18024 2 CG8328 NOT 4 CG1130 RH CG17579 CG4807 CG34395 CG16987 CG3839 CG4609 SENSE CG3956
Gut	Down	46530	photoreceptor cell differentiation	2.7233e-06	5.0668e-05	15/262 5.7%	131/9568 1.3%	B HAIRY CG11895 CG32120 CG10108 EYE CG8328 4 CG4550 RH CG17579 SENSE CG7508 CG1744 CG18455
Gut	Down	1751	compound eye photoreceptor cell differentiation	2.8338e-06	5.2038e-05	14/262 5.3%	115/9568 1.2%	B HAIRY CG11895 CG32120 CG10108 CG8328 4 CG4550 RH CG17579 SENSE CG7508 CG1744 CG18455
Gut	Down	48646	anatomical structure formation involved in morphogenesis	3.0297e-06	5.4923e-05	28/262 10.6%	392/9568 4.0%	A B CG32120 CG16738 BARBU CG8365 CG7230 CG3096 CG7449 CG4677 CG2175 CG10393 CG7508 CG6519 CG11213 CG10108 CG14426 IN CG10129 CG9048 CG9046 CG5185 4 CG7895 CG1478 SENSE CG12487 CG3956
Gut	Down	65007	biological regulation	3.2679e-06	5.8492e-05	98/262 37.4%	2377/9568 24.8%	CG2939 CG8365 CG8361 CG7428 EYE CG4158 CG4677 CG4550 CG5125 CG10393 CG14994 CG5927 CG4319 CG14112 CG3504 11 IN CG16801 IP CG8770 POL 1 CG18024 2 CG5413 4 6 RH CG17579 SENSE CG6868 CG31783 CG17334 A B G CG7250 CG5192 CG15064 CG9668 BY X CG18455 CG11895 CG13711 CG13712 CG7659 CG7895 CELL CG2647 CG16738 CG11849 CG7230 CG4086 CG13906 CG3388 CG5962 CG7508 HAIRY CG10108 CG14426 FOR CG8333 CG7760 CG2189…
Gut	Down	9411	response to UV	3.3378e-06	5.8995e-05	5/262 1.9%	10/9568 0.1%	CG9668 CG5125 RH CG10888 CG31783
Gut	Down	7389	pattern specification process	3.442e-06	6.0087e-05	32/262 12.2%	487/9568 5.0%	B CG32120 CG2939 CG16738 BARBU CG8365 CG11849 CG3096 CG10917 CG3388 CG10393 CG7508 CG31695 HAIRY CG11895 CG10108 IN CG10129 CG8333 CG5185 CG2189 1 CG2047 2 NOT 4 CG17579 CG34395 SENSE CG12487 CG3956 CG6868
Gut	Down	7165	signal transduction	3.9143e-06	6.7498e-05	29/262 11.0%	420/9568 4.3%	RH6 G CG7250 CG5192 CG13480 CG5962 CG9668 CG4550 CG5125 CG6518 CG7508 CG3504 CG11895 CG10108 CG10888 CG8770 CG5711 2 4 CG7875 CG5279 6 RH CG17579 CG2849 CG16740 CG31783 CG2647 CG18345
Gut	Down	1754	eye photoreceptor cell differentiation	4.2689e-06	7.2726e-05	14/262 5.3%	119/9568 1.2%	B HAIRY CG11895 CG32120 CG10108 CG8328 4 CG4550 RH CG17579 SENSE CG7508 CG1744 CG18455
Gut	Down	902	cell morphogenesis	4.6936e-06	7.9008e-05	28/262 10.6%	401/9568 4.1%	B CG32120 CG8365 CG13906 CG8361 CG4158 CG4550 CG11062 CG7508 HAIRY CG11895 IN POL CG8704 1 CG18024 2 NOT 4 5 CG1130 RH AND CG4807 CG16987 CG4609 SENSE CG3956
Gut	Down	31323	regulation of cellular metabolic process	5.5699e-06	9.2656e-05	53/262 20.2%	1045/9568 10.9%	CG2939 CG16738 CG8365 CG11849 CG7230 CG13906 CG8361 CG7428 EYE CG3388 CG4158 CG4677 CG10393 CG5927 CG7508 CG4319 CG14112 HAIRY IN CG16801 CG8333 CG7760 POL CG2189 1 CG18024 CG2102 2 CG8328 NOT CG5413 CG1130 AND CG4807 CG3839 SENSE CG3956 CG17334 B CG32120 CG5545 CG7960 CG11186 CG18455 GH CG6096 CG8704 CG7659 CG2047 CG7895 CG34395 CELL CG2647
Gut	Down	19731	antibacterial humoral response	5.9173e-06	9.7291e-05	7/262 2.6%	27/9568 0.2%	CG1365 CG10146 CG18372 AND CG12763 CG8175 CG10794
Gut	Down	3002	regionalization	7.2734e-06	0.00011821	30/262 11.4%	457/9568 4.7%	B CG32120 CG2939 CG16738 BARBU CG8365 CG11849 CG3096 CG10917 CG3388 CG10393 CG7508 CG31695 HAIRY CG11895 CG10108 IN CG10129 CG8333 CG5185 CG2189 1 CG2047 2 NOT 4 SENSE CG12487 CG3956 CG6868
Gut	Down	51252	regulation of RNA metabolic process	9.4621e-06	0.00015204	38/262 14.5%	661/9568 6.9%	B CG2939 CG16738 CG8365 CG13906 CG8361 EYE CG3388 CG4677 CG7960 CG10393 CG11186 CG5927 CG7508 CG18455 CG14112 GH HAIRY IN CG16801 CG8333 CG7760 CG6096 CG2189 CG8704 CG7659 1 CG2102 CG2047 2 CG8328 CG7895 CG34395 CG3839 CELL CG3956 CG2647 CG17334
Gut	Down	904	cell morphogenesis involved in differentiation	1.0066e-05	0.00015993	25/262 9.5%	349/9568 3.6%	B CG32120 CG8365 CG13906 CG8361 CG4158 CG4550 CG11062 CG7508 CG11895 IN POL CG8704 1 CG18024 2 NOT 4 CG1130 RH CG4807 CG16987 CG4609 SENSE CG3956
Gut	Down	6955	immune response	1.0321e-05	0.00016216	16/262 6.1%	164/9568 1.7%	CG10146 CG7250 CG8175 CG9120 LYSX CG1365 CG8856 4 CG18372 CG9116 AND X CG2849 CG12763 CG15231 CG10794
Gut	Down	48667	cell morphogenesis involved in neuron differentiation	1.1265e-05	0.00017504	24/262 9.1%	329/9568 3.4%	B CG11895 CG32120 IN CG8365 POL CG13906 CG8361 CG8704 1 CG18024 CG4158 2 NOT CG4550 CG1130 RH CG4807 CG16987 CG4609 CG11062 SENSE CG7508 CG3956
Gut	Down	51716	cellular response to stimulus	1.247e-05	0.00019166	24/262 9.1%	331/9568 3.4%	A RH6 G CG10888 CG8770 CG5192 CG5711 2 CG5962 CG9668 CG7875 CG4550 CG5279 CG5125 6 CG7003 RH TO CG6518 CG6736 CG4319 CG16740 CG3504 CG31783
Gut	Down	7419	ventral cord development	1.5953e-05	0.00024255	7/262 2.6%	31/9568 0.3%	1 CG2102 GH CG3388 2 CG34395 CG3839
Gut	Down	16037	absorption of light	2.0304e-05	0.00030543	3/262 1.1%	3/9568 0.0%	CG5279 RH CG10888
Gut	Down	7365	periodic partitioning	2.1409e-05	0.00031866	8/262 3.0%	44/9568 0.4%	1 CG3388 CG2047 2 HAIRY CG11895 4 CG2939
Gut	Down	48666	neuron development	2.2565e-05	0.00033237	26/262 9.9%	389/9568 4.0%	B CG32120 CG8365 CG13906 CG8361 CG4158 CG4550 CG11062 CG7508 CG1744 CG11895 CG10108 IN POL CG8704 1 CG18024 2 NOT CG1130 RH CG4807 CG16987 CG4609 SENSE CG3956
Gut	Down	80090	regulation of primary metabolic process	2.8195e-05	0.000411	50/262 19.0%	1021/9568 10.6%	CG2939 CG16738 CG8365 CG11849 CG7230 CG13906 CG8361 EYE CG3388 CG4158 CG4677 CG10393 CG5927 CG7508 CG4319 CG14112 HAIRY IN CG16801 CG8333 CG7760 POL CG2189 1 CG18024 CG2102 2 CG8328 NOT CG5413 CG1130 CG3839 SENSE CG3956 CG17334 B CG32120 CG5545 CG7960 CG11186 CG18455 GH CG6096 CG8704 CG7659 CG2047 CG7895 CG34395 CELL CG2647
Gut	Down	6959	humoral immune response	2.8999e-05	0.00041842	11/262 4.1%	89/9568 0.9%	LYSX CG1365 CG10146 4 CG18372 CG9116 AND CG12763 CG8175 CG10794 CG9120
Gut	Down	19730	antimicrobial humoral response	3.0627e-05	0.00043744	10/262 3.8%	74/9568 0.7%	LYSX CG1365 CG10146 CG18372 CG9116 AND CG12763 CG8175 CG10794 CG9120
Gut	Down	60255	regulation of macromolecule metabolic process	3.2938e-05	0.00046574	50/262 19.0%	1027/9568 10.7%	CG2939 CG16738 CG8365 CG11849 CG7230 CG13906 CG8361 EYE CG3388 CG4158 CG4677 CG10393 CG5927 CG7508 CG4319 CG14112 HAIRY IN CG16801 CG8333 CG7760 POL CG2189 1 CG18024 CG2102 2 CG8328 NOT CG5413 CG1130 CG3839 SENSE CG3956 CG17334 B CG32120 CG5545 CG7960 CG11186 CG18455 GH CG6096 CG8704 CG7659 CG2047 CG7895 CG34395 CELL CG2647
Gut	Down	48858	cell projection morphogenesis	4.504e-05	0.00063056	24/262 9.1%	358/9568 3.7%	B CG11895 CG32120 IN CG8365 POL CG13906 CG8361 CG8704 1 CG18024 CG4158 2 NOT 4 5 CG1130 CG4807 CG16987 CG4609 CG11062 SENSE CG7508 CG3956
Gut	Down	9888	tissue development	4.6366e-05	0.00064276	28/262 10.6%	454/9568 4.7%	B CG16738 BARBU G CG8365 CG7230 CG10917 CG1365 CG4677 CG14994 CG4319 11 GH CG11895 CG14426 IN CG32490 CG5185 CG4500 CG2047 2 CG4722 4 CG1691 CG7895 CG17579 CG2849 CG3956
Gut	Down	51707	response to other organism	5.8969e-05	0.00080954	13/262 4.9%	131/9568 1.3%	CG10146 CG10812 CG8175 CG9120 LYSX CG1365 4 CG18372 CG9116 AND CG12763 CG10794 CG32279
Gut	Down	7366	periodic partitioning by pair rule gene	6.2127e-05	0.00083664	4/262 1.5%	9/9568 0.0%	1 CG2047 2 HAIRY
Gut	Down	19722	calcium-mediated signaling	6.2127e-05	0.00083664	4/262 1.5%	9/9568 0.0%	CG13480 CG7875 CG6518 CG18345
Gut	Down	45465	R8 cell differentiation	6.9996e-05	0.00092547	5/262 1.9%	17/9568 0.1%	HAIRY CG32120 CG17579 SENSE CG7508
Gut	Down	2376	immune system process	7.0032e-05	0.00092547	17/262 6.4%	212/9568 2.2%	CG10146 CG7250 CG8175 CG9120 LYSX CG1365 CG8856 4 CG18372 CG7895 CG9116 AND X CG2849 CG12763 CG15231 CG10794
Gut	Down	7626	locomotory behavior	7.2525e-05	0.00094415	16/262 6.1%	192/9568 2.0%	11 IP FOR CG8361 CG8704 EYE 2 4 5 CG4550 6 RH AND CG14994 CG10342 CG2647
Gut	Down	32990	cell part morphogenesis	7.2781e-05	0.00094415	24/262 9.1%	369/9568 3.8%	B CG11895 CG32120 IN CG8365 POL CG13906 CG8361 CG8704 1 CG18024 CG4158 2 NOT 4 5 CG1130 CG4807 CG16987 CG4609 CG11062 SENSE CG7508 CG3956
Gut	Down	48468	cell development	7.4229e-05	0.00095419	43/262 16.4%	862/9568 9.0%	A B CG32120 G CG8365 CG13906 CG8361 CG4158 CG4550 CG2175 CG14994 CG11062 CG7508 CG6519 CG1744 CG4319 CG11895 CG11213 CG10108 IN CG10129 CG32490 CG9048 CG9046 POL CG8704 1 CG18024 2 CG4722 NOT 4 CG1691 CG1130 RH CG4807 CG16987 CG4609 CG2849 CG1478 SENSE CG3956 CG6868
