# Supplementary material for: Nubbin isoform antagonism governs Drosophila intestinal immune homeostasis
Source: PLoS Pathog. 2018 Mar 2;14(3):e1006936. doi: 10.1371/journal.ppat.1006936 (PMC5851638; doi:10.1371/journal.ppat.1006936)
Supplement: S4 Table — (XLSX) [file ppat.1006936.s011.xlsx]

## Sheet: Blad1
GO term: PROTEOLYSIS	c564>nub-RB vs. c564>+		ANNOTATIONS
Gene Symbol	FC (rest)	FC (gut)	Gene Name	GB_ACC	FlyBase_ID	Agilent ID
CG6639	410.857	195.664	CG6639 gene product from transcript CG6639-RA	NM_135996	FBtr0081004	A_09_P022946
CG18563	89.2325	13.3522	CG18563 gene product from transcript CG18563-RB	NM_135997	FBtr0300902	A_09_P022951
CG33462	84.7748	bt	CG33462 gene product from transcript CG33462-RA	NM_206122	FBtr0087284	A_09_P017621
CG18557	30.6899	bt	CG18557 gene product from transcript CG18557-RA	NM_134877	FBtr0077689	A_09_P018751
CG30091	27.1431	bt	CG30091 gene product from transcript CG30091-RA	NM_166110	FBtr0087277	A_09_P057606
CG30090	7.86417	bt	CG30090 gene product from transcript CG30090-RA	NM_166112	FBtr0087279	A_09_P057601
CG18477	7.42383	bt	CG18477 gene product from transcript CG18477-RA	NM_135919	FBtr0080756	A_09_P065881
CG3088	7.3979	bt	CG3088 gene product from transcript CG3088-RA	NM_140077	FBtr0076421	A_09_P054446
CG14780	6.72613	bt	CG14780 gene product from transcript CG14780-RA	NM_130564	FBtr0070257	A_09_P077386
CG8329	6.57894	bt	CG8329 gene product from transcript CG8329-RA	NM_140082	FBtr0076387	A_09_P054476
Ser12	5.73434	bt	Serine protease 12	NM_078732	FBtr0077806	A_09_P029471
CG14642	5.60699	bt	CG14642 gene product from transcript CG14642-RA	NM_141184	FBtr0089688	A_09_P035956
CG31704	5.57812	bt	CG31704 gene product from transcript CG31704-RA	NM_164973	FBtr0080273	A_09_P060491
CG4927	5.20109	bt	CG4927 gene product from transcript CG4927-RC	NM_001038864	FBtr0100547	A_09_P008416
CG10073	4.66488	bt	CG10073 gene product from transcript CG10073-RA	NM_137573	FBtr0086523	A_09_P009481
CG17239	4.54595	bt	CG17239 gene product from transcript CG17239-RA	NM_164469	FBtr0077805	A_09_P064636
CG9649	4.08554	bt	CG9649 gene product from transcript CG9649-RA	NM_142086	FBtr0082902	A_09_P074991
CG31445	3.82805	bt	CG31445 gene product from transcript CG31445-RA	NM_143432	FBtr0085401	A_09_P059866
CG32834	3.62262	bt	CG32834 gene product from transcript CG32834-RB	NM_001202067	FBtr0071991	A_09_P016576
CG18754	3.32492	bt	CG18754 gene product from transcript CG18754-RB	NM_144395	FBtr0303151	A_09_P064506
CG17012	3.1633	bt	CG17012 gene product from transcript CG17012-RA	NM_134818	FBtr0077804	A_09_P018486
CG32277	3.12524	bt	CG32277 gene product from transcript CG32277-RA	NM_168002	FBtr0073103	A_09_P015156
SPE	3.04866	bt	Spatzle-Processing Enzyme	NM_142911	FBtr0084440	A_09_P070736
CG9631	3.03665	bt	CG9631 gene product from transcript CG9631-RA	NM_142088	FBtr0082898	A_09_P079601
CG11670	3.02859	bt	CG11670 gene product from transcript CG11670-RE	NM_001104297	FBtr0300071	A_09_P074606
CG30002	2.96386	bt	CG30002 gene product from transcript CG30002-RA	NM_165691	FBtr0088466	A_09_P057301
CG9372	2.93684	bt	CG9372 gene product from transcript CG9372-RA	NM_140875	FBtr0074945	A_09_P034676
SkpB	2.89284	bt	CG8881 gene product from transcript CG8881-RA	NM_136885	FBtr0088020	A_09_P078216
CG6337	2.86376	bt	CG6337 gene product from transcript CG6337-RA	NM_137061	FBtr0087646	A_09_P007431
CG1773	2.86235	bt	CG1773 gene product from transcript CG1773-RA	NM_136668	FBtr0088467	A_09_P005786
spirit	2.79079	bt	Serine Protease Immune Response Integrator	NM_132264	FBtr0071231	A_09_P068281
CG8738	2.70066	bt	CG8738 gene product from transcript CG8738-RA	NM_136559	FBtr0088705	A_09_P025251
spheroide	2.69564	bt	CG9675 gene product from transcript CG9675-RA	NM_132920	FBtr0074363	A_09_P039511
CG31681	2.65911	bt	CG31681 gene product from transcript CG31681-RA	NM_164473	FBtr0077802	A_09_P060421
CG8550	2.62674	bt	CG8550 gene product from transcript CG8550-RA	NM_136943	FBtr0087935	A_09_P006926
CG9733	2.59236	bt	CG9733 gene product from transcript CG9733-RA	NM_143527	FBtr0085638	A_09_P061326
Ser7	2.59018	bt	CG2045 gene product from transcript CG2045-RA	NM_132354	FBtr0071387	A_09_P031976
CG11951	2.54803	bt	CG11951 gene product from transcript CG11951-RA	NM_143431	FBtr0085403	A_09_P060901
CG9416	2.50731	bt	CG9416 gene product from transcript CG9416-RA	NM_137571	FBtr0086555	A_09_P009471
Sp212	2.41286	bt	Serine-peptidase 212	NM_206487	FBtr0300406	A_09_P017531
Mmp1	2.35731	bt	Matrix metalloproteinase 1	NM_001259570	FBtr0306656	A_09_P027666
Ance-3	2.33568	bt	CG17988 gene product from transcript CG17988-RB	NM_001038815	FBtr0100327	A_09_P022696
CG3097	2.31685	bt	CG3097 gene product from transcript CG3097-RA	NM_132031	FBtr0070836	A_09_P067346
SkpC	2.31328	bt	CG11941 gene product from transcript CG11941-RA	NM_134514	FBtr0074797	A_09_P078211
CG11668	2.29838	bt	CG11668 gene product from transcript CG11668-RA	NM_141997	FBtr0082705	A_09_P074601
Damm	2.24887	2.03995	Death associated molecule related to Mch2	NM_078979	FBtr0088061	A_09_P006576
CG5390	2.24541	bt	CG5390 gene product from transcript CG5390-RA	NM_135530	FBtr0080064	A_09_P021466
CG3505	2.19956	bt	CG3505 gene product from transcript CG3505-RA	NM_142123	FBtr0082966	A_09_P075121
CG10062	2.1837	bt	CG10062 gene product from transcript CG10062-RA	NM_137572	FBtr0086522	A_09_P009476
CG9897	2.04624	bt	CG9897 gene product from transcript CG9897-RA	NM_137900	FBtr0071989	A_09_P026746
ndl	-2.239	3.01774	nudel	NM_079223	FBtr0076984	A_09_P043826
Jon99Ci	-2.64638	bt	Jonah 99Ci	NM_079831	FBtr0085511	A_09_P044611
alphaTry	-2.74416	bt	alphaTrypsin	NM_057423	FBtr0088161	A_09_P009846
Bace	-2.79549	bt	beta-site APP-cleaving enzyme	NM_135391	FBtr0079701	A_09_P020881
Jon65Aiii	-2.81411	bt	Jonah 65Aiv	NM_139755	FBtr0077040	A_09_P053126
Jon25Bi	-2.82434	bt	Jonah 25Bi	NM_001038784	FBtr0079054	A_09_P032651
deltaTry	-2.94404	bt	deltaTrypsin	NM_165823	FBtr0088124	A_09_P012316
Jon65Aiii	-3.03563	bt	Jonah 65Aiii	NM_139756	FBtr0077041	A_09_P053131
CG30025	-3.09962	bt	CG30025 gene product from transcript CG30025-RA	NM_165825	FBtr0088158	A_09_P057371
Pcl	-3.24063	bt	pepsinogen-like	NM_080291	FBtr0070100	A_09_P029436
CG12374	-3.27893	bt	CG12374 gene product from transcript CG12374-RA	NM_136975	FBtr0087854	A_09_P007056
yip7	-3.59383	bt	yippee interacting protein 7	NM_079220	FBtr0077038	A_09_P062251
CG9780	-3.63519	-9.6396	CG9780 gene product from transcript CG9780-RA	NM_141192	FBtr0078959	A_09_P035991
CG6048	-3.74037	bt	CG6048 gene product from transcript CG6048-RA	NM_132054	FBtr0070863	A_09_P067466
CG31266	-3.8045	bt	CG31266 gene product from transcript CG31266-RB	NM_001144596	FBtr0300060	A_09_P046646
CG30371	-3.84095	bt	CG30371 gene product from transcript CG30371-RA	NM_136526	FBtr0088798	A_09_P058216
CG3734	-3.84257	bt	CG3734 gene product from transcript CG3734-RA	NM_142545	FBtr0083755	A_09_P069176
CG31265	-3.92413	bt	CG31265 gene product from transcript CG31265-RA	NM_142342	FBtr0083402	A_09_P059461
CG3344	-4.02304	bt	CG3344 gene product from transcript CG3344-RA	NM_138207	FBtr0072609	A_09_P028061
CG30083	-4.04529	-2.95504	CG30083 gene product from transcript CG30083-RB	NM_166116	FBtr0300381	A_09_P057576
CG32483	-4.31322	bt	CG32483 gene product from transcript CG32483-RA	NM_167839	FBtr0072608	A_09_P015666
etaTry	-4.34305	bt	etaTrypsin	NM_078968	FBtr0088163	A_09_P013166
CG15255	-4.85151	bt	CG15255 gene product from transcript CG15255-RA	NM_135911	FBtr0080785	A_09_P066181
CG16749	-4.86207	bt	CG16749 gene product from transcript CG16749-RA	NM_141624	FBtr0082057	A_09_P072956
Ser6	-5.1763	bt	Serine protease 6	NM_078702	FBtr0077272	A_09_P029476
kappaTry	-5.75367	bt	CG12388 gene product from transcript CG12388-RB	NM_136830	FBtr0301671	A_09_P056506
CG18180	-6.08931	bt	CG18180 gene product from transcript CG18180-RA	NM_140084	FBtr0076389	A_09_P054486
CG1304	-6.45916	bt	CG1304 gene product from transcript CG1304-RA	NM_134574	FBtr0077271	A_09_P040931
thetaTry	-6.46919	bt	thetaTrypsin	NM_078969	FBtr0088162	A_09_P013171
CG8773	-6.56694	bt	CG8773 gene product from transcript CG8773-RB	NM_142016	FBtr0290037	A_09_P074696
CG18179	-6.5898	bt	CG18179 gene product from transcript CG18179-RA	NM_140083	FBtr0076388	A_09_P054481
Jon65Aiii	-7.15375	bt	Jonah 65Ai	NM_139758	FBtr0077067	A_09_P053141
CG31267	-7.41603	bt	CG31267 gene product from transcript CG31267-RA	NM_169751	FBtr0083404	A_09_P059471
CG15254	-7.88871	bt	CG15254 gene product from transcript CG15254-RA	NM_135913	FBtr0080783	A_09_P066176
Jon99Fii	-8.07874	bt	Jonah 99Fii	NM_143542	FBtr0085690	A_09_P061396
Jon99Cii	-8.2097	bt	Jonah 99Cii	NM_079830	FBtr0085512	A_09_P044601
zetaTry	-8.34855	bt	zetaTrypsin	NM_078967	FBtr0088164	A_09_P013176
CG33127	-8.42061	bt	CG33127 gene product from transcript CG33127-RA	NM_175942	FBtr0078052	A_09_P016896
CG31233	-8.67171	bt	CG31233 gene product from transcript CG31233-RA	NM_169965	FBtr0084127	A_09_P059396
Jon25Bii	-8.70257	bt	Jonah 25Bii	NM_135038	FBtr0079055	A_09_P019386
CG18493	-9.05388	bt	CG18493 gene product from transcript CG18493-RA	NM_142546	FBtr0083756	A_09_P069181
iotaTry	-10.6361	bt	iotaTrypsin	NM_078971	FBtr0088125	A_09_P030466
Jon66Cii	-11.2829	bt	Jonah 66Cii	NM_139960	FBtr0076666	A_09_P053941
CG9850	-12.0453	bt	CG9850 gene product from transcript CG9850-RA	NM_137983	FBtr0100329	A_09_P027092
CG8774	-13.1107	bt	CG8774 gene product from transcript CG8774-RB	NM_169502	FBtr0082740	A_09_P074701
CG17475	-13.8462	bt	CG17475 gene product from transcript CG17475-RA	NM_142343	FBtr0083417	A_09_P076056
CG14820	-14.1527	bt	CG14820 gene product from transcript CG14820-RA	NM_139803	FBtr0076894	A_09_P053336
Jon25Biii	-15.213	bt	Jonah 25Biii	NM_135037	FBtr0079056	A_09_P019381
CG31343	-16.728	bt	CG31343 gene product from transcript CG31343-RA	NM_169964	FBtr0084126	A_09_P059641
CG7025	-20.0248	bt	CG7025 gene product from transcript CG7025-RA	NM_135289	FBtr0079515	A_09_P020421
lambdaTry	-25.8172	bt	CG12350 gene product from transcript CG12350-RA	NM_136829	FBtr0088121	A_09_P056501
CG17633	-31.5083	bt	CG17633 gene product from transcript CG17633-RA	NM_135466	FBtr0079868	A_09_P021206
CG8560	-35.106	bt	CG8560 gene product from transcript CG8560-RA	NM_139863	FBtr0076868	A_09_P053566
Jon44E	-38.7638	bt	Jonah 44E	NM_165618	FBtr0088704	A_09_P042926
Jon66Ci	-48.6403	bt	Jonah 66Ci	NM_168271	FBtr0076608	A_09_P053936
CG10472	-52.3487	bt	CG10472 gene product from transcript CG10472-RA	NM_139760	FBtr0077066	A_09_P053151
CG10477	-52.4629	bt	CG10477 gene product from transcript CG10477-RA	NM_139753	FBtr0077068	A_09_P053116
CG18585	-80.9318	bt	CG18585 gene product from transcript CG18585-RA	NM_135288	FBtr0079516	A_09_P020416
CG11912	-81.8122	bt	CG11912 gene product from transcript CG11912-RA	NM_134673	FBtr0078099	A_09_P017921
CG17571	-83.8016	bt	CG17571 gene product from transcript CG17571-RA	NM_136265	FBtr0081376	A_09_P024031
Jon99Fi	-85.4772	bt	Jonah 99Fi	NM_143543	FBtr0085652	A_09_P061401
CG11911	-203.116	bt	CG11911 gene product from transcript CG11911-RA	NM_134674	FBtr0078098	A_09_P017926
CG8562	-252.052	bt	CG8562 gene product from transcript CG8562-RA	NM_139861	FBtr0076854	A_09_P053556
