# Supplementary material for: Nubbin isoform antagonism governs Drosophila intestinal immune homeostasis
Source: PLoS Pathog. 2018 Mar 2;14(3):e1006936. doi: 10.1371/journal.ppat.1006936 (PMC5851638; doi:10.1371/journal.ppat.1006936)
Supplement: S6 Table — *, verified by RT-qPCR; italicized values, below threshold or not significant. (XLSX) [file ppat.1006936.s013.xlsx]

## Sheet: Sheet1
Genes and function		Nub-PB OE vs. control	nub[1] (loss of Nub-PD) vs. control
Gene	Function	Fold change	Fold change
DptA	Antimicrobial peptide	700.523	>10*
SPH93	Immune-induced protease	410.857	74.6927
DptB	Antimicrobial peptide	186.207	2.71
AttC	Antimicrobial peptide	156.472	45.0857
CecA2	Antimicrobial peptide	150.05	>10*
Mtk	Antimicrobial peptide	141.537	2.5
AttB	Antimicrobial peptide	120.493	>10*
AttA	Antimicrobial peptide	114.193	>10*
SPH156	Immune-induced protease	89.2325	5.55983
CG33462	Immune-induced protease	84.7748	15.0773
CecA1	Antimicrobial peptide	76.2607	>10*
CecC	Antimicrobial peptide	52.2649	13.3653
Sid	Stress-induced Dnase	36.1813	3.5077
Lsp1beta	hemocyanin/hexamerin	34.4501	17.6716
CecB	Antimicrobial peptide	33.082	5.5
IM23	Immune-induced peptide/Bomanin	27.3128	21.5
PGRP-SB1	Immune recognition	27.3018	4.83
AttD	Antimicrobial peptide	23.3302	8.14
lectin-37Da	C-type lectin	20.9336	3.37835
CG13905	Immune-induced, unknown function	16.9176	11.3821
CG4269	Immune-induced small peptide	15.7488	2.07195
NimC4	Phagocytosis receptor	12.9698	5.03797
CG30080	Immune-induced small peptide	12.957	10.0453
GNBP-like3	Immune recognition	11.2333	1.49882
Drs	Antimicrobial peptide	10.6197	4.93
Def	Antimicrobial peptide	10.179	15.5
CG13311	Immune-induced, unknown function	9.3209	3.16186
CG2217	Immune-induced, unknown function	8.5106	1.49574
IM1	Immune-induced peptide/Bomanin	8.31057	2.09
Tsf1	Iron sequestration	8.25884	2.94
CG30090	Immune-induced protease	7.86417	5.5334
CG18477	Immune-induced protease	7.42383	3.32374
Mec2	Mec2, stomatin family	6.09278	2.1562
Spn88Eb	Serine protease inhibitor	5.8042	2.4627
TotC	Stress peptide	5.74967	1.82282
Ser12	Serine-type endopeptidase	5.73434	5.57458
CG17239	Serine-type endopeptidase	5.52175	3.50038
TotM	Stress peptide	5.38465	2.16
CG30087	Immune-induced protease	4.74813	6.03794
CG17107	Immune-induced small peptide	4.44114	7.98366
TotX	Stress peptide	4.13513	3.28
SR-CIV	Scavenger receptor	4.0183	5.99161
Pvf2	Growth factor	3.92172	1.90136
CG6357	Immune-induced protease	3.80181	1.62263
PGRP-SD	Immune recognition	3.74088	3.94
CG13641	Immune-induced, unknown function	3.64361	1.58638
lola	protein binding, transcription factor	3.21306	8.06119
CG32277	Serine-type endopeptidase	3.12524	4.50292
NimB4	Phagocytosis receptor	3.09634	2.18648
spirit	Ser-protease, Toll signaling	2.79079	2.36
Spheroide	Protease, Toll signaling	2.69564	2.70995
PGRP-LF	Immune recognition	2.64374	1.55
proPO-AE	Immune-induced protease	2.59236	7.9542
NimB1	Phagocytosis receptor	2.58229	3.025
CG13324	Immune-induced small peptide	2.39433	14.2507
CG12780	GNBP-like	2.24442	1.55731
CG3604	Immune-induced protease inhibitor	2.21398	4.31375
CG15043	Immune-induced, unknown function	2.17181	1.77363
NijA	Transmembrane protein	2.11459	1.53199
GstD2	Stress response	2.00964	7.41324
Galpha49B	Signaling	2.00502	2.4976
TepI	Immune recognition	1.97612	4.07261
PGRP-LC	Immune recognition	1.85049	3.81
Listericin	Antimicrobial peptide	1.72566	4.43
TepIV	Immune recognition	1.49589	2.36
